# Supplementary material for: Diversity and complexity of arthropod references in haiku
Source: PLoS One. 2024 Apr 3;19(4):e0298865. doi: 10.1371/journal.pone.0298865 (PMC10990216; doi:10.1371/journal.pone.0298865)
Supplement: S1 File — This spreadsheet contains all the haiku analyzed as the secondary corpus, with results from the trait scoring and the LIWC-22 analysis. (XLSX) [file pone.0298865.s002.xlsx]

## Sheet: SecondaryCorpusDeansPorturas_ha
Timestamp	Email Address	date	identifier	Diagnostic words	Taxon	BIO	LOC	[LOCOMOTION]	[walking]	[running]	[jumping]	[swimming]	[skating]	[flying]	[in place]	REP	[REPRODUCTION]	[courtship]	[mating]	[oviposition]	[hatching]	[brood care]	ANAT	[ANATOMY / PHENOTYPE]	[head]	[eyes]	[antenna]	[mouthparts]	[legs]	[wings]	[thorax]	[abdomen]	[genitalia]	[defensive structure]	[setae]	[color/pattern]	[size]	[extended phenotype]	PHYS	[PHYSIOLOGY]	[digestion]	[respiration]	[metamorphosis]	[molting]	[vision]	[chemosensory]	[hearing]	[neural]	[thermoregulation]
2022-10-04 11:26:00	ldp5188@psu.edu	2010	HH699-SCORPION	SCORPION	Scorpiones	2.9	0	0								0	0						13.33	1										1					0	0
2022-08-02 10:17:00	ldp5188@psu.edu	2011	HH98-Ogmograptis	Ogmograptis	Ogmograptis	10.14	0	0								0	0						13.33	1														1	0	0
2022-05-27 09:59:00	ldp5188@psu.edu	2011	HH355-banded_purple	banded purple	Limenitis arthemis	5.8	0	0								33.33	1			1			0	0															0	0
2022-05-03 22:56:00	ard19@psu.edu	2004	Chang2004cicada	cicada	Cicadidae	5.8	0	0								0	0						0	0															7.69	1
2022-04-28 21:42:00	ard19@psu.edu	2004	Gallagher2004cicadas	cicadas	Cicadidae	1.45	0	0								0	0						0	0															7.69	1
2022-08-30 22:53:00	ard19@psu.edu	2022	Whipple2022mothButterfly	moths butterflies	Lepidoptera	2.9	0	0								0	0						6.67	1															0	0
2022-05-23 23:04:00	ard19@psu.edu	2002	Hawkes2002butterfly	butterfly	Papilionoidea	8.7	25	1						1		0	0						0	0															0	0
2022-05-18 22:43:00	ard19@psu.edu	2008	Lippy2008moth	moth	Lepidoptera	10.14	25	1						1		0	0						6.67	1															0	0
2022-08-24 22:20:00	ard19@psu.edu	2012	HH871-wasp	wasp sting	Aculeata	4.35	0	0								0	0						0	0															0	0
2022-07-30 21:31:00	ard19@psu.edu	1771	Buson1771bagworm	bagworm	Psychidae	8.7	0	0								0	0						6.67	1															15.38	1								1
2022-05-21 23:00:00	ard19@psu.edu	2006	Murphy2006bee	bee	Anthophila	7.25	0	0								0	0						0	0															0	0
2022-04-22 23:03:00	ard19@psu.edu	1825	Issa1825mosquitoes	mosquitoes	Culicidae	5.8	0	0								0	0						0	0															0	0
2022-05-27 14:09:00	ard19@psu.edu	2011	HH94-buzz	buzz and bite	Culicidae	11.59	25	1						1		0	0						0	0															0	0
2022-04-24 22:00:00	ard19@psu.edu	1822	Issa1822black_butterfly	black butterfly	Papilionoidea	10.14	25	1						1		0	0						13.33	1												1			0	0
2022-05-06 12:50:00	ard19@psu.edu	2014	Kanani2014butterfly	black butterfly	Papilionoidea	10.14	25	1						1		0	0						13.33	1												1			0	0
2022-05-14 22:44:00	ard19@psu.edu	2020	Wimberley2020black_spider	black spider	Araneae	5.8	0	0								0	0						13.33	1												1			0	0
2022-08-25 22:27:00	ard19@psu.edu	2011	HH366-butterfly	blue butterfly	Papilionoidea	11.59	25	1						1		0	0						13.33	1												1			0	0
2022-05-11 22:58:00	ard19@psu.edu	1960	Wright1960butterfly10	blue butterfly	Papilionoidea	11.59	25	1						1		0	0						13.33	1												1			0	0
2022-05-27 14:14:00	ard19@psu.edu	2011	HH389-firefly	firefly	Lampyridae	8.7	25	1						1		0	0						0	0															0	0
2022-08-24 21:40:00	ard19@psu.edu	2010	HH916-Wings	yellow Wings	Papilionoidea	13.04	25	1						1		0	0						20	1						1						1			0	0
2022-05-27 14:16:00	ard19@psu.edu	2010	HH634-fruit_flies	fruit flies	Drosophila	8.7	12.5	1								0	0						0	0															0	0
2022-07-30 21:26:00	ard19@psu.edu	1769	Buson1769insects	singing of insects	Neoptera	8.7	0	0								0	0						0	0															0	0
2022-05-11 22:27:00	ard19@psu.edu	1960	Wright1960fly3	fly	Diptera	10.14	25	1	1							0	0						0	0															15.38	1
2022-06-27 16:46:00	ard19@psu.edu	1854	Ichimu1854butterflies	butterflies	Papilionoidea	2.9	0	0								0	0						0	0															0	0
2022-05-03 15:22:00	ard19@psu.edu	2008	Shaw2008moth	brown moth	Lepidoptera	13.04	25	1							1	0	0						13.33	1												1			15.38	1									1
2022-10-13 10:32:00	ldp5188@psu.edu	2010	HH857-bug	bug	Insecta	2.9	0	0								0	0						0	0															0	0
2022-04-18 12:45:00	ard19@psu.edu	1804	Issa1804katydid3	katydid	Ensifera	10.14	0	0								0	0						0	0															15.38	1
2022-06-29 21:48:00	ard19@psu.edu	2005	Munro2005butterfly	butterfly	Papilionoidea	8.7	25	1						1		0	0						0	0															0	0
2022-05-27 16:10:00	ard19@psu.edu	2010	HH923-butterfly	butterfly	Papilionoidea	8.7	25	1							1	0	0						0	0															0	0
2022-09-03 16:05:00	ard19@psu.edu	2013	Cockrell2013butterfly	butterfly	Papilionoidea	8.7	37.5	1						1	1	0	0						0	0															0	0
2022-07-31 22:34:00	ard19@psu.edu	2019	Doneske2019butterfly	butterfly	Papilionoidea	5.8	25	1						1		0	0						0	0															0	0
2022-10-07 15:14:00	ldp5188@psu.edu	2012	HH712-butterfly	butterfly	Papilionoidea	10.14	25	1						1		0	0						0	0															0	0
2022-04-18 15:46:00	ard19@psu.edu	1806	Issa1806butterfly6	butterfly	Papilionoidea	8.7	12.5	1								0	0						0	0															0	0
2022-04-18 13:03:00	ard19@psu.edu	1805	Issa1805butterfly3	butterfly	Papilionoidea	7.25	25	1						1		0	0						0	0															0	0
2022-05-11 23:01:00	ard19@psu.edu	1960	Wright1960butterfly4	butterfly	Papilionoidea	11.59	12.5	1								0	0						20	1						1						1			0	0
2022-04-18 08:47:00	ard19@psu.edu	1795	Issa1795butterfly1	butterfly	Papilionoidea	5.8	12.5	1								0	0						0	0															0	0
2022-04-18 16:21:00	ard19@psu.edu	1807	Issa1807butterfly	butterfly	Papilionoidea	7.25	25	1							1	0	0						0	0															0	0
2022-07-19 22:18:00	ard19@psu.edu	2018	African2018-06Inglese	butterfly	Papilionoidea	8.7	0	0								0	0						13.33	1						1									0	0
2022-09-08 20:47:00	ard19@psu.edu	2020	Wirth2020cabbage_white	cabbage white	Pieris rapae	11.59	12.5	1								16.67	1						13.33	1												1			7.69	1
2022-05-27 16:11:00	ard19@psu.edu	2010	HH982-mosquito	mosquito	Culicidae	10.14	25	1				1				0	0						0	0															15.38	1
2022-10-10 20:31:00	ard19@psu.edu	2010	HH793-caterpillar	caterpillar	Lepidoptera	8.7	25	1							1	0	0						0	0															15.38	1			1
2022-08-30 22:56:00	ard19@psu.edu	2006	VanRheeden2006caterpillar	caterpillar	Ditrysia	7.25	12.5	1								0	0						0	0															0	0
2022-07-19 20:25:00	ard19@psu.edu	1960	Wright1960caterpillar_spider	caterpillar | spider webs	Ditrysia | Araneomorphae	8.7	0	0								0	0						20	1											1			1	0	0
2022-05-11 22:52:00	ard19@psu.edu	1960	Wright1960caterpillar	caterpillar	Lepidoptera	13.04	25	1							1	0	0						13.33	1												1			7.69	1
2022-07-01 14:45:00	ard19@psu.edu	2019	Mackay2019caterpillar	caterpillar	Ditrysia	8.7	12.5	1								0	0						0	0															0	0
2022-05-20 22:44:00	ard19@psu.edu	2002	Bostok2002cicada2	cicada	Cicadidae	7.25	0	0								0	0						0	0															0	0
2022-05-18 22:53:00	ard19@psu.edu	2011	Hall2011chrysalis	chrysalis	Papilionoidea	10.14	25	1							1	0	0						0	0															7.69	1
2022-05-27 16:13:00	ard19@psu.edu	2010	HH802-cicada	cicada	Cicadidae	8.7	0	0								0	0						6.67	1															15.38	1			1
2022-04-18 14:44:00	ard19@psu.edu	1805	Issa1805cicada3	cicada	Cicadidae	5.8	0	0								0	0						0	0															0	0
2022-07-11 19:28:00	ard19@psu.edu	1692	Kikaku1692cicada1	cicada	Cicadidae	7.25	0	0								0	0						0	0															0	0
2022-09-01 20:45:00	ard19@psu.edu	2010	Batchelder2010cicada	cicada	Cicadidae	5.8	0	0								0	0						6.67	1															15.38	1				1
2022-07-30 21:44:00	ard19@psu.edu	2002	Moore2002cicada	cicada	Cicadidae	5.8	12.5	1								0	0						0	0															0	0
2022-04-27 20:46:00	ard19@psu.edu	2021	Naho2021cicada	cicada	Cicadidae	2.9	0	0								0	0						0	0															15.38	1			1
2022-06-28 20:32:00	ard19@psu.edu	2002	Cullen2002cicada	cicada	Cicadidae	10.14	0	0								0	0						0	0															0	0
2022-09-20 21:04:00	ard19@psu.edu	2009	Burns2009cobweb	cobweb	Araneomorphae	5.8	0	0								0	0						13.33	1														1	0	0
2022-07-19 21:56:00	ard19@psu.edu	1995	Shigemoto1995ants	ants	Formicidae	7.25	25	1	1							0	0						0	0															0	0
2022-09-28 20:58:00	ard19@psu.edu	1784	Buson1784mosquito2	mosquito	Culicidae	2.9	0	0								0	0						0	0															0	0
2022-08-21 17:45:00	ard19@psu.edu	2012	HH796-ants	ants	Formicidae	10.14	25	1	1							0	0						0	0															0	0
2022-05-12 23:12:00	ard19@psu.edu	1694	Joso1694cricket1	cricket	Gryllidae	7.25	0	0								0	0						0	0															0	0
2022-06-26 21:43:00	ard19@psu.edu	1784	Buson1784cricket	cricket	Gryllidae	10.14	25	1	1							0	0						0	0															15.38	1									1
2022-06-27 16:44:00	ard19@psu.edu	1845	Shiko1845cricket	cricket	Gryllidae	8.7	0	0								0	0						0	0															0	0
2022-05-11 23:03:00	ard19@psu.edu	1960	Wright1960beetle1	green beetle	Coleoptera	10.14	0	0								0	0						13.33	1												1			7.69	1
2022-04-27 20:03:00	ard19@psu.edu	2021	Singh2021spider	spider	Araneomorphae	4.35	0	0								0	0						13.33	1														1	0	0
2022-07-19 20:28:00	ard19@psu.edu	1960	Wright1960cricket3	crickets	Gryllidae	8.7	0	0								0	0						0	0															0	0
2022-04-27 22:34:00	ard19@psu.edu	2021	Kocher2021dragonfly	dragonfly	Anisoptera	11.59	25	1							1	0	0						0	0															15.38	1									1
2022-04-27 20:32:00	ard19@psu.edu	2021	Naho2021dragonfly2	dragonfly	Anisoptera	10.14	12.5	1								0	0						13.33	1												1			0	0
2022-07-17 21:51:00	ard19@psu.edu	2011	Moore2011dragonfly	dragonfly	Anisoptera	7.25	25	1						1		0	0						0	0															0	0
2022-08-27 22:56:00	ard19@psu.edu	2010	HH583-dragonfly	dragonfly	Anisoptera	10.14	25	1							1	0	0						0	0															7.69	1
2022-09-03 22:38:00	ard19@psu.edu	2022	DiSalvatore2022butterflies	butterflies	Papilionoidea	4.35	25	1						1		0	0						0	0															0	0
2022-06-28 20:52:00	ard19@psu.edu	2004	Stanford2004ant	ant	Formicidae	8.7	12.5	1								0	0						13.33	1													1		0	0
2022-10-02 20:47:00	ard19@psu.edu	2008	Lyles2008bees	bees	Anthophila	7.25	0	0								0	0						0	0															0	0
2022-04-21 14:28:00	ard19@psu.edu	2011	HH93-firefly	firefly	Lampyridae	5.8	0	0								0	0						6.67	1															0	0
2022-09-03 16:01:00	ard19@psu.edu	2003	Amor2003cricket	crickets	Gryllidae	7.25	0	0								0	0						0	0															0	0
2022-09-21 22:38:00	ard19@psu.edu	2012	HH496-mantis	praying mantis	Mantodea	7.25	12.5	1								0	0						13.33	1					1										0	0
2022-07-01 15:04:00	ard19@psu.edu	2017	vandenHeuvel2017firefly	firefly	Lampyridae	7.25	12.5	1								0	0						0	0															15.38	1
2022-07-11 20:03:00	ard19@psu.edu	1724	Banko1724firefly	firefly	Lampyridae	8.7	12.5	1								0	0						0	0															15.38	1
2022-05-27 16:14:00	ard19@psu.edu	2010	HH1113-firefly	firefly	Lampyridae	8.7	12.5	1								0	0						0	0															15.38	1
2022-08-02 10:42:00	ldp5188@psu.edu	2010	HH974-firefly_butterfly	firefly | butterfly	Lampyridae | Papilionoidea	5.8	25	1						1		0	0						0	0															0	0
2022-10-10 20:01:00	ard19@psu.edu	2010	HH1051-firefly	firefly	Lampyridae	10.14	25	1						1		0	0						0	0															15.38	1
2022-06-29 22:03:00	ard19@psu.edu	2006	vandenHeuvel2006firefly	firefly	Lampyridae	11.59	25	1						1		0	0						0	0															15.38	1
2022-04-18 11:15:00	ard19@psu.edu	1804	Issa1804butterfly11	butterfly	Papilionoidea	7.25	25	1						1		0	0						0	0															0	0
2022-04-18 13:06:00	ard19@psu.edu	1805	Issa1805butterfly5	butterfly	Papilionoidea	4.35	25	1						1		0	0						0	0															0	0
2022-08-30 23:00:00	ard19@psu.edu	2013	Naccarato2013fly	fly	Diptera	7.25	25	1							1	0	0						0	0															0	0
2022-05-04 09:53:00	ldp5188@psu.edu	2012	HH725-spider	fly | spider	Diptera | Araneae	1.45	0	0								0	0						6.67	1															0	0
2022-09-13 21:11:00	ard19@psu.edu	2022	Wechselberger2022fly2	fly	Diptera	10.14	25	1						1		0	0						0	0															0	0
2022-07-27 22:48:00	ard19@psu.edu	1765	Yayu1765fly	fly	Diptera	7.25	12.5	1								0	0						0	0															0	0
2022-07-19 21:15:00	ard19@psu.edu	1960	Wright1960fly4	fly	Diptera	11.59	25	1	1							0	0						0	0															7.69	1
2022-09-13 22:29:00	ard19@psu.edu	2013	Baranski2013spider	fly | spider web	Diptera | Araneomorphae	11.59	25	1							1	0	0						13.33	1														1	0	0
2022-04-28 09:02:00	ard19@psu.edu	2020	Wirth2020fly	fly	Diptera	7.25	25	1	1							0	0						0	0															0	0
2022-09-01 20:46:00	ard19@psu.edu	2009	Sekulic2009butterfly	butterfly	Papilionoidea	5.8	25	1							1	0	0						0	0															0	0
2022-10-10 20:45:00	ard19@psu.edu	2012	HH845-bee	bee	Anthophila	5.8	25	1						1		0	0						0	0															0	0
2022-05-27 16:15:00	ard19@psu.edu	2012	HH1119-butterfly	butterfly	Papilionoidea	7.25	0	0								0	0						26.67	1						1					1	1			0	0
2022-05-04 22:37:00	ard19@psu.edu	1784	Buson1784gnat	gnat	Nematocera	11.59	25	1						1		0	0						13.33	1						1									0	0
2022-05-07 22:42:00	ard19@psu.edu	2002	Moore2002grasshopper	grasshopper	Acrididae	8.7	25	1							1	0	0						0	0															0	0
2022-05-22 22:37:00	ard19@psu.edu	1718	Chigetsu1718grasshopper	grasshopper	Acrididae	7.25	0	0								0	0						0	0															0	0
2022-05-27 16:17:00	ard19@psu.edu	2010	HH960-grasshopper	grasshopper	Acrididae	8.7	25	1							1	0	0						0	0															0	0
2022-05-03 15:40:00	ard19@psu.edu	1742	Gensho1742fireflies	fireflies	Lampyridae	7.25	0	0								0	0						0	0															7.69	1
2022-07-14 11:12:00	ard19@psu.edu	2019	African2019-11Lahlou	butterflies	Papilionoidea	7.25	12.5	1								0	0						0	0															0	0
2022-08-21 17:46:00	ard19@psu.edu	2012	HH798-mantis	mantis	Mantodea	2.9	0	0								0	0						0	0															0	0
2022-05-27 16:18:00	ard19@psu.edu	2010	HH749-bees	bees	Anthophila	10.14	0	0								0	0						0	0															0	0
2022-09-25 22:07:00	ard19@psu.edu	2010	HH562-honeypot	honeypot ant	Formicinae	2.9	0	0								0	0						0	0															7.69	1
2022-08-28 21:59:00	ard19@psu.edu	2010	HH842-Cicadas	Cicadas	Cicadidae	7.25	0	0								0	0						0	0															0	0
2022-04-21 13:56:00	ard19@psu.edu	2009	HH87-mosquitoes	mosquitoes	Culicidae	4.35	0	0								0	0						0	0															0	0
2022-08-30 23:08:00	ard19@psu.edu	2022	Kaur2022housefly	housefly	Musca domestica	4.35	0	0								0	0						0	0															0	0
2022-10-25 13:54:00	ldp5188@psu.edu	2010	HH803-cricket	cricket	Gryllidae	5.8	25	1			1					0	0						0	0															0	0
2022-05-04 09:59:00	ldp5188@psu.edu	2012	HH740-jumping_spider	jumping spider	Salticidae	1.45	12.5	1								0	0						0	0															0	0
2022-05-27 16:21:00	ard19@psu.edu	2011	HH270-dragonfly	purple dragonfly	Anisoptera	11.59	25	1						1		0	0						13.33	1												1			0	0
2022-08-24 22:16:00	ard19@psu.edu	2012	HH889-Kahu_Kowhai	Kahu Kowhai	Vanessa itea	11.59	0	0								0	0						13.33	1														1	0	0
2022-05-10 22:55:00	ard19@psu.edu	2013	Simpson2013ants	ants	Formicidae	11.59	25	1	1							0	0						0	0															0	0
2022-07-30 21:45:00	ard19@psu.edu	2002	Masat2002cocoon	cocoon	Holometabola	10.14	0	0								0	0						20	1						1								1	15.38	1			1
2022-04-18 13:14:00	ard19@psu.edu	1805	Issa1805butterfly10	little butterfly	Papilionoidea	7.25	12.5	1								0	0						13.33	1													1		0	0
2022-05-11 22:49:00	ard19@psu.edu	1960	Wright1960cricket2	cricket	Gryllidae	7.25	0	0								0	0						0	0															0	0
2022-09-28 22:22:00	ard19@psu.edu	1960	Wright1960fly2	fly	Diptera	14.49	0	0								0	0						20	1						1						1			15.38	1
2022-05-27 16:23:00	ard19@psu.edu	2012	HH864-mantis	mantis	Mantodea	4.35	0	0								0	0						0	0															0	0
2022-08-14 22:47:00	ard19@psu.edu	2011	HH91-mason_bee	mason bee	Osmia	11.59	0	0								33.33	1					1	13.33	1														1	0	0
2022-07-17 22:04:00	ard19@psu.edu	2013	Hengst2013mayfly	mayfly	Ephemeroptera	1.45	0	0								16.67	1						0	0															0	0
2022-04-18 10:13:00	ard19@psu.edu	1802	Issa1802meadow_butterfly1	meadow butterfly	Papilionoidea	4.35	0	0								0	0						0	0															0	0
2022-08-30 23:05:00	ard19@psu.edu	2003	Homan2003worm	measuring worm	Geometridae	7.25	25	1	1							0	0						0	0															0	0
2022-05-05 22:33:00	ard19@psu.edu	1765	Yayu1765butterfly	butterfly | fly	Papilionoidea | Diptera	8.7	0	0								0	0						0	0															15.38	1			1
2022-05-15 22:29:00	ard19@psu.edu	2011	Gilli2011monarch	monarch butterfly	Danaus plexippus	5.8	25	1						1		0	0						0	0															0	0
2022-05-19 22:57:00	ard19@psu.edu	1775	Chiyo-jo1775cricket	cricket	Gryllidae	10.14	25	1	1							0	0						0	0															0	0
2022-04-18 10:54:00	ard19@psu.edu	1803	Issa1803mosquito5	mosquito	Culicidae	10.14	25	1						1		0	0						0	0															0	0
2022-05-14 22:41:00	ard19@psu.edu	2016	Mahr2016mosquito	mosquito	Culicidae	10.14	25	1						1		0	0						0	0															0	0
2022-04-28 21:38:00	ard19@psu.edu	2006	Zackowitz2006mosquito	mosquito	Culicidae	4.35	0	0								0	0						0	0															0	0
2022-10-03 20:10:00	ard19@psu.edu	2022	Kuznetsova2022mosquito	mosquito	Culicidae	10.14	25	1						1		0	0						0	0															0	0
2022-05-27 16:25:00	ard19@psu.edu	2011	HH234-moth	moth	Lepidoptera	10.14	25	1						1		0	0						0	0															15.38	1
2022-04-28 14:37:00	ard19@psu.edu	1985	Pauly1985moth	moth	Lepidoptera	8.7	25	1						1		0	0						0	0															0	0
2022-09-13 21:09:00	ard19@psu.edu	2005	Wild2005moth	moth	Lepidoptera	10.14	25	1						1		0	0						0	0															15.38	1
2022-04-18 08:33:00	ard19@psu.edu	1793	Issa1793lice	lice	Pediculus humanus	4.35	0	0								0	0						0	0															0	0
2022-07-31 22:36:00	ard19@psu.edu	2016	Bell2016mayfly	mayfly	Ephemeroptera	13.04	25	1	1							0	0						0	0															23.08	1				1
2022-09-14 22:14:00	ard19@psu.edu	2006	Stevenson2006fireflies	fireflies	Lampyridae	2.9	0	0								0	0						0	0															0	0
2022-09-29 22:27:00	ard19@psu.edu	2014	Mindova2014ants	ants	Formicidae	8.7	12.5	1								0	0						0	0															0	0
2022-04-18 12:36:00	ard19@psu.edu	1804	Issa1804firefly3	firefly	Lampyridae	4.35	0	0								0	0						0	0															0	0
2022-07-21 22:52:00	ard19@psu.edu	2017	African2017-08Whande	termites	Isoptera	11.59	25	1						1		33.33	1	1					13.33	1						1									0	0
2022-10-10 20:03:00	ard19@psu.edu	2011	HH238-pseudoscorpion	pseudoscorpion	Pseudoscorpiones	11.59	25	1							1	0	0						0	0															0	0
2022-09-13 20:59:00	ard19@psu.edu	2011	Harris2011pupa	pupa	Holometabola	4.35	0	0								0	0						0	0															7.69	1
2022-04-18 14:49:00	ard19@psu.edu	1805	Issa1805fireflies2	fireflies	Lampyridae	5.8	12.5	1								0	0						0	0															0	0
2022-07-24 22:31:00	ard19@psu.edu	2017	African2017-04Simmonds	red butterfly	Papilionoidea	7.25	0	0								0	0						13.33	1												1			7.69	1
2022-07-16 21:43:00	ard19@psu.edu	2010	Woodward2010cicadas	cicadas	Cicadidae	4.35	0	0								0	0						0	0															0	0
2022-04-21 16:43:00	ard19@psu.edu	2011	HH311-scorpion	scorpion	Scorpiones	4.35	0	0								0	0						13.33	1										1					0	0
2022-04-21 17:03:00	ard19@psu.edu	2010	HH504-scorpion	scorpion	Scorpiones	8.7	25	1		1						0	0						13.33	1										1					0	0
2022-08-02 10:24:00	ldp5188@psu.edu	2010	HH977-ant	ant	Formicidae	13.04	25	1	1							0	0						13.33	1													1		0	0
2022-05-06 13:06:00	ard19@psu.edu	2008	Barlow2008shield_bug	shield bug	Scutelleridae	7.25	0	0								0	0						0	0															0	0
2022-06-26 21:26:00	ard19@psu.edu	1769	Buson1769caterpillar	caterpillar	Lepidoptera	10.14	0	0								0	0						13.33	1											1				0	0
2022-04-18 12:59:00	ard19@psu.edu	1804	Issa1804spring_butterfly3	spring butterfly	Papilionoidea	7.25	25	1						1		0	0						0	0															0	0
2022-05-03 15:51:00	ard19@psu.edu	1792	Gyodai1792fly	fly	Diptera	8.7	12.5	1								0	0						0	0															0	0
2022-07-19 21:40:00	ard19@psu.edu	1988	Burke1988spider	spider	Araneae	2.9	0	0								0	0						13.33	1														1	0	0
2022-05-22 22:42:00	ard19@psu.edu	2020	Wirth2020butterfly	butterfly	Papilionoidea	10.14	25	1						1		0	0						0	0															15.38	1
2022-07-19 20:23:00	ard19@psu.edu	1960	Wright1960butterfly11	butterfly	Papilionoidea	10.14	25	1						1		0	0						0	0															15.38	1								1
2022-05-07 23:06:00	ard19@psu.edu	2014	Dyck2014cricket	crickets	Gryllidae	8.7	0	0								0	0						0	0															0	0
2022-04-12 14:39:00	ard19@psu.edu	2010	HH509-spider	spider	Araneomorphae	5.8	12.5	1								0	0						0	0															0	0
2022-05-19 23:02:00	ard19@psu.edu	2004	Zackowitz2004spider	spider	Araneae	7.25	25	1	1							0	0						0	0															0	0
2022-05-04 10:16:00	ldp5188@psu.edu	2012	HH938-spider	spider	Araneomorphae	7.25	0	0								0	0						13.33	1														1	0	0
2022-04-28 21:40:00	ard19@psu.edu	2009	Barber2009spider	spider	Araneomorphae	5.8	0	0								0	0						0	0															0	0
2022-08-27 22:54:00	ard19@psu.edu	2010	HH501-spider	spider	Araneae	5.8	12.5	1								0	0						0	0															0	0
2022-05-03 15:55:00	ard19@psu.edu	1990	Kirkup1990spider	spider	Araneomorphae	5.8	25	1	1							0	0						0	0															0	0
2022-05-12 21:02:00	ard19@psu.edu	2001	Lyles2001spider	spider	Araneomorphae	5.8	0	0								0	0						13.33	1														1	0	0
2022-04-18 22:57:00	ard19@psu.edu	2010	HH1084-spider	spider cobweb	Araneomorphae	4.35	0	0								0	0						13.33	1														1	0	0
2022-07-31 22:38:00	ard19@psu.edu	2001	Gurga2001dragonfly	dragonfly	Anisoptera	10.14	25	1							1	0	0						0	0															0	0
2022-07-19 21:04:00	ard19@psu.edu	1960	Wright1960flies1	flies	Diptera	7.25	0	0								0	0						0	0															0	0
2022-04-28 15:12:00	ard19@psu.edu	2007	Zelhart2007lightening_bug	lightening bug	Lampyridae	8.7	12.5	1								0	0						0	0															15.38	1
2022-04-21 12:27:00	ard19@psu.edu	2009	HH31-dragonflies	dragonflies	Anisoptera	11.59	37.5	1						1	1	0	0						0	0															0	0
2022-07-01 15:20:00	ard19@psu.edu	2016	Chargois2016bee	bee	Anthophila	7.25	0	0								0	0						0	0															0	0
2022-06-29 22:19:00	ard19@psu.edu	2006	Zheng2006butterfly	swamp butterfly	Papilionoidea	8.7	25	1						1		0	0						0	0															0	0
2022-05-12 15:04:00	ldp5188@psu.edu	2010	HH748-gnats	gnats | spiders | webs	Nematocera | Araneomorphae	8.7	37.5	1						1	1	0	0						13.33	1														1	0	0
2022-04-28 15:18:00	ard19@psu.edu	2002	Dunlap2002sweat_bee	sweat bee	Halictidae	7.25	0	0								0	0						0	0															0	0
2022-05-15 22:50:00	ard19@psu.edu	2001	Markowski2001spider	spider	Araneae	10.14	25	1	1							16.67	1						13.33	1														1	0	0
2022-04-18 16:15:00	ard19@psu.edu	1806	Issa1806mosquitoes1	mosquitoes	Culicidae	7.25	0	0								0	0						0	0															0	0
2022-07-29 22:56:00	ard19@psu.edu	1958	Hackett1958bug1	tiny winged bug	Pterygota	7.25	12.5	1								0	0						0	0															0	0
2022-05-06 13:19:00	ard19@psu.edu	2014	Baranski2014dragonfly	red dragonfly	Anisoptera	13.04	25	1						1		0	0						13.33	1												1			15.38	1
2022-05-27 16:27:00	ard19@psu.edu	2011	HH90-wasp	wasp	Apocrita	5.8	0	0								0	0						0	0															7.69	1
2022-05-03 15:20:00	ard19@psu.edu	1765	Yayu1765wasps	wasps nest	Vespidae	8.7	0	0								0	0						13.33	1														1	0	0
2022-05-12 23:03:00	ard19@psu.edu	2004	Machmiller2004Monarchs	Monarchs	Danaus plexippus	13.04	25	1						1		0	0						13.33	1						1									0	0
2022-05-07 22:59:00	ard19@psu.edu	2019	Mahony2019butterfly	white butterfly	Papilionoidea	8.7	12.5	1								0	0						13.33	1												1			0	0
2022-05-11 22:59:00	ard19@psu.edu	1960	Wright1960butterfly7	white butterfly	Papilionoidea	13.04	25	1							1	0	0						20	1						1						1			0	0
2022-05-03 15:45:00	ard19@psu.edu	2004	Dorsty2004caterpillars	caterpillars	Lepidoptera	10.14	0	0								0	0						13.33	1														1	0	0
2022-06-28 20:03:00	ard19@psu.edu	2002	Knell2002spider	wolf spider	Lycosidae	7.25	25	1							1	0	0						0	0															0	0
2022-07-16 21:39:00	ard19@psu.edu	2010	Gilli2010cicadas	cicadas	Cicadidae	4.35	0	0								0	0						0	0															0	0
2022-09-27 10:24:00	ldp5188@psu.edu	2011	HH371-yellow_jacket	yellow jacket	Vespidae	4.35	0	0								0	0						13.33	1												1			0	0
2022-04-27 19:49:00	ard19@psu.edu	2022	Singh2022spider	spider	Araneomorphae	8.7	25	1							1	0	0						20	1												1		1	0	0
2022-04-21 13:10:00	ard19@psu.edu	2009	HH52-bug	may bug	Melolontha	10.14	12.5	1								0	0						13.33	1						1									0	0
2022-07-14 11:13:00	ard19@psu.edu	2019	African2019-10Alkalimat	wasp‚Äôs nest	Aculeata	7.25	0	0								0	0						13.33	1														1	0	0
2022-09-17 22:05:00	ard19@psu.edu	2014	Friedenberg2014spider_web	dusty spider web	Araneomorphae	5.8	0	0								0	0						13.33	1														1	0	0
2022-08-17 09:56:00	ard19@psu.edu	2011	HH272-ladybug	ladybug	Coccinellidae	5.8	12.5	1								0	0						0	0															0	0
2022-09-08 22:36:00	ard19@psu.edu	2004	Fleener2004butterfly	butterfly	Papilionoidea	4.35	25	1						1		0	0						0	0															0	0
2022-07-18 22:27:00	ard19@psu.edu	1960	Wright1960ants3	ants | fly	Formicidae | Diptera	13.04	25	1	1							0	0						0	0															0	0
2022-04-21 14:31:00	ard19@psu.edu	2009	HH70-beetle	beetle	Coleoptera	11.59	25	1	1							0	0						0	0															15.38	1									1
2022-05-27 16:30:00	ard19@psu.edu	2011	HH159-Tsetse	Tsetse fly	Glossina	7.25	0	0								0	0						0	0															0	0
2022-07-18 22:01:00	ard19@psu.edu	2018	African2018-16Baluchi	grasshoppers	Acrididae	7.25	0	0								0	0						6.67	1															0	0
2022-04-18 10:27:00	ard19@psu.edu	1803	Issa1803katydid	katydid	Tettigoniidae	1.45	0	0								0	0						0	0															0	0
2022-04-29 15:41:00	ard19@psu.edu	2015	Greenwell2015fireflies	fireflies	Lampyridae	8.7	0	0								0	0						0	0															15.38	1
2022-09-14 22:31:00	ard19@psu.edu	2012	Bernath2012honeybees	honeybees	Apis	5.8	0	0								0	0						0	0															0	0
2022-10-25 13:12:00	ldp5188@psu.edu	2011	HH247-praying_mantis	praying mantis	Mantodea	7.25	0	0								33.33	1		1				0	0															0	0
2022-07-26 09:54:00	ard19@psu.edu	2016	African2016-01Fredua	ant	Formicidae	5.8	0	0								0	0						0	0															0	0
2022-04-22 22:40:00	ard19@psu.edu	1827	Issa1827fleas6	fleas	Siphonaptera	4.35	0	0								0	0						0	0															0	0
2022-05-27 16:31:00	ard19@psu.edu	2011	HH194-cricket	cricket	Gryllidae	5.8	0	0								0	0						0	0															0	0
2022-06-28 19:25:00	ard19@psu.edu	1999	Leisen1999spider	spider	Araneomorphae	4.35	0	0								0	0						13.33	1														1	0	0
2022-04-21 15:01:00	ard19@psu.edu	2009	HH2-fireflies	fireflies	Lampyridae	8.7	25	1						1		0	0						0	0															0	0
2022-07-20 22:34:00	ard19@psu.edu	2018	African2018-13Fredua	mantis	Mantodea	7.25	12.5	1								0	0						0	0															0	0
2022-09-03 15:51:00	ard19@psu.edu	2003	Hawkes2003cicada	cicada	Cicadidae	7.25	0	0								0	0						0	0															0	0
2022-07-31 22:39:00	ard19@psu.edu	2000	Alexander2000fly	fly	Diptera	4.35	0	0								0	0						0	0															0	0
2022-10-25 14:01:00	ldp5188@psu.edu	2011	HH147-inchworm	inchworm	Geometridae	1.45	0	0								0	0						0	0															0	0
2022-09-03 15:59:00	ard19@psu.edu	2005	Stanford2005dragonfly	red dragonfly	Sympetrum	13.04	37.5	1						1	1	0	0						13.33	1												1			0	0
2022-07-19 21:34:00	ard19@psu.edu	1978	Ginsberg1978fly2	fly	Diptera	5.8	0	0								0	0						6.67	1															0	0
2022-04-26 20:24:00	ard19@psu.edu	1825	Issa1825dragonfly1	dragonfly	Anisoptera	11.59	25	1							1	0	0						6.67	1															0	0
2022-06-29 21:54:00	ard19@psu.edu	2005	Karkow2005caterpillar	caterpillar	Ditrysia	5.8	12.5	1								0	0						0	0															0	0
2022-05-27 09:51:00	ldp5188@psu.edu	2012	HH259-chigger_flea	chigger | flea	Trombiculidae | Siphonaptera	1.45	0	0								0	0						0	0															0	0
2022-05-01 23:10:00	ard19@psu.edu	1969	Kerouac1969crickets1	crickets	Gryllidae	7.25	0	0								0	0						0	0															0	0
2022-04-26 16:19:00	ldp5188@psu.edu	2012	HH660-spider	spider abseils	Araneomorphae	7.25	12.5	1								0	0						13.33	1														1	0	0
2022-08-08 20:59:00	ard19@psu.edu	2011	HH157-caterpillar	yellow caterpillar	Ditrysia	8.7	0	0								0	0						13.33	1												1			0	0
2022-07-11 19:46:00	ard19@psu.edu	1704	Kyorai1704firefly1	firefly	Lampyridae	5.8	0	0								0	0						0	0															15.38	1
2022-05-16 23:10:00	ard19@psu.edu	2004	Frampton2004inchworm	inch worm	Geometridae	7.25	25	1	1							0	0						6.67	1															0	0
2022-06-01 15:40:00	ard19@psu.edu	2010	HH477-ants	tiny ants	Formicidae	10.14	25	1							1	0	0						0	0															0	0
2022-09-18 22:35:00	ard19@psu.edu	2002	Bostok2002ants	ants	Formicidae	10.14	25	1	1							0	0						0	0															0	0
2022-05-11 22:15:00	ard19@psu.edu	2001	Mainone2001fireflies	fireflies	Lampyridae	8.7	12.5	1								0	0						0	0															15.38	1
2022-06-01 15:42:00	ard19@psu.edu	2010	HH972-weevil	weevil	Polyphaga	5.8	0	0								0	0						0	0															0	0
2022-09-08 20:39:00	ard19@psu.edu	2020	Kray2020butterfly1	butterflies	Papilionoidea	8.7	12.5	1								0	0						0	0															0	0
2022-08-01 22:49:00	ard19@psu.edu	2011	Spurr2011cicada	cicadas	Cicadidae	4.35	0	0								0	0						0	0															0	0
2022-04-26 20:44:00	ard19@psu.edu	1822	Issa1822spiders	spiders	Araneae	5.8	12.5	1								0	0						0	0															0	0
2022-09-27 10:27:00	ldp5188@psu.edu	2012	HH620-insects	insects	Insecta	0	0	0								0	0						0	0															0	0
2022-04-27 22:38:00	ard19@psu.edu	2021	Giordano_2021bees	bees	Anthophila	8.7	12.5	1								0	0						0	0															7.69	1
2022-09-08 22:41:00	ard19@psu.edu	2013	Clement2013cicada	cicada	Cicadidae	1.45	0	0								0	0						0	0															0	0
2022-04-27 20:53:00	ard19@psu.edu	2021	KocherFraticelli2021cicada	cicada	Cicadidae	7.25	0	0								0	0						0	0															0	0
2022-04-21 15:07:00	ard19@psu.edu	2009	HH4-cockroaches	cockroaches	Blattodea	4.35	0	0								0	0						0	0															0	0
2022-09-21 22:33:00	ard19@psu.edu	2010	HH491-mantis	mantis	Mantodea	7.25	25	1							1	0	0						0	0															0	0
2022-06-01 15:43:00	ard19@psu.edu	2011	HH182-ants	ants	Formicidae	5.8	0	0								0	0						0	0															0	0
2022-08-24 00:07:00	ard19@psu.edu	2011	HH92-caterpillar	caterpillar	Ditrysia	7.25	25	1	1							0	0						0	0															0	0
2022-05-15 23:01:00	ard19@psu.edu	2005	Fields2005ants	ants	Formicidae	11.59	25	1	1							0	0						0	0															0	0
2022-06-26 21:34:00	ard19@psu.edu	1784	Buson1784bagworm2	bagworm	Psychidae	7.25	0	0								0	0						13.33	1														1	0	0
2022-04-18 08:50:00	ard19@psu.edu	1795	Issa1795lice	lice	Pediculus humanus	8.7	12.5	1								0	0						0	0															0	0
2022-05-09 20:01:00	ard19@psu.edu	2009	Virgilio2009flies	flies	Diptera	7.25	12.5	1								0	0						0	0															0	0
2022-05-01 23:02:00	ard19@psu.edu	1959	Kerouac1959bee	bee	Anthophila	8.7	0	0								0	0						0	0															15.38	1					1
2022-05-04 09:51:00	ldp5188@psu.edu	2012	HH688-spider	spider's	Araneomorphae	7.25	0	0								0	0						13.33	1														1	7.69	1
2022-04-21 12:38:00	ard19@psu.edu	2009	HH46-falling_sand	fly	Pterygota	8.7	25	1						1		0	0						0	0															0	0
2022-04-18 08:26:00	ard19@psu.edu	1792	Issa1792insects	insects singing	Neoptera	7.25	0	0								0	0						0	0															0	0
2022-10-07 15:22:00	ldp5188@psu.edu	2011	HH185-Pentatomidae	Pentatomidae	Pentatomidae	2.9	0	0								0	0						0	0															0	0
2022-04-21 13:28:00	ard19@psu.edu	2009	HH37-ants	ants	Formicidae	13.04	37.5	1	1						1	0	0						6.67	1															0	0
2022-08-25 22:17:00	ard19@psu.edu	2010	HH440-aphid_wasp	aphid | wasp	Aphididae | Aphidiinae	7.25	0	0								0	0						13.33	1													1		7.69	1
2022-09-02 21:22:00	ard19@psu.edu	2001	tripi2001ant	ant	Formicidae	10.14	12.5	1								0	0						13.33	1				1											0	0
2022-10-03 21:06:00	ard19@psu.edu	2022	Moldovan2022ant	ant	Formicidae	8.7	0	0								0	0						0	0															0	0
2022-10-02 20:57:00	ard19@psu.edu	2013	m2013ant	ant	Formicidae	5.8	0	0								0	0						0	0															15.38	1					1
2022-06-01 15:45:00	ard19@psu.edu	2011	HH348-ant	ant	Formicidae	13.04	25	1	1							0	0						13.33	1													1		0	0
2022-08-09 22:53:00	ard19@psu.edu	2011	HH236-ant	ant	Formicidae	7.25	25	1	1							0	0						6.67	1															0	0
2022-06-01 15:46:00	ard19@psu.edu	2011	HH179-Formicidae	Formicidae	Formicidae	5.8	12.5	1								0	0						0	0															0	0
2022-06-26 20:36:00	ard19@psu.edu	1694	Suio1694cricket	crickets	Gryllidae	10.14	0	0								0	0						0	0															0	0
2022-07-24 22:47:00	ard19@psu.edu	2016	African2016-11	butterfly	Papilionoidea	7.25	12.5	1								0	0						6.67	1															0	0
2022-04-18 14:52:00	ard19@psu.edu	1805	Issa1805insect	insect chirps	Neoptera	7.25	0	0								0	0						0	0															0	0
2022-08-18 22:50:00	ard19@psu.edu	2010	HH608-insect	insect	Insecta	2.9	0	0								0	0						0	0															0	0
2022-05-03 22:50:00	ard19@psu.edu	2009	Antonic2009cobweb	cobweb	Araneomorphae	5.8	0	0								0	0						13.33	1														1	0	0
2022-04-21 09:42:00	ard19@psu.edu	2009	HH54-cricket	cricket	Gryllidae	7.25	0	0								0	0						0	0															0	0
2022-07-25 22:49:00	ard19@psu.edu	2016	African2016-09	ant	Formicidae	8.7	25	1							1	0	0						6.67	1															0	0
2022-08-17 10:26:00	ard19@psu.edu	2012	HH425-orange_flier	thirteen years	Magicicada	14.49	25	1						1		33.33	1	1					13.33	1												1			0	0
2022-09-17 22:02:00	ard19@psu.edu	1997	Barton1997butterfly2	butterfly	Papilionoidea	8.7	25	1						1		0	0						0	0															0	0
2022-10-10 20:24:00	ard19@psu.edu	2010	HH775-hexapod	hexapod	Hexapoda	5.8	12.5	1								0	0						0	0															7.69	1
2022-04-21 14:51:00	ard19@psu.edu	2009	HH14-fireflies	fireflies	Lampyridae	10.14	0	0								33.33	1	1					0	0															15.38	1
2022-09-28 22:20:00	ard19@psu.edu	1960	Wright1960spider3	spider	Araneae	11.59	25	1							1	0	0						13.33	1													1		15.38	1								1
2022-05-03 15:57:00	ard19@psu.edu	1957	Hackett1957cricket	cricket	Gryllidae	8.7	0	0								0	0						0	0															0	0
2022-06-01 15:48:00	ard19@psu.edu	2011	HH410-MayFly	MayFly	Ephemeroptera	2.9	0	0								0	0						0	0															7.69	1
2022-09-24 22:45:00	ard19@psu.edu	2010	HH530-horsefly	horsefly	Tabanidae	7.25	0	0								0	0						0	0															0	0
2022-06-01 15:50:00	ard19@psu.edu	2010	HH1133-butterflies	blue butterflies	Papilionoidea	7.25	0	0								0	0						13.33	1												1			0	0
2022-09-28 20:57:00	ard19@psu.edu	1784	Buson1784mosquito5	mosquito	Culicidae	4.35	0	0								0	0						6.67	1															0	0
2022-09-15 22:46:00	ard19@psu.edu	2004	Schultz2004ant	ant	Formicidae	2.9	0	0								0	0						0	0															0	0
2022-07-11 15:41:00	ard19@psu.edu	2012	HH997-ant	ant	Formicidae	10.14	25	1	1							0	0						0	0															0	0
2022-06-01 15:52:00	ard19@psu.edu	2011	HH214-Antennae	Mosquito	Culicidae	14.49	25	1						1		33.33	1	1					20	1			1			1									15.38	1
2022-10-10 09:31:00	ldp5188@psu.edu	2010	HH754-insect	insect	Insecta	11.59	25	1	1							0	0						20	1			1										1		15.38	1								1
2022-06-01 15:54:00	ard19@psu.edu	2010	HH755-Antennae	six legs	Hexapoda	5.8	0	0								0	0						26.67	1			1		1								1		0	0
2022-08-08 21:18:00	ard19@psu.edu	2011	HH196-anthill	anthill	Formicidae	7.25	0	0								0	0						13.33	1														1	0	0
2022-07-21 22:40:00	ard19@psu.edu	2017	African2017-15Agyei	anthill	Formicidae	5.8	0	0								0	0						13.33	1														1	0	0
2022-07-24 22:34:00	ard19@psu.edu	2017	African2017-02Apadu	soldier ants	Formicidae	10.14	25	1	1							0	0						13.33	1														1	0	0
2022-04-21 12:40:00	ard19@psu.edu	2009	HH64-fly	fly | Mantis	Diptera | Mantodea	8.7	0	0								0	0						0	0															15.38	1								1
2022-08-01 22:51:00	ard19@psu.edu	2012	Sondik2012ants	ants	Formicidae	7.25	12.5	1								0	0						0	0															0	0
2022-08-17 10:04:00	ard19@psu.edu	2011	HH306-Ants	Ants	Formicidae	10.14	0	0								0	0						26.67	1												1	1	1	0	0
2022-06-01 15:55:00	ard19@psu.edu	2011	HH297-Ants	Ants	Formicidae	8.7	12.5	1								0	0						13.33	1														1	0	0
2022-08-08 21:00:00	ard19@psu.edu	2011	HH162-ants	Ants	Formicidae	8.7	25	1	1							0	0						0	0															0	0
2022-06-01 15:58:00	ard19@psu.edu	2010	HH1143-AntsHoneybeesMosquitoes	Ants | Honeybees | mosquitoes	Formicidae | Anthophila | Culicidae	4.35	0	0								0	0						0	0															0	0
2022-08-28 21:06:00	ard19@psu.edu	2011	HH330-ants	ants	Formicidae	10.14	0	0								0	0						13.33	1													1		0	0
2022-06-01 15:59:00	ard19@psu.edu	2011	HH324-Ants	Ants	Formicidae	4.35	0	0								0	0						0	0															0	0
2022-05-06 12:53:00	ard19@psu.edu	2012	Bernath2012ants	ants	Formicidae	11.59	25	1	1							0	0						0	0															15.38	1					1
2022-10-04 11:07:00	ldp5188@psu.edu	2012	HH676-Ants	Ants	Formicidae	7.25	25	1	1							0	0						0	0															0	0
2022-06-01 16:01:00	ard19@psu.edu	2011	HH174-Ants	Ants	Formicidae	8.7	25	1	1							0	0						0	0															0	0
2022-08-17 10:21:00	ard19@psu.edu	2011	HH412-ant_aphid_ladybug	Ants | aphids | Ladybugs	Formicidae | Aphididae | Coccinellidae	10.14	0	0								0	0						0	0															15.38	1	1
2022-06-01 16:02:00	ard19@psu.edu	2011	HH286-ants	ants	Formicidae	7.25	0	0								0	0						0	0															0	0
2022-09-08 16:16:00	ldp5188@psu.edu	2010	HH462-Ants	Ants	Formicidae	4.35	0	0								0	0						0	0															0	0
2022-06-01 16:03:00	ard19@psu.edu	2010	HH1066-Ants	Ants	Formicidae	7.25	25	1	1							0	0						0	0															0	0
2022-05-22 22:49:00	ard19@psu.edu	2019	Mumford2019cicada	ants | cicada	Formicidae | Cicadidae	11.59	25	1	1							0	0						6.67	1															0	0
2022-05-22 22:52:00	ard19@psu.edu	2019	Joy2019ants	ants	Formicidae	10.14	25	1		1						0	0						0	0															0	0
2022-05-16 23:18:00	ard19@psu.edu	2011	Burns2011waterstriders	water striders	Gerridae	7.25	0	0								0	0						0	0															15.38	1
2022-06-01 16:05:00	ard19@psu.edu	2011	HH242-aphids	aphids | ladybugs	Aphididae | Coccinellidae	5.8	0	0								16.67	1						0	0															0	0
2022-05-06 17:03:00	ard19@psu.edu	2013	Fraser2013honeybee	honeybees	Apis	5.8	0	0								0	0						0	0															0	0
2022-09-03 22:32:00	ard19@psu.edu	2006	Hosler2006bee	bee	Anthophila	10.14	25	1						1		0	0						0	0															0	0
2022-09-13 22:30:00	ard19@psu.edu	2001	Wisdom2001yellowjackets	yellowjackets	Vespinae	8.7	0	0								0	0						13.33	1														1	0	0
2022-10-25 13:49:00	ldp5188@psu.edu	2012	HH797-butterflies	butterflies	Papilionoidea	8.7	25	1						1		0	0						0	0															0	0
2022-06-26 20:37:00	ard19@psu.edu	1699	Baijak1699butterflies	butterflies	Papilionoidea	10.14	25	1						1		0	0						6.67	1															0	0
2022-05-24 08:40:00	ldp5188@psu.edu	2012	HH744-cockroaches	cockroaches	Blattodea	2.9	0	0								0	0						0	0															0	0
2022-08-01 22:52:00	ard19@psu.edu	2010	England2010butterflies1	butterflies	Papilionoidea	13.04	25	1			1					0	0						13.33	1												1			0	0
2022-05-04 22:29:00	ard19@psu.edu	1784	Buson1784mosquito9	mosquito	Culicidae	4.35	0	0								0	0						0	0															0	0
2022-05-11 23:06:00	ard19@psu.edu	1960	Wright1960ant2	ant	Formicidae	10.14	12.5	1								0	0						13.33	1					1										7.69	1
2022-05-16 23:17:00	ard19@psu.edu	2009	Burns2009butterfly	butterfly	Papilionoidea	8.7	25	1							1	0	0						6.67	1															0	0
2022-10-04 11:05:00	ldp5188@psu.edu	2012	HH671-fly	fly	Diptera	7.25	25	1	1							0	0						0	0															0	0
2022-05-11 22:21:00	ard19@psu.edu	1960	Wright1960spider4	filmy spider web	Araneomorphae	5.8	0	0								0	0						13.33	1														1	0	0
2022-05-04 22:39:00	ard19@psu.edu	1784	Buson1784firefly5	firefly	Lampyridae	4.35	0	0								0	0						0	0															15.38	1
2022-09-08 22:37:00	ard19@psu.edu	2014	Ramesh2014butterfly	yellow butterflies	Papilionoidea	8.7	0	0								0	0						13.33	1												1			0	0
2022-04-18 13:13:00	ard19@psu.edu	1805	Issa1805butterfly9	little butterfly	Papilionoidea	7.25	0	0								0	0						13.33	1													1		0	0
2022-06-01 16:07:00	ard19@psu.edu	2011	HH145-mayfly	mayfly	Ephemeroptera	8.7	25	1							1	0	0						0	0															7.69	1
2022-05-09 19:58:00	ard19@psu.edu	1983	Kusatao1983mosquito	mosquitoes	Culicidae	7.25	25	1						1		0	0						0	0															0	0
2022-04-27 22:47:00	ard19@psu.edu	2021	Chassing2021ant	ant	Formicidae	8.7	25	1							1	0	0						0	0															7.69	1
2022-04-18 15:09:00	ard19@psu.edu	1806	Issa1806butterfly3	little butterfly	Papilionoidea	4.35	12.5	1								0	0						0	0															0	0
2022-08-12 22:35:00	ard19@psu.edu	2011	HH281-deathwatch_beetles	deathwatch beetles	Xestobium rufovillosum	4.35	0	0								0	0						0	0															0	0
2022-06-01 16:09:00	ard19@psu.edu	2012	HH422-rose_bug	rose bug	Pterygota	7.25	25	1						1		0	0						0	0															0	0
2022-05-17 21:06:00	ard19@psu.edu	2016	Bell2016bumblebees2	bumblebees	Bombus	13.04	0	0								0	0						13.33	1														1	0	0
2022-06-30 13:55:00	ard19@psu.edu	2009	Olson2009cricket	cricket	Gryllidae	5.8	0	0								0	0						0	0															0	0
2022-09-25 21:57:00	ard19@psu.edu	2010	HH551-insect	Australian grocer,	Cyclochila australasiae	10.14	0	0								0	0						13.33	1		1													7.69	1
2022-06-01 16:10:00	ard19@psu.edu	2012	HH444-mantis	praying mantis	Mantodea	8.7	0	0								0	0						0	0															0	0
2022-06-26 21:38:00	ard19@psu.edu	1784	Buson1784cicada1	cicada	Cicadidae	5.8	0	0								0	0						0	0															0	0
2022-09-08 16:44:00	ldp5188@psu.edu	2010	HH484-monarch	monarch	Danaus plexippus	7.25	25	1						1		0	0						0	0															0	0
2022-06-01 16:12:00	ard19@psu.edu	2012	HH423-crickets	crickets	Gryllidae	10.14	0	0								0	0						0	0															15.38	1									1
2022-08-30 23:10:00	ard19@psu.edu	2014	Neilsen2014caterpillars	caterpillars	Ditrysia	7.25	0	0								0	0						0	0															7.69	1
2022-08-25 22:23:00	ard19@psu.edu	2011	HH387-honeybees	honeybees	Apis	8.7	0	0								0	0						0	0															0	0
2022-06-01 16:13:00	ard19@psu.edu	2012	HH669-butterfly	butterfly	Papilionoidea	5.8	0	0								0	0						6.67	1															0	0
2022-05-12 23:21:00	ard19@psu.edu	2013	Townsend2013crickets	crickets	Gryllidae	5.8	0	0								0	0						0	0															0	0
2022-04-29 09:32:00	ard19@psu.edu	2014	Rielly2014fly	fly	Diptera	8.7	12.5	1								0	0						6.67	1															0	0
2022-09-03 15:53:00	ard19@psu.edu	2011	Williams2011cricket	crickets	Gryllidae	8.7	0	0								0	0						0	0															0	0
2022-08-25 22:10:00	ard19@psu.edu	2010	HH860-mosquito	mosquito	Culicidae	8.7	25	1						1		0	0						0	0															0	0
2022-05-24 08:43:00	ldp5188@psu.edu	2010	HH983-worm-eaten	worm	Insecta	8.7	0	0								0	0						0	0															0	0
2022-09-27 09:52:00	ldp5188@psu.edu	2012	HH588-cricket	cricket	Gryllidae	7.25	0	0								0	0						0	0															0	0
2022-05-04 10:05:00	ldp5188@psu.edu	2012	HH937-spider	spider	Araneomorphae	10.14	0	0								0	0						13.33	1														1	0	0
2022-07-30 21:47:00	ard19@psu.edu	2001	Miyashita2001dragonfly	dragonfly	Anisoptera	8.7	0	0								0	0						20	1		1										1			0	0
2022-05-15 22:58:00	ard19@psu.edu	2010	Tauchner2010moth	moth	Lepidoptera	11.59	12.5	1								0	0						0	0															15.38	1
2022-05-08 22:47:00	ard19@psu.edu	2003	Ketchek2003fly	fly	Diptera	4.35	0	0								0	0						0	0															0	0
2022-04-18 22:48:00	ard19@psu.edu	2010	HH856-spider	spider's web	Araneomorphae	7.25	0	0								0	0						13.33	1														1	0	0
2022-05-19 22:53:00	ard19@psu.edu	2003	Liu2003butterfly	butterfly	Papilionoidea	10.14	25	1						1		0	0						0	0															0	0
2022-08-06 16:35:00	ard19@psu.edu	2001	Barlow2001spider	tiny spider husk	Araneae	10.14	0	0								0	0						13.33	1													1		15.38	1				1
2022-09-28 20:55:00	ard19@psu.edu	1784	Buson1784worm	book worm	Neoptera	7.25	0	0								0	0						0	0															0	0
2022-04-18 11:25:00	ard19@psu.edu	1804	Issa1804cicadas3	cicadas	Cicadidae	7.25	0	0								0	0						0	0															0	0
2022-08-01 22:56:00	ard19@psu.edu	2010	Caruso2010lightning_bugs	lightning bugs	Lampyridae	5.8	0	0								0	0						0	0															7.69	1
2022-04-21 14:10:00	ard19@psu.edu	2009	HH9-bugs	swarm tiny bugs	Pterygota	11.59	25	1						1		0	0						13.33	1													1		0	0
2022-09-21 22:32:00	ard19@psu.edu	2010	HH489-butterflies	butterflies	Papilionoidea	8.7	0	0								0	0						6.67	1															15.38	1			1
2022-07-30 21:48:00	ard19@psu.edu	2002	Zackowitz2002spiders	spiders	Araneae	10.14	25	1	1							0	0						0	0															0	0
2022-06-01 16:17:00	ard19@psu.edu	2010	HH618-wasp	red wasp	Apocrita	10.14	25	1						1		0	0						13.33	1												1			0	0
2022-09-03 22:40:00	ard19@psu.edu	2018	Moss2018cricket	cricket	Gryllidae	4.35	0	0								0	0						0	0															0	0
2022-05-01 22:52:00	ard19@psu.edu	2016	Doyle2016firefly	firefly	Lampyridae	11.59	25	1						1		0	0						0	0															15.38	1
2022-04-18 08:46:00	ard19@psu.edu	1794	Issa1794tiger_moth	tiger moth	Arctiinae	7.25	12.5	1								0	0						0	0															7.69	0
2022-05-05 22:23:00	ard19@psu.edu	1784	Buson1784bagworm1	Bagworm	Psychidae	8.7	25	1							1	0	0						0	0															0	0
2022-07-26 15:53:00	ard19@psu.edu	2006	Barry2006cricket	cricket	Gryllidae	7.25	0	0								0	0						0	0															0	0
2022-07-16 21:48:00	ard19@psu.edu	2010	Chula2010dragonfly	dragonflies	Anisoptera	2.9	0	0								0	0						0	0															0	0
2022-10-25 13:27:00	ldp5188@psu.edu	2011	HH249-crickets	crickets	Gryllidae	2.9	0	0								0	0						0	0															0	0
2022-05-06 13:29:00	ard19@psu.edu	1778	Kagai1778cicada	cicada	Cicadidae	7.25	0	0								0	0						0	0															0	0
2022-05-09 20:05:00	ard19@psu.edu	2009	Virgilio2009bugs	bugs	Insecta	7.25	0	0								0	0						0	0															0	0
2022-07-11 19:59:00	ard19@psu.edu	1716	Raizan1716insects1	voices of insects	Neoptera	5.8	0	0								0	0						0	0															0	0
2022-06-01 16:19:00	ard19@psu.edu	2010	HH792-green_heads	green heads	Tabanus nigrovittatus	8.7	0	0								0	0						6.67	1															0	0
2022-09-02 10:17:00	ard19@psu.edu	2012	HH453-Butterfly	Butterfly	Papilionoidea	11.59	0	0								0	0						0	0															15.38	1			1
2022-04-19 15:25:00	ard19@psu.edu	2011	HH96-spiders	spiders	Araneae	10.14	0	0								33.33	1					1	0	0															0	0
2022-08-01 22:57:00	ard19@psu.edu	1999	Day1999caterpillars	tent caterpillars	Ditrysia	10.14	25	1							1	0	0						13.33	1														1	0	0
2022-08-17 14:06:00	ard19@psu.edu	2010	HH556-Blue_Morpho_Butterfly	Blue Morpho Butterfly	Morpho	11.59	25	1						1		0	0						20	1						1						1			0	0
2022-05-26 21:04:00	ard19@psu.edu	2010	HH559-Monarch	Monarch	Danaus plexippus	10.14	25	1						1		0	0						13.33	1												1			0	0
2022-09-02 09:47:00	ard19@psu.edu	2012	HH424-Seventeen	Seventeen years	Magicicada	7.25	0	0								0	0						0	0															7.69	1
2022-06-01 16:45:00	ard19@psu.edu	2010	HH780-insect	insect	Insecta	2.9	0	0								0	0						13.33	1					1										0	0
2022-09-24 22:47:00	ard19@psu.edu	2010	HH532-Monarch	Monarch	Danaus plexippus	11.59	25	1						1		0	0						13.33	1						1									0	0
2022-06-01 16:47:00	ard19@psu.edu	2011	HH120-Bees	Bugs	Insecta	4.35	0	0								0	0						13.33	1											1				0	0
2022-10-03 20:12:00	ard19@psu.edu	2005	Smith2005flies	fruit flies	Drosophila	10.14	12.5	1								0	0						0	0															7.69	1
2022-08-24 22:01:00	ard19@psu.edu	2010	HH907-bee	bee	Anthophila	13.04	25	1							1	0	0						13.33	1				1											0	0
2022-05-15 23:06:00	ard19@psu.edu	2006	Stivers2006Bee	Bee hive	Apis	8.7	0	0								0	0						0	0															0	0
2022-06-01 16:48:00	ard19@psu.edu	2010	HH1065-Bee	Bee	Anthophila	10.14	25	1						1		0	0						13.33	1												1			0	0
2022-09-29 22:44:00	ard19@psu.edu	2012	Harter2012bee	beekeeper	Apis	5.8	0	0								0	0						0	0															0	0
2022-05-12 21:00:00	ard19@psu.edu	2001	Lyles2001honeybee	beekeepers	Apis	5.8	0	0								0	0						0	0															0	0
2022-09-27 10:22:00	ldp5188@psu.edu	2010	HH613-Bees	Bees	Anthophila	2.9	0	0								0	0						13.33	1												1			0	0
2022-06-01 16:50:00	ard19@psu.edu	2010	HH545-Bees	Bees	Anthophila	10.14	0	0								0	0						20	1											1	1			0	0
2022-06-01 16:51:00	ard19@psu.edu	2010	HH442-Bees	Bees	Anthophila	5.8	0	0								0	0						0	0															0	0
2022-09-21 22:54:00	ard19@psu.edu	2010	HH510-Bees	Bees hive	Apis	10.14	0	0								0	0						0	0															7.69	1
2022-04-21 13:33:00	ard19@psu.edu	2009	HH1-bees	Bees	Anthophila	8.7	12.5	1								0	0						0	0															0	0
2022-06-30 14:02:00	ard19@psu.edu	2009	Kiella2009bees	bees	Anthophila	11.59	25	1						1		0	0						0	0															15.38	1								1
2022-08-29 22:14:00	ard19@psu.edu	2011	HH327-Bees	Bees	Anthophila	14.49	25	1						1		0	0						0	0															0	0
2022-10-10 20:05:00	ard19@psu.edu	2012	HH1130-Bees	Bees	Apis	5.8	0	0								0	0						0	0															7.69	1
2022-05-27 13:57:00	ard19@psu.edu	2010	HH1137-Bees	Bees	Anthophila	5.8	0	0								0	0						0	0															0	0
2022-07-08 22:03:00	ard19@psu.edu	2012	HH1034-Bees	Bees	Anthophila	7.25	0	0								0	0						0	0															0	0
2022-09-13 21:02:00	ard19@psu.edu	2002	Brooks2002bees	bees hive	Apis	8.7	12.5	1								0	0						0	0															0	0
2022-06-01 16:53:00	ard19@psu.edu	2011	HH363-Bees	Bees	Apis	7.25	0	0								0	0						0	0															0	0
2022-09-08 16:27:00	ldp5188@psu.edu	2012	HH469-Gnat	gnat	Nematocera	4.35	0	0								0	0						0	0															15.38	1									1
2022-06-27 17:20:00	ard19@psu.edu	1989	Pizzarelli1989fireflies	fireflies	Lampyridae	7.25	0	0								0	0						0	0															15.38	1
2022-05-15 22:42:00	ard19@psu.edu	2000	Lamb2000cricket	cricket	Gryllidae	13.04	25	1							1	0	0						0	0															0	0
2022-09-03 22:18:00	ard19@psu.edu	2010	Fitzgerald2010ants	ants	Formicidae	10.14	12.5	1								0	0						0	0															7.69	1
2022-04-18 15:07:00	ard19@psu.edu	1806	Issa1806butterfly2	butterfly	Papilionoidea	4.35	25	1	1							0	0						0	0															0	0
2022-04-22 22:46:00	ard19@psu.edu	1827	Issa1827fleas1	fleas	Siphonaptera	1.45	0	0								0	0						0	0															0	0
2022-04-26 15:40:00	ldp5188@psu.edu	2012	HH628-spider	spider | web	Araneomorphae	4.35	0	0								0	0						13.33	1														1	0	0
2022-06-01 16:54:00	ard19@psu.edu	2010	HH632-ladybird	ladybird	Coccinellidae	7.25	12.5	1								0	0						0	0															0	0
2022-10-25 13:01:00	ldp5188@psu.edu	2011	HH161-leafcutter_ants	leafcutter ants	Attini	2.9	0	0								0	0						0	0															0	0
2022-05-01 23:22:00	ard19@psu.edu	1958	Hackett1958bug3	bug	Insecta	2.9	0	0								0	0						0	0															0	0
2022-07-11 19:30:00	ard19@psu.edu	1694	Basho1694cricket1	cricket	Gryllidae	7.25	0	0								0	0						0	0															0	0
2022-05-06 13:43:00	ard19@psu.edu	1700	Kana-jo1700grasshopper	grasshopper	Acrididae	7.25	0	0								0	0						0	0															0	0
2022-07-29 23:08:00	ard19@psu.edu	1958	Hackett1958fly3	fly	Diptera	8.7	0	0								0	0						0	0															15.38	1								1
2022-05-19 22:50:00	ard19@psu.edu	2012	Trumbull2012fireflies	fireflies	Lampyridae	11.59	25	1						1		0	0						0	0															15.38	1
2022-06-01 16:56:00	ard19@psu.edu	2011	HH328-ants	ants	Formicidae	11.59	25	1	1							0	0						13.33	1														1	0	0
2022-07-19 21:38:00	ard19@psu.edu	1985	Kramer1985fireflies	fireflies	Lampyridae	2.9	0	0								0	0						0	0															0	0
2022-09-21 22:36:00	ard19@psu.edu	2010	HH495-bed_bugs	bed bugs	Cimex	5.8	0	0								0	0						0	0															0	0
2022-04-21 20:19:00	ard19@psu.edu	2012	HH1043-little_bush	Living on a little bush	Phasmatodea	8.7	0	0								0	0						13.33	1													1		0	0
2022-04-26 20:39:00	ard19@psu.edu	1823	Issa1823caterpillar2	caterpillar	Ditrysia	7.25	12.5	1								0	0						20	1											1	1			0	0
2022-04-18 11:18:00	ard19@psu.edu	1804	Issa1804cicada1	cicada	Cicadidae	8.7	25	1							1	0	0						0	0															0	0
2022-05-15 23:04:00	ard19@psu.edu	2019	Rowe2019whirligig	whirligig-beetle	Gyrinidae	8.7	25	1					1			0	0						0	0															0	0
2022-05-04 22:46:00	ard19@psu.edu	1784	Buson1784cicada6	cicada	Cicadidae	5.8	0	0								0	0						0	0															0	0
2022-04-18 13:08:00	ard19@psu.edu	1805	Issa1805butterfly6	butterflies	Papilionoidea	5.8	25	1						1		0	0						0	0															0	0
2022-09-03 22:23:00	ard19@psu.edu	2003	Miller2003moth	moth	Lepidoptera	7.25	25	1							1	0	0						0	0															0	0
2022-04-25 23:08:00	ard19@psu.edu	1825	Issa1825katydid	katydid	Tettigoniidae	4.35	0	0								0	0						0	0															0	0
2022-06-03 22:06:00	ard19@psu.edu	2010	HH635-butterflies	black butterflies	Papilionoidea	13.04	25	1						1		0	0						13.33	1												1			0	0
2022-05-09 20:26:00	ard19@psu.edu	2001	tripi2001black_flies	Black flies	Simuliidae	4.35	0	0								0	0						13.33	1												1			0	0
2022-04-27 22:59:00	ard19@psu.edu	2020	Zinger2020black_plague	plague	Siphonaptera	1.45	0	0								0	0						0	0															0	0
2022-08-28 22:04:00	ard19@psu.edu	2010	HH900-Ladybug	Ladybug	Coccinellidae	13.04	25	1						1		0	0						20	1						1						1			0	0
2022-06-03 22:07:00	ard19@psu.edu	2010	HH599-bees	bees	Anthophila	13.04	0	0								0	0						20	1											1	1			0	0
2022-10-07 15:10:00	ldp5188@psu.edu	2011	HH353-ant	ant	Formicidae	13.04	25	1	1							33.33	1		1				13.33	1												1			0	0
2022-05-21 23:02:00	ard19@psu.edu	2009	Thompson2009honeybee	honeybee	Apis mellifera	13.04	25	1						1		0	0						0	0															0	0
2022-06-03 22:09:00	ard19@psu.edu	2012	HH656-caterpillar	caterpillar	Lepidoptera	8.7	0	0								0	0						6.67	1															0	0
2022-09-29 22:33:00	ard19@psu.edu	2008	Houstoun2008moth	white moth	Lepidoptera	14.49	25	1						1		0	0						13.33	1												1			0	0
2022-05-05 22:36:00	ard19@psu.edu	1716	Kakei1716grasshopper	grasshopper	Acrididae	7.25	0	0								0	0						13.33	1					1										7.69	1
2022-05-07 22:50:00	ard19@psu.edu	2003	Pirro2003fly	fly	Diptera	8.7	25	1							1	0	0						0	0															0	0
2022-06-03 22:11:00	ard19@psu.edu	2011	HH364-butterflies	larvae | butterflies	Lepidoptera | Papilionoidea	10.14	0	0								0	0						0	0															0	0
2022-04-27 20:08:00	ard19@psu.edu	2021	Rose_Dowis2021bee	bee	Anthophila	8.7	12.5	1								0	0						0	0															0	0
2022-04-18 11:07:00	ard19@psu.edu	1804	Issa1804butterfly6	little butterfly	Papilionoidea	8.7	25	1						1		0	0						13.33	1													1		0	0
2022-04-18 11:09:00	ard19@psu.edu	1804	Issa1804butterfly7	little butterfly	Papilionoidea	10.14	25	1						1		0	0						13.33	1													1		0	0
2022-04-27 19:55:00	ard19@psu.edu	2022	Matousek2022butterfly	blue butterfly	Papilionoidea	11.59	25	1							1	0	0						13.33	1												1			7.69	1
2022-09-20 21:06:00	ard19@psu.edu	2016	Bell2016bees1	bees	Anthophila	8.7	0	0								0	0						0	0															0	0
2022-05-26 21:03:00	ard19@psu.edu	2010	HH574-Morphos	Morphos	Morpho	14.49	25	1						1		0	0						20	1						1						1			0	0
2022-07-25 22:52:00	ard19@psu.edu	2016	African2016-07	tarantula	Theraphosidae	7.25	12.5	1								0	0						0	0															0	0
2022-04-21 12:31:00	ard19@psu.edu	2009	HH28-flies_skimmer	Twelve Spotted Skimmer	Libellula pulchella	13.04	25	1						1		0	0						13.33	1												1			15.38	1
2022-04-26 15:11:00	ldp5188@psu.edu	2011	HH397-spider	spider	Araneae	13.04	25	1						1		0	0						13.33	1														1	0	0
2022-08-27 22:58:00	ard19@psu.edu	2010	HH591-larvae	larvae	Holometabola	10.14	0	0								33.33	1				1		13.33	1													1		0	0
2022-08-01 22:59:00	ard19@psu.edu	2010	Webb2010cricket	crickets	Gryllidae	11.59	25	1			1					0	0						0	0															15.38	1					1
2022-06-03 22:13:00	ard19@psu.edu	2012	HH627-bee	bee	Anthophila	8.7	12.5	1								0	0						0	0															0	0
2022-10-02 20:45:00	ard19@psu.edu	2001	Lyles2001butterfly	Butterfly	Papilionoidea	5.8	0	0								0	0						0	0															0	0
2022-10-25 13:59:00	ldp5188@psu.edu	2010	HH806-butterflies	butterflies	Papilionoidea	2.9	0	0								0	0						13.33	1												1			0	0
2022-06-03 22:15:00	ard19@psu.edu	2011	HH168-butterfly	butterfly	Papilionoidea	7.25	25	1							1	0	0						0	0															0	0
2022-06-28 19:23:00	ard19@psu.edu	1999	Stefanac1999butterfly	butterfly	Papilionoidea	0	0	0								0	0						0	0															0	0
2022-09-02 10:05:00	ard19@psu.edu	2011	HH414-mosquito	mosquito	Culicidae	8.7	25	1						1		0	0						0	0															0	0
2022-08-17 10:58:00	ard19@psu.edu	2010	HH485-mantises	mantises	Mantodea	7.25	0	0								0	0						0	0															15.38	1
2022-04-21 09:52:00	ard19@psu.edu	2009	HH76-dragonfly	dragonfly	Anisoptera	5.8	25	1							1	0	0						0	0															0	0
2022-05-14 22:33:00	ard19@psu.edu	2006	Zheng2006butterflies1	butterflies	Papilionoidea	8.7	0	0								0	0						13.33	1												1			0	0
2022-04-26 16:29:00	ldp5188@psu.edu	2012	HH677-webcobs	webcobs	Araneomorphae	5.8	0	0								0	0						13.33	1														1	0	0
2022-06-23 06:10:00	ard19@psu.edu	2010	HH531-birdwing	Guinea birdwing butterfly	Troidini	7.25	0	0								0	0						20	1												1	1		0	0
2022-07-29 22:58:00	ard19@psu.edu	1958	Hackett1958bugs2	bugs	Insecta	7.25	12.5	1								0	0						0	0															0	0
2022-09-24 22:44:00	ard19@psu.edu	2010	HH528-ladybugs_aphids	ladybugs | aphids	Coccinellidae | Aphidoidea	15.94	25	1	1							0	0						13.33	1												1			0	0
2022-10-05 22:26:00	ard19@psu.edu	2001	Ross2001dragonfly	black dragonfly	Anisoptera	13.04	12.5	1								0	0						13.33	1												1			0	0
2022-04-21 16:36:00	ard19@psu.edu	2010	HH558-jeweled_beetles	jeweled beetles	Buprestidae	7.25	0	0								0	0						13.33	1												1			0	0
2022-09-02 09:54:00	ard19@psu.edu	2010	HH434-butterfly	butterfly	Papilionoidea	17.39	25	1						1		0	0						13.33	1												1			23.08	1	1		1
2022-10-03 20:08:00	ard19@psu.edu	2020	Sidney2020bees	bees	Anthophila	10.14	0	0								33.33	1					1	13.33	1														1	0	0
2022-04-27 20:49:00	ard19@psu.edu	2021	Losak2021cicadas	cicadas	Cicadidae	4.35	0	0								0	0						0	0															15.38	1								1
2022-05-07 23:02:00	ard19@psu.edu	2004	Radtke2004butterfly	butterfly	Papilionoidea	7.25	0	0								0	0						13.33	1												1			0	0
2022-07-19 21:30:00	ard19@psu.edu	1969	Kerouac1969Mosquito2	Mosquito	Culicidae	7.25	0	0								0	0						0	0															0	0
2022-06-07 13:00:00	ard19@psu.edu	2011	HH403-wasp	wasp	Apocrita	2.9	0	0								0	0						0	0															0	0
2022-04-21 12:46:00	ard19@psu.edu	2009	HH78-luna_moth	luna moth	Actias	13.04	25	1							1	0	0						13.33	1						1									15.38	1			1
2022-09-27 22:15:00	ard19@psu.edu	2011	HH130-Bugs	Bugs	Insecta	7.25	37.5	1	1			1				0	0						0	0															0	0
2022-06-07 13:02:00	ard19@psu.edu	2011	HH114-Bugs	Bugs	Insecta	4.35	0	0								0	0						6.67	1															0	0
2022-08-26 15:13:00	ard19@psu.edu	2012	HH526-insects	Butterflies | ladybugs | bees | Dragonflies	Papilionoidea | Coccinellidae | Anthophila | Anisoptera	1.45	0	0								0	0						6.67	1															0	0
2022-06-07 13:07:00	ard19@psu.edu	2011	HH383-bugs	bugs	Insecta	11.59	25	1		1						0	0						13.33	1					1										0	0
2022-06-07 13:08:00	ard19@psu.edu	2011	HH128-Bugs	Bugs	Insecta	2.9	0	0								16.67	1						0	0															0	0
2022-10-09 22:48:00	ard19@psu.edu	2012	HH888-bumble_bees	bumble bee | mantis	Bombus | Mantodea	14.49	25	1							1	0	0						6.67	1															0	0
2022-05-12 20:55:00	ard19@psu.edu	2001	Williams2001bumblebee	bumblebee	Bombus	10.14	25	1						1		0	0						0	0															0	0
2022-06-07 13:09:00	ard19@psu.edu	2012	HH1118-bumblebee	bumblebee	Bombus	8.7	12.5	1								0	0						0	0															15.38	1					1
2022-08-17 10:12:00	ard19@psu.edu	2011	HH367-Bumblebees	Bumblebees	Bombus	5.8	25	1						1		0	0						6.67	1															0	0
2022-06-23 06:12:00	ard19@psu.edu	2010	HH838-Bumblebees	Bumblebees	Bombus	8.7	25	1							1	0	0						0	0															7.69	1
2022-08-08 20:39:00	ard19@psu.edu	2011	HH133-Bumblebees	Bumblebees	Bombus	8.7	25	1						1		0	0						13.33	1												1			0	0
2022-09-06 20:23:00	ard19@psu.edu	1999	Major1999bee	bumbled bee	Bombus	4.35	0	0								0	0						0	0															0	0
2022-04-22 22:37:00	ard19@psu.edu	1827	Issa1827mosquito	mosquito	Culicidae	11.59	25	1						1		0	0						0	0															0	0
2022-04-26 20:20:00	ard19@psu.edu	1825	Issa1825fleas6	fleas	Siphonaptera	2.9	0	0								0	0						0	0															0	0
2022-04-18 08:40:00	ard19@psu.edu	1793	Issa1793mosquitoes1	mosquitoes	Culicidae	4.35	0	0								0	0						0	0															0	0
2022-06-23 06:14:00	ard19@psu.edu	2010	HH846-ants	ants	Formicidae	10.14	0	0								0	0						20	1	1											1			7.69	1
2022-06-28 19:47:00	ard19@psu.edu	2001	Cobb2001ladybug	ladybug	Coccinellidae	8.7	12.5	1								0	0						13.33	1						1									0	0
2022-06-23 06:16:00	ard19@psu.edu	2010	HH1083-bumble-bee	bumble-bee	Bombus	10.14	25	1						1		0	0						20	1						1							1		0	0
2022-08-18 23:00:00	ard19@psu.edu	2010	HH652-bee	bee	Corbiculata	14.49	25	1						1		0	0						13.33	1												1			7.69	1
2022-05-18 22:38:00	ard19@psu.edu	2010	England2010Butterflies2	Butterflies	Papilionoidea	8.7	25	1						1		0	0						0	0															7.69	1
2022-09-20 21:12:00	ard19@psu.edu	2002	anya2002butterflies	butterflies	Papilionoidea	4.35	0	0								0	0						0	0															0	0
2022-05-26 08:14:00	ard19@psu.edu	2012	HH898-Butterflies	Butterflies	Papilionoidea	8.7	25	1						1		0	0						13.33	1						1									0	0
2022-05-26 08:19:00	ard19@psu.edu	2011	HH339-Butterflies	Butterflies	Papilionoidea	8.7	0	0								33.33	1				1		6.67	1															0	0
2022-05-26 08:16:00	ard19@psu.edu	2011	HH346-Butterflies	Butterflies	Papilionoidea	4.35	0	0								0	0						6.67	1															0	0
2022-08-24 22:09:00	ard19@psu.edu	2010	HH891-Butterflies	Butterflies	Papilionoidea	7.25	12.5	1								0	0						0	0															0	0
2022-04-27 16:09:00	ard19@psu.edu	1669	Mitoku1669butterfly	Butterflies	Papilionoidea	8.7	25	1						1		0	0						0	0															0	0
2022-06-23 06:18:00	ard19@psu.edu	2011	HH163-Butterflies	Butterflies	Papilionoidea	11.59	25	1						1		0	0						0	0															0	0
2022-08-08 20:37:00	ard19@psu.edu	2011	HH125-Butterflies	Butterflies	Papilionoidea	10.14	25	1						1		0	0						0	0															7.69	1
2022-06-23 06:20:00	ard19@psu.edu	2011	HH127-Butterflies	Butterflies	Papilionoidea	8.7	25	1						1		0	0						0	0															0	0
2022-07-11 15:57:00	ard19@psu.edu	1982	RINKA1904-butterfly	Butterflies	Papilionoidea	7.25	0	0								0	0						13.33	1												1			0	0
2022-06-27 16:48:00	ard19@psu.edu	1895	Chikuro1895Butterflies	Butterflies	Papilionoidea	5.8	25	1						1		0	0						0	0															0	0
2022-07-19 21:43:00	ard19@psu.edu	1992	Stanciu1992butterflies	butterflies	Papilionoidea	7.25	25	1						1		0	0						0	0															0	0
2022-10-10 20:09:00	ard19@psu.edu	2010	HH1092-butterflies	butterflies	Papilionoidea	7.25	12.5	1								0	0						0	0															0	0
2022-07-30 21:33:00	ard19@psu.edu	1775	Chiyo-jo1775Butterflies	Butterflies	Papilionoidea	5.8	12.5	1								0	0						0	0															0	0
2022-10-26 21:41:00	ard19@psu.edu	1902	ShikiButterflies1902	Butterflies	Papilionoidea	4.35	0	0								0	0						0	0															0	0
2022-04-21 13:01:00	ard19@psu.edu	2009	HH12-butterfly	butterfly	Papilionoidea	2.9	25	1						1		0	0						0	0															0	0
2022-05-06 13:12:00	ard19@psu.edu	2008	Stevenson2008butterfly	butterfly	Papilionoidea	2.9	0	0								0	0						0	0															0	0
2022-10-02 20:51:00	ard19@psu.edu	2004	MacNeil2004butterfly2	butterfly	Papilionoidea	7.25	0	0								0	0						13.33	1			1												7.69	1
2022-06-28 19:58:00	ard19@psu.edu	2002	Bostok2002butterfly	butterfly	Papilionoidea	8.7	25	1							1	0	0						0	0															0	0
2022-08-28 22:10:00	ard19@psu.edu	2011	HH316-Butterfly	Butterfly	Papilionoidea	8.7	25	1						1		0	0						13.33	1	1														0	0
2022-05-26 08:17:00	ard19@psu.edu	2011	HH345-Butterfly	Butterfly	Papilionoidea	2.9	12.5	1								0	0						0	0															0	0
2022-08-17 10:05:00	ard19@psu.edu	2011	HH313-Butterfly	Butterfly	Papilionoidea	8.7	25	1						1		0	0						13.33	1												1			0	0
2022-06-23 06:22:00	ard19@psu.edu	2010	HH819-Chrysalis	Butterfly	Papilionoidea	8.7	25	1						1		0	0						0	0															15.38	1			1
2022-10-09 22:44:00	ard19@psu.edu	2011	HH380-butterflyMonarch	monarch	Danaus plexippus	8.7	0	0								0	0						0	0															15.38	1			1
2022-04-27 20:20:00	ard19@psu.edu	2021	Pierson2021butterfly	butterfly	Papilionoidea	5.8	25	1							1	0	0						0	0															0	0
2022-05-14 22:45:00	ard19@psu.edu	2020	Klinkey2020butterfly	butterfly	Papilionoidea	7.25	25	1							1	0	0						0	0															0	0
2022-05-19 22:47:00	ard19@psu.edu	2012	Hixson2012butterfly	butterfly	Papilionoidea	4.35	0	0								0	0						0	0															0	0
2022-07-01 15:35:00	ard19@psu.edu	2014	Cuff2014butterfly	butterfly	Papilionoidea	1.45	0	0								0	0						0	0															0	0
2022-05-18 22:46:00	ard19@psu.edu	2013	Holman2013butterfly	butterfly	Papilionoidea	4.35	12.5	1								0	0						0	0															0	0
2022-09-03 16:31:00	ard19@psu.edu	2017	Hoadley2017butterflys	butterflys	Papilionoidea	10.14	25	1						1		0	0						0	0															0	0
2022-06-23 06:24:00	ard19@psu.edu	2010	HH1121-Dragonflies	Dragonflies	Anisoptera	7.25	25	1						1		0	0						0	0															0	0
2022-08-21 17:57:00	ard19@psu.edu	2010	HH814-bee	bee	Anthophila	8.7	0	0								0	0						13.33	1												1			0	0
2022-06-23 06:26:00	ard19@psu.edu	2010	HH537-Bumblebee	Bumblebee	Bombus	8.7	25	1						1		0	0						13.33	1										1					0	0
2022-06-23 06:28:00	ard19@psu.edu	2011	HH117-Bugs	Bugs	Insecta	7.25	37.5	1	1					1		0	0						0	0															0	0
2022-06-23 06:33:00	ard19@psu.edu	2010	HH428-stings	stings	Aculeata	7.25	25	1						1		0	0						0	0															0	0
2022-08-09 22:41:00	ard19@psu.edu	2011	HH208-insects	Buzzing insects	Pterygota	5.8	12.5	1								0	0						0	0															0	0
2022-04-21 13:32:00	ard19@psu.edu	2009	HH26-bees	bee	Anthophila	10.14	25	1	1							0	0						0	0															0	0
2022-08-16 22:37:00	ard19@psu.edu	2010	HH705-Fly	Fly Buzzing over stink	Brachycera	15.94	25	1						1		0	0						13.33	1		1													15.38	1						1
2022-06-23 06:31:00	ard19@psu.edu	2010	HH643-bumble_bee	bumble bee	Bombus	10.14	25	1						1		0	0						0	0															0	0
2022-07-19 21:32:00	ard19@psu.edu	1975	Pizzarelli1975buzzZ	buzzZ slaP	Culicidae	7.25	25	1						1		0	0						0	0															0	0
2022-09-18 22:18:00	ard19@psu.edu	2022	DelRosso2022gnat	gnat	Nematocera	8.7	12.5	1								0	0						0	0															15.38	1
2022-08-17 09:58:00	ard19@psu.edu	2011	HH274-cabbage_white	cabbage whites	Pieris rapae	5.8	25	1						1		0	0						0	0															0	0
2022-05-15 22:32:00	ard19@psu.edu	1978	Gilli1978cricket	cricket	Gryllidae	7.25	0	0								0	0						0	0															0	0
2022-04-23 23:12:00	ard19@psu.edu	1818	Issa1818silkworms1	silkworms	Bombyx mori	4.35	0	0								0	0						0	0															0	0
2022-06-23 06:36:00	ard19@psu.edu	2011	HH112-stink_bug	Brochymena	Brochymena	11.59	25	1	1							0	0						13.33	1												1			15.38	1
2022-08-30 22:54:00	ard19@psu.edu	2011	Gray2011mosquitos	mosquitos	Culicidae	7.25	0	0								0	0						0	0															0	0
2022-08-01 23:01:00	ard19@psu.edu	2019	Napier2019monarch	monarch	Danaus plexippus	8.7	25	1						1		0	0						0	0															0	0
2022-04-21 20:21:00	ard19@psu.edu	2010	HH474-sticks	sticks	Phasmatodea	5.8	25	1	1							0	0						0	0															0	0
2022-09-08 20:36:00	ard19@psu.edu	2020	Kray2020locusts	locusts	Acrididae	4.35	12.5	1								0	0						0	0															0	0
2022-07-01 15:32:00	ard19@psu.edu	2015	Scarpinato2015butterfly	butterflies	Papilionoidea	2.9	0	0								0	0						6.67	1															0	0
2022-08-18 22:45:00	ard19@psu.edu	2010	HH560-Cannibal_spider	Cannibal spider;	Mimetidae	2.9	0	0								0	0						0	0															0	0
2022-09-13 20:49:00	ard19@psu.edu	2009	Paul2009ants	ants	Formicidae	11.59	12.5	1								0	0						13.33	1														1	0	0
2022-05-05 22:44:00	ard19@psu.edu	2005	tripi2005grasshopper	grasshopper	Acrididae	5.8	12.5	1								0	0						0	0															0	0
2022-09-20 21:03:00	ard19@psu.edu	2008	Burns2008yellowjackets	yellow jackets	Vespinae	5.8	0	0								0	0						0	0															0	0
2022-06-23 06:39:00	ard19@psu.edu	2012	HH880-carpenter_bee	carpenter bee	Xylocopa	7.25	0	0								0	0						13.33	1														1	0	0
2022-10-10 19:49:00	ard19@psu.edu	2011	HH296-Carpenter_Bees	Carpenter Bees	Xylocopa	5.8	0	0								0	0						0	0															0	0
2022-04-18 16:12:00	ard19@psu.edu	1806	Issa1806meadow_butterfly2	meadow butterflies	Papilionoidea	2.9	0	0								0	0						0	0															0	0
2022-07-18 22:07:00	ard19@psu.edu	2018	African2018-08Ganni	ant	Formicidae	4.35	12.5	1								0	0						0	0															0	0
2022-07-30 21:50:00	ard19@psu.edu	2001	Tarquinio2001cricket	cricket	Gryllidae	5.8	0	0								0	0						0	0															0	0
2022-07-26 10:23:00	ard19@psu.edu	2012	Humphrey2012fireflies	fireflies	Lampyridae	10.14	0	0								0	0						0	0															15.38	1
2022-06-23 06:42:00	ard19@psu.edu	2012	HH278-wasp_weevils	wasp | weevils	Apocrita | Curculionidae	7.25	0	0								0	0						0	0															15.38	1					1
2022-05-12 23:09:00	ard19@psu.edu	2018	Wells2018caterpillar	caterpillar	Geometridae	8.7	25	1	1							0	0						0	0															0	0
2022-09-25 22:10:00	ard19@psu.edu	2010	HH566-Caterpillars	Caterpillars	Lepidoptera	11.59	37.5	1	1					1		0	0						0	0															15.38	1			1
2022-05-27 13:46:00	ard19@psu.edu	2011	HH164-Caterpillars	Caterpillars cocoon	Lepidoptera	13.04	25	1							1	0	0						13.33	1														1	15.38	1			1
2022-09-02 09:59:00	ard19@psu.edu	2010	HH441-butterflys	butterflys	Papilionoidea	8.7	0	0								0	0						0	0															0	0
2022-06-23 06:44:00	ard19@psu.edu	2011	HH95-caterpillars	caterpillars tents	Ditrysia	8.7	0	0								0	0						13.33	1														1	0	0
2022-08-14 22:56:00	ard19@psu.edu	2010	HH841-Caterpillars	Caterpillars	Ditrysia	10.14	0	0								0	0						13.33	1											1				0	0
2022-06-23 06:46:00	ard19@psu.edu	2010	HH493-Caterpiller	Caterpiller	Ditrysia	14.49	25	1	1							0	0						13.33	1						1									15.38	1			1
2022-05-15 23:03:00	ard19@psu.edu	2012	Schwerin2012gnats	gnats	Nematocera	2.9	0	0								0	0						0	0															0	0
2022-04-21 15:11:00	ard19@psu.edu	2009	HH77-web_moth	web | moth	Araneomorphae | Lepidoptera	11.59	25	1							1	0	0						13.33	1														1	0	0
2022-08-17 10:53:00	ard19@psu.edu	2010	HH458-Cecropia	Cecropia	Hyalophora cecropia	14.49	0	0								0	0						26.67	1								1				1		1	15.38	1			1
2022-05-24 09:03:00	ldp5188@psu.edu	2011	HH379-centipede	centipedenergy	Chilopoda	1.45	0	0								0	0						0	0															7.69	1
2022-06-23 06:48:00	ard19@psu.edu	2010	HH1138-Centipedes	Centipedes	Chilopoda	7.25	25	1		1						0	0						20	1					1					1					0	0
2022-08-02 10:22:00	ldp5188@psu.edu	2010	HH978-crickets	moths | crickets	Lepidoptera | Gryllidae	11.59	0	0								0	0						0	0															15.38	1
2022-07-19 22:01:00	ard19@psu.edu	1996	tripi1996swallowtail	swallowtail	Papilionidae	4.35	0	0								0	0						0	0															0	0
2022-06-23 06:50:00	ard19@psu.edu	2010	HH873-bumble-bee	bumble-bee | hornet	Bombus | Vespinae	7.25	0	0								0	0						0	0															0	0
2022-09-08 20:56:00	ard19@psu.edu	2004	Grimnes2004water_strider	water strider	Gerridae	5.8	25	1					1			0	0						0	0															0	0
2022-04-18 10:30:00	ard19@psu.edu	1803	Issa1803mosquito2	mosquito	Culicidae	5.8	0	0								0	0						0	0															0	0
2022-08-01 23:02:00	ard19@psu.edu	2019	Bergland2019fireflies	fireflies	Lampyridae	8.7	12.5	1								0	0						0	0															15.38	1
2022-09-08 20:40:00	ard19@psu.edu	2015	Bartel2015fireflies	fireflies	Lampyridae	4.35	12.5	1								0	0						0	0															0	0
2022-04-26 21:05:00	ard19@psu.edu	1821	Issa1821fly1	fly	Diptera	8.7	25	1						1		0	0						0	0															0	0
2022-09-03 22:26:00	ard19@psu.edu	2022	2002hoverfly	hoverfly	Syrphidae	7.25	0	0								0	0						0	0															15.38	1						1
2022-10-04 11:11:00	ldp5188@psu.edu	2012	HH684-bees	bees	Anthophila	7.25	0	0								0	0						0	0															0	0
2022-08-01 23:04:00	ard19@psu.edu	2009	Shigemoto2009butterfly	butterflies	Papilionoidea	5.8	0	0								0	0						0	0															0	0
2022-06-23 06:51:00	ard19@psu.edu	2010	HH1069-lady_bird	lady bird	Coccinellidae	4.35	0	0								0	0						6.67	1															0	0
2022-09-10 22:01:00	ard19@psu.edu	2003	Millikin2003fireflies	fireflies	Lampyridae	11.59	25	1						1		0	0						0	0															15.38	1
2022-09-03 22:36:00	ard19@psu.edu	2022	Holzer2022deathwatch	deathwatch beetle	Xestobium rufovillosum	7.25	0	0								0	0						0	0															0	0
2022-05-21 23:30:00	ard19@psu.edu	2007	Nihiser2007fireflies	fireflies	Lampyridae	4.35	0	0								0	0						0	0															15.38	1
2022-08-20 20:39:00	ard19@psu.edu	2012	HH690-crickets	crickets	Gryllidae	7.25	0	0								0	0						0	0															0	0
2022-04-21 12:44:00	ard19@psu.edu	2009	HH36-mantis	Chinese mantis	Tenodera sinensis	10.14	25	1							1	0	0						0	0															0	0
2022-05-14 22:29:00	ard19@psu.edu	1956	Kerouac1956butterfly	butterfly	Papilionoidea	7.25	12.5	1								0	0						0	0															7.69	1
2022-10-10 19:55:00	ard19@psu.edu	2010	HH1028-b.trigona	b.trigona	Bertholdia trigona	8.7	0	0								0	0						0	0															0	0
2022-05-05 22:28:00	ard19@psu.edu	1769	Buson1769insect	insects	Neoptera	7.25	0	0								0	0						0	0															0	0
2022-06-30 11:47:00	ard19@psu.edu	2008	Heitmeyer2008butterfly	butterfly	Papilionoidea	8.7	0	0								0	0						20	1					1	1									15.38	1			1
2022-06-23 06:54:00	ard19@psu.edu	2012	HH675-butterfly	butterfly	Papilionoidea	10.14	0	0								0	0						0	0															7.69	1
2022-09-06 21:32:00	ard19@psu.edu	2022	Wechselberger2022fly	fly	Diptera	7.25	12.5	1								0	0						0	0															0	0
2022-08-16 22:42:00	ard19@psu.edu	2012	HH713-wasp	wasp	Vespidae	7.25	0	0								0	0						0	0															0	0
2022-05-15 22:22:00	ard19@psu.edu	1969	Kerouac1969caterpillar	caterpillar	Lepidoptera	4.35	0	0								0	0						0	0															0	0
2022-10-03 19:44:00	ard19@psu.edu	2000	Laster2000cicada	cicada	Cicadidae	5.8	0	0								0	0						0	0															0	0
2022-06-28 20:39:00	ard19@psu.edu	2003	Dunlap2003cicada	cicada	Cicadidae	7.25	0	0								0	0						0	0															0	0
2022-04-18 13:23:00	ard19@psu.edu	1805	Issa1805cicada2	cicada | butterfly	Cicadidae | Papilionoidea	5.8	0	0								0	0						0	0															0	0
2022-07-30 21:52:00	ard19@psu.edu	2002	Byrd2002cicada	cicada	Cicadidae	7.25	0	0								0	0						0	0															0	0
2022-06-23 06:57:00	ard19@psu.edu	2012	HH949-cicada	cicada | cricket	Cicadidae | Gryllidae	7.25	0	0								0	0						0	0															0	0
2022-05-21 23:32:00	ard19@psu.edu	1729	Kasenni1729cicada	Cicada	Cicadidae	4.35	0	0								0	0						0	0															0	0
2022-09-20 21:23:00	ard19@psu.edu	2008	George2008cicada	cicada	Cicadidae	7.25	0	0								0	0						0	0															0	0
2022-06-29 21:47:00	ard19@psu.edu	2005	Brown2005cicada_shell	cicada shell	Cicadidae	4.35	0	0								0	0						6.67	1															15.38	1				1
2022-06-26 21:22:00	ard19@psu.edu	1767	Shuho1767cicada	Cicada	Cicadidae	5.8	0	0								0	0						0	0															15.38	1				1
2022-05-06 17:00:00	ard19@psu.edu	1979	Young1979cicada2	cicada	Cicadidae	10.14	0	0								0	0						0	0															15.38	1		1
2022-09-19 22:16:00	ard19@psu.edu	2005	Savich2005cicada	cicada	Cicadidae	4.35	0	0								0	0						0	0															0	0
2022-07-01 15:43:00	ard19@psu.edu	2014	Lee2014cicada	cicada	Cicadidae	2.9	0	0								0	0						0	0															0	0
2022-08-30 23:02:00	ard19@psu.edu	2014	Varma2014cicada	cicada	Cicadidae	7.25	0	0								0	0						0	0															0	0
2022-08-02 22:46:00	ard19@psu.edu	2011	Weldy2011cicadas	cicadas	Cicadidae	4.35	0	0								0	0						0	0															0	0
2022-08-02 22:47:00	ard19@psu.edu	1784	Buson1784cicadas1	Cicadas	Cicadidae	5.8	0	0								0	0						0	0															0	0
2022-04-18 11:24:00	ard19@psu.edu	1804	Issa1804cicadas2	cicadas	Cicadidae	8.7	0	0								0	0						0	0															0	0
2022-04-26 20:29:00	ard19@psu.edu	1825	Issa1825cicada	cicadas	Cicadidae	7.25	0	0								0	0						0	0															0	0
2022-04-21 13:37:00	ard19@psu.edu	2009	HH81-cicadas	cicadas	Cicadidae	7.25	0	0								0	0						0	0															0	0
2022-04-21 13:39:00	ard19@psu.edu	2009	HH80-cicadas	cicadas	Cicadidae	10.14	12.5	1								33.33	1	1					0	0															7.69	1
2022-05-23 22:49:00	ard19@psu.edu	2013	Nickels-¬≠Wisdom2013cicada	cicadas	Cicadidae	1.45	0	0								0	0						6.67	1															0	0
2022-07-18 21:51:00	ard19@psu.edu	2019	African2019-01Steyn	flies	Diptera	5.8	0	0								0	0						0	0															7.69	1
2022-05-06 13:07:00	ard19@psu.edu	2013	Dunphy2013ant	ant	Formicidae	5.8	12.5	1								0	0						0	0															0	0
2022-07-29 23:06:00	ard19@psu.edu	1958	Hackett1958flies3	flies	Diptera	10.14	25	1						1		0	0						0	0															7.69	1
2022-07-30 21:36:00	ard19@psu.edu	1775	Chiyo-ni1775fireflies	fireflies	Lampyridae	4.35	0	0								0	0						0	0															0	0
2022-10-25 13:52:00	ldp5188@psu.edu	2010	HH801-butterfly	butterfly	Papilionoidea	8.7	0	0								0	0						0	0															15.38	1									1
2022-09-08 20:59:00	ard19@psu.edu	2000	Anderson2000painted_lady	painted lady	Vanessa cardui	8.7	25	1						1		0	0						0	0															0	0
2022-05-03 15:24:00	ard19@psu.edu	2004	Savich2004cicadas	cicadas	Cicadidae	7.25	0	0								0	0						0	0															0	0
2022-09-03 22:20:00	ard19@psu.edu	2009	Simpson2009cicada	cicada	Cicadidae	11.59	25	1							1	0	0						6.67	1															15.38	1				1
2022-04-18 13:02:00	ard19@psu.edu	1805	Issa1805butterfly2	little butterfly	Papilionoidea	10.14	25	1							1	0	0						13.33	1													1		0	0
2022-06-23 06:59:00	ard19@psu.edu	2012	HH946-caterpillar	caterpillar	Ditrysia	7.25	25	1							1	0	0						0	0															0	0
2022-04-18 13:00:00	ard19@psu.edu	1805	Issa1805butterfly1	little butterfly	Papilionoidea	10.14	25	1							1	0	0						13.33	1													1		0	0
2022-05-22 22:44:00	ard19@psu.edu	2000	Kimmel2000spider	spider	Araneomorphae	5.8	0	0								0	0						6.67	1															0	0
2022-08-02 22:49:00	ard19@psu.edu	1788	Momen1788cicada	cicada	Cicadidae	7.25	0	0								0	0						0	0															0	0
2022-09-28 22:32:00	ard19@psu.edu	2013	Owen2013butterflies	butterflies	Papilionoidea	5.8	0	0								0	0						0	0															0	0
2022-10-10 20:07:00	ard19@psu.edu	2010	HH1134-monarch	monarch	Danaus plexippus	11.59	25	1						1		0	0						0	0															0	0
2022-08-02 22:50:00	ard19@psu.edu	2013	Zimmerman2013cobweb	cobweb	Araneomorphae	4.35	0	0								0	0						13.33	1														1	0	0
2022-09-08 22:40:00	ard19@psu.edu	2004	Ramesh2004cobwebs	cobwebs	Araneomorphae	5.8	0	0								0	0						13.33	1														1	0	0
2022-04-21 15:05:00	ard19@psu.edu	2009	HH23-cockroach	cockroach	Blattodea	4.35	12.5	1								0	0						0	0															0	0
2022-05-24 08:22:00	ldp5188@psu.edu	2011	HH284-cockroach	cockroach	Blattodea	4.35	12.5	1								0	0						13.33	1					1										0	0
2022-08-27 23:08:00	ard19@psu.edu	2012	HH640-Cockroaches	Cockroaches	Blattodea	2.9	0	0								0	0						6.67	1															7.69	1
2022-05-23 22:59:00	ard19@psu.edu	2010	Owen2010cockroach	cockroaches	Blattodea	5.8	12.5	1								0	0						0	0															0	0
2022-07-06 21:42:00	ard19@psu.edu	2010	HH1007-Cocoon	Cocoon	Lepidoptera	13.04	12.5	1								0	0						13.33	1														1	15.38	1						1
2022-08-21 18:01:00	ard19@psu.edu	2010	HH832-Cocooned	Cocooned wings	Holometabola	14.49	25	1						1		0	0						20	1						1								1	15.38	1			1
2022-05-24 08:26:00	ldp5188@psu.edu	2012	HH470-roaches	roaches	Blattodea	2.9	0	0								0	0						0	0															0	0
2022-09-26 22:53:00	ard19@psu.edu	2010	HH584-honey_bee	honey bee	Apis	8.7	25	1							1	0	0						0	0															7.69	1
2022-05-26 21:09:00	ard19@psu.edu	2010	HH533-butterflies	butterflies	Papilionoidea	10.14	25	1						1		0	0						13.33	1												1			0	0
2022-09-03 16:15:00	ard19@psu.edu	2002	Kroner2002butterfly	butterfly	Papilionoidea	8.7	0	0								0	0						20	1											1	1			0	0
2022-05-02 22:42:00	ard19@psu.edu	1958	Hackett1958butterfly11	butterfly	Papilionoidea	5.8	12.5	1								0	0						0	0															0	0
2022-08-21 18:11:00	ard19@psu.edu	2010	HH858-honey_bee	honey bee	Apis	11.59	0	0								0	0						0	0															15.38	1					1
2022-07-18 22:05:00	ard19@psu.edu	2018	African2018-10Obaro	dragonflies	Anisoptera	7.25	12.5	1								0	0						0	0															0	0
2022-05-12 20:54:00	ard19@psu.edu	1993	Yovu1993cricket	crickets	Gryllidae	7.25	0	0								0	0						0	0															0	0
2022-08-02 10:36:00	ldp5188@psu.edu	2012	HH975-ant	ant	Formicidae	7.25	25	1	1							0	0						0	0															0	0
2022-04-29 15:39:00	ard19@psu.edu	2009	Weible2009cockroach	cockroach	Blattodea	4.35	0	0								0	0						0	0															0	0
2022-08-12 22:37:00	ard19@psu.edu	2011	HH285-protura	conehead	Protura	8.7	12.5	1								0	0						33.33	1	1	1	1		1										0	0
2022-10-10 20:17:00	ard19@psu.edu	2012	HH1044-mosquitoes	mosquitoes	Culicidae	5.8	0	0								0	0						0	0															0	0
2022-07-01 15:44:00	ard19@psu.edu	2014	Chocilowska2014spider	spider	Araneae	8.7	12.5	1								0	0						13.33	1														1	0	0
2022-09-20 21:16:00	ard19@psu.edu	2009	Deodhar2009spider	spider threads	Araneomorphae	5.8	0	0								0	0						0	0															0	0
2022-05-12 20:52:00	ard19@psu.edu	2000	Yovu2000spider	spider	Araneomorphae	5.8	0	0								0	0						13.33	1														1	0	0
2022-08-24 22:00:00	ard19@psu.edu	2010	HH908-grasshopper	Copper grasshopper	Acrididae	1.45	0	0								0	0						6.67	1															0	0
2022-04-12 15:26:00	ard19@psu.edu	2010	HH943-centipede	centipede	Chilopoda	2.9	0	0								0	0						13.33	1												1			0	0
2022-04-12 15:36:00	ard19@psu.edu	2010	HH448-Beetle	Beetle	Coleoptera	1.45	0	0								0	0						0	0															0	0
2022-09-01 21:11:00	ard19@psu.edu	2022	Farrelly2022ants	ants	Formicidae	7.25	0	0								0	0						0	0															0	0
2022-08-16 22:39:00	ard19@psu.edu	2010	HH711-cranefly	cranefly	Tipuloidea	4.35	0	0								0	0						0	0															0	0
2022-08-11 23:02:00	ard19@psu.edu	2011	HH260-Insects	Insects	Insecta	7.25	37.5	1	1					1		0	0						0	0															0	0
2022-09-30 11:10:00	ard19@psu.edu	2012	HH651-hexapod	hexapod	Hexapoda	10.14	25	1	1							0	0						20	1			1										1		15.38	1								1
2022-08-08 20:42:00	ard19@psu.edu	2011	HH136-Insects	Insects	Insecta	8.7	25	1	1							0	0						0	0															0	0
2022-08-23 23:54:00	ard19@psu.edu	2010	HH934-ants	fire ants	Solenopsis	7.25	25	1	1							0	0						0	0															0	0
2022-05-07 23:11:00	ard19@psu.edu	2019	Miller2019water_strider	water-strider | fly	Gerridae | Diptera	8.7	0	0								0	0						0	0															0	0
2022-08-17 14:02:00	ard19@psu.edu	2010	HH527-crawly	Creepy, crawly	Arthropoda	8.7	25	1	1							0	0						6.67	1															0	0
2022-07-18 21:55:00	ard19@psu.edu	2018	African2018-18Gacina	cricket | spider	Gryllidae | Araneomorphae	8.7	0	0								0	0						13.33	1														1	7.69	1
2022-05-14 22:42:00	ard19@psu.edu	1936	HAKUU1936Cricket	Cricket	Gryllidae	4.35	0	0								0	0						0	0															0	0
2022-05-08 22:44:00	ard19@psu.edu	2000	Gonzales2000cricket	cricket	Gryllidae	7.25	0	0								0	0						0	0															0	0
2022-04-21 09:25:00	ard19@psu.edu	2009	HH79-cricket	cricket	Gryllidae	2.9	0	0								0	0						0	0															0	0
2022-04-18 14:46:00	ard19@psu.edu	1805	Issa1805cricket	cricket	Gryllidae	1.45	0	0								0	0						0	0															0	0
2022-09-02 21:27:00	ard19@psu.edu	2010	Lamensky2010cricket	crickets	Gryllidae	7.25	0	0								0	0						0	0															0	0
2022-05-06 13:47:00	ard19@psu.edu	2004	Trimby2004cricket	crickets	Gryllidae	7.25	0	0								0	0						0	0															0	0
2022-04-21 20:24:00	ard19@psu.edu	2011	HH342-Crickets	Crickets	Gryllidae	10.14	25	1			1					0	0						0	0															0	0
2022-04-21 20:30:00	ard19@psu.edu	2010	HH615-Crickets	Crickets	Gryllidae	10.14	0	0								0	0						6.67	1															0	0
2022-10-10 20:37:00	ard19@psu.edu	2010	HH811-twig	crouching twig	Heteroneura	14.49	25	1							1	0	0						13.33	1												1			0	0
2022-07-30 21:22:00	ard19@psu.edu	1768	Buson1768cicada	Cicada	Cicadidae	8.7	0	0								0	0						0	0															0	0
2022-07-01 14:38:00	ard19@psu.edu	2020	George2020ant	ant | walking leaf	Formicidae | Phasmatodea	13.04	25	1	1							0	0						13.33	1														1	0	0
2022-09-19 22:17:00	ard19@psu.edu	2022	Castle2022cicada	cicada	Cicadidae	7.25	0	0								0	0						6.67	1															15.38	1				1
2022-04-27 22:46:00	ard19@psu.edu	2021	Cotter2021cicadas	cicadas	Cicadidae	0	0	0								0	0						0	0															0	0
2022-08-21 17:47:00	ard19@psu.edu	2010	HH800-cuticle	cuticle impaled	Pterygota	4.35	0	0								0	0						13.33	1							1								0	0
2022-05-03 16:05:00	ard19@psu.edu	2004	Brown2004butterfly	butterfly	Papilionoidea	7.25	25	1						1		0	0						0	0															0	0
2022-04-27 20:25:00	ard19@psu.edu	2021	Napier2021ants	ants	Formicidae	13.04	25	1	1							0	0						0	0															0	0
2022-08-17 10:23:00	ard19@psu.edu	2011	HH413-Water_Bug	Daddy Water Bug	Belostomatidae	10.14	0	0								33.33	1					1	0	0															0	0
2022-05-06 13:15:00	ard19@psu.edu	2009	Sexton2009daddy-long-legs	daddy-long-legs	Arachnida	4.35	0	0								0	0						6.67	1															0	0
2022-08-12 22:44:00	ard19@psu.edu	2011	HH365-Painted_Ladies	Painted Ladies	Vanessa	4.35	12.5	1								0	0						0	0															0	0
2022-10-07 14:51:00	ldp5188@psu.edu	2010	HH702-insects	insects	Insecta	2.9	0	0								0	0						0	0															0	0
2022-05-04 09:47:00	ldp5188@psu.edu	2012	HH685-black_widow	black widow	Latrodectus	11.59	25	1							1	0	0						20	1													1	1	15.38	1
2022-05-26 23:24:00	ard19@psu.edu	2010	HH774-DamselfliesButterfliesMosquitoes	Damsel flies | Butterflies | Mosquitos	Zygoptera | Papilionoidea | Culicidae	5.8	25	1						1		0	0						0	0															0	0
2022-09-29 22:22:00	ard19@psu.edu	2013	Lilly2013Damselflies	Damselflies	Zygoptera	5.8	0	0								0	0						0	0															7.69	1
2022-05-12 23:02:00	ard19@psu.edu	2001	m2001damselfly	damselfly	Zygoptera	7.25	12.5	1								0	0						6.67	1															0	0
2022-09-03 15:50:00	ard19@psu.edu	2014	Clausen2014damselfly	damselfly	Zygoptera	5.8	12.5	1								0	0						0	0															0	0
2022-09-29 09:50:00	ldp5188@psu.edu	2011	HH137-honey_bee	honey bee	Apis	7.25	0	0								0	0						0	0															0	0
2022-10-10 09:42:00	ldp5188@psu.edu	2010	HH766-butterflies	butterflies	Papilionoidea	7.25	25	1						1		0	0						0	0															0	0
2022-04-18 08:13:00	ard19@psu.edu	1788	Issa1788butterflies	dancing butterflies	Papilionoidea	7.25	25	1						1		0	0						0	0															0	0
2022-08-02 09:54:00	ldp5188@psu.edu	2010	HH989-larval	larval	Arthropoda	7.25	0	0								0	0						0	0															7.69	1
2022-04-27 20:28:00	ard19@psu.edu	2021	Naho2021insect1	insects	Insecta	2.9	0	0								0	0						13.33	1												1			0	0
2022-05-06 13:48:00	ard19@psu.edu	2001	Bernard2001ants	ants	Formicidae	7.25	25	1		1						0	0						0	0															0	0
2022-09-08 16:51:00	ldp5188@psu.edu	2011	HH388-daddy_longlegs	Pholcidae (notes)	Pholcidae	7.25	25	1	1							0	0						0	0															0	0
2022-05-06 16:58:00	ard19@psu.edu	2013	Deming2012butterfly	butterfly	Papilionoidea	7.25	12.5	1								0	0						6.67	1															0	0
2022-05-09 20:23:00	ard19@psu.edu	2001	tripi2001grasshopper	grasshopper	Acrididae	5.8	0	0								0	0						13.33	1		1													0	0
2022-08-12 22:50:00	ard19@psu.edu	2011	HH399-mayfly	mayfly	Ephemeroptera	8.7	12.5	1								0	0						13.33	1						1									0	0
2022-04-12 14:58:00	ard19@psu.edu	2010	HH718-web	web, prey	Araneomorphae	11.59	25	1							1	0	0						13.33	1														1	0	0
2022-09-02 09:52:00	ard19@psu.edu	2010	HH432-dragonflies	dragon flies	Anisoptera	11.59	25	1						1		0	0						0	0															0	0
2022-08-28 21:02:00	ard19@psu.edu	2011	HH336-beetles	beetles	Coleoptera	13.04	25	1							1	0	0						13.33	1												1			7.69	1
2022-07-20 22:45:00	ard19@psu.edu	2018	African2018-01Wanyama	flies | termites | spider‚Äôs web	Diptera | Blattodea | Araneomorphae	13.04	0	0								0	0						13.33	1														1	7.69	1
2022-09-27 22:01:00	ard19@psu.edu	2011	HH119-Bees	Bees	Anthophila	7.25	0	0								0	0						0	0															0	0
2022-07-08 21:58:00	ard19@psu.edu	2010	HH1030-locust	locust	Acrididae	2.9	0	0								0	0						6.67	1															7.69	1
2022-05-24 08:39:00	ldp5188@psu.edu	2012	HH707-termites	termites	Isoptera	2.9	0	0								0	0						0	0															0	0
2022-10-04 11:03:00	ldp5188@psu.edu	2012	HH670-dead_tree	life	Insecta	2.9	0	0								0	0						0	0															0	0
2022-05-03 22:46:00	ard19@psu.edu	2004	Byrd2004beetle	beetle	Coleoptera	7.25	0	0								0	0						6.67	1															0	0
2022-06-30 11:41:00	ard19@psu.edu	2006	Inman2006fireflies	fireflies	Lampyridae	5.8	0	0								0	0						0	0															15.38	1
2022-09-02 21:21:00	ard19@psu.edu	2003	tripi2003firefly2	firefly	Lampyridae	1.45	0	0								0	0						0	0															0	0
2022-04-28 21:47:00	ard19@psu.edu	2007	Fields2007crickets	crickets	Gryllidae	7.25	0	0								0	0						0	0															0	0
2022-04-27 20:12:00	ard19@psu.edu	2021	Proctor2021stingless_bees	stingless bees	Meliponini	14.49	25	1							1	0	0						13.33	1										1					0	0
2022-04-12 15:49:00	ard19@psu.edu	2011	HH251-earwig	earwig	Dermaptera	7.25	0	0								33.33	1		1				0	0															0	0
2022-04-18 17:16:00	ard19@psu.edu	2010	HH758-Achaearanea	Achaearanea tepidariorum	Parasteatoda tepidariorum	8.7	0	0								0	0						20	1					1									1	0	0
2022-05-12 20:51:00	ard19@psu.edu	2004	Yovu2004fireflies	paper wasps | fireflies	Polistes | Lampyridae	4.35	0	0								0	0						13.33	1														1	0	0
2022-09-26 22:55:00	ard19@psu.edu	2011	HH245-worm	worm	Holometabola	4.35	0	0								0	0						0	0															0	0
2022-05-01 22:56:00	ard19@psu.edu	2006	Zheng2006dragonfly	dragonfly	Anisoptera	8.7	0	0								0	0						20	1						1						1			0	0
2022-07-26 10:27:00	ard19@psu.edu	2006	Zheng2006noisy_insect	noisy insect	Neoptera	8.7	0	0								0	0						0	0															0	0
2022-05-01 22:58:00	ard19@psu.edu	2006	Zheng2006mosquito	mosquito	Culicidae	7.25	0	0								0	0						0	0															0	0
2022-08-26 14:46:00	ard19@psu.edu	2010	HH447-Dendrocerus_aphid	Dendrocerus | aphid	Dendrocerus | Aphididae	11.59	25	1							1	0	0						6.67	1															0	0
2022-04-18 16:23:00	ard19@psu.edu	1807	Issa1807cicadas	cicadas	Cicadidae	7.25	0	0								0	0						0	0															0	0
2022-04-23 23:06:00	ard19@psu.edu	1817	Issa1817dragonfly1	red dragonfly	Anisoptera	5.8	12.5	1								0	0						13.33	1												1			0	0
2022-05-12 21:06:00	ard19@psu.edu	2005	Watsky2005cricket	crickets	Gryllidae	7.25	0	0								0	0						0	0															0	0
2022-04-21 13:30:00	ard19@psu.edu	2009	HH27-ants	ants	Formicidae	8.7	25	1	1							0	0						0	0															0	0
2022-05-08 22:45:00	ard19@psu.edu	2000	Welch2000ant	ant	Formicidae	8.7	25	1	1							0	0						0	0															0	0
2022-08-09 22:46:00	ard19@psu.edu	2011	HH210-sulphurs	cloudless sulphurs	Phoebis sennae	8.7	25	1						1		0	0						0	0															0	0
2022-04-18 11:35:00	ard19@psu.edu	1804	Issa1804fireflies5	fireflies	Lampyridae	5.8	25	1						1		0	0						0	0															0	0
2022-05-27 14:04:00	ard19@psu.edu	2010	HH549-leaf	leaf	Phasmatodea	11.59	25	1	1							0	0						6.67	1															7.69	1
2022-07-30 21:53:00	ard19@psu.edu	2000	Elterman2000cricket	cricket	Gryllidae	5.8	0	0								0	0						0	0															0	0
2022-09-29 22:37:00	ard19@psu.edu	2000	Yovu2000whirligig_beetle	whirligig beetles	Gyrinidae	4.35	25	1					1			0	0						0	0															0	0
2022-10-03 19:41:00	ard19@psu.edu	2001	m2001crane_fly	crane fly	Tipuloidea	5.8	0	0								0	0						13.33	1					1										0	0
2022-09-03 16:00:00	ard19@psu.edu	2005	Engleman2005bumble_bee	bumble bee	Bombus	13.04	25	1							1	0	0						0	0															0	0
2022-08-09 22:54:00	ard19@psu.edu	2011	HH248-cricket	cricket	Gryllidae	7.25	0	0								0	0						0	0															0	0
2022-06-01 20:41:00	ard19@psu.edu	2010	HH1135-lady_bird	lady bird	Coccinellidae	7.25	12.5	1								0	0						0	0															15.38	1								1
2022-10-10 22:38:00	ard19@psu.edu	1816	Issa1816lice1	my lice	Anoplura	5.8	0	0								0	0						0	0															0	0
2022-05-12 21:04:00	ard19@psu.edu	2013	Byrd2013worm	worm	Lepidoptera	2.9	0	0								0	0						0	0															0	0
2022-08-26 14:49:00	ard19@psu.edu	2010	HH451-cicadas	dog day cicadas	Neotibicen canicularis	8.7	0	0								0	0						6.67	1															15.38	1				1
2022-05-17 22:55:00	ard19@psu.edu	2012	Schwader2012swallowtail	swallowtail	Papilionidae	7.25	25	1						1		0	0						0	0															0	0
2022-05-03 22:41:00	ard19@psu.edu	2003	Patchel2003bug	bug	Insecta	8.7	0	0								0	0						0	0															15.38	1
2022-04-18 11:26:00	ard19@psu.edu	1804	Issa1804dragonfly1	dragonfly	Anisoptera	5.8	0	0								0	0						0	0															15.38	1								1
2022-04-25 23:09:00	ard19@psu.edu	1825	Issa1825insects4	insects	Neoptera	5.8	0	0								0	0						0	0															15.38	1								1
2022-04-22 22:58:00	ard19@psu.edu	1825	Issa1825water_strider1	water strider	Gerridae	4.35	0	0								0	0						0	0															0	0
2022-05-25 23:13:00	ard19@psu.edu	1784	Buson1784mosquito11	mosquito	Culicidae	4.35	0	0								0	0						0	0															0	0
2022-09-28 20:53:00	ard19@psu.edu	1784	Buson1784mosquito4	mosquito	Culicidae	2.9	0	0								0	0						0	0															0	0
2022-10-10 22:44:00	ard19@psu.edu	1815	Issa1815ants	ants | ants' hell	Formicidae | Myrmeleontidae	14.49	25	1							1	0	0						13.33	1														1	0	0
2022-05-02 22:44:00	ard19@psu.edu	1958	Hackett1958flies1	flies	Diptera	10.14	0	0								33.33	1		1				0	0															0	0
2022-06-01 20:42:00	ard19@psu.edu	2010	HH794-dragonflies	dragonflies	Anisoptera	8.7	25	1						1		0	0						6.67	1															0	0
2022-06-30 11:36:00	ard19@psu.edu	2006	Harr2006dragonfly	Dragonflies	Anisoptera	4.35	12.5	1								0	0						0	0															0	0
2022-06-01 20:44:00	ard19@psu.edu	2011	HH283-dragonflies	dragonflies	Anisoptera	8.7	12.5	1								0	0						0	0															0	0
2022-10-25 13:40:00	ldp5188@psu.edu	2011	HH404-dragonflies	dragonflies	Anisoptera	7.25	25	1						1		0	0						0	0															0	0
2022-08-30 23:07:00	ard19@psu.edu	1999	Romberger1999dragonflies	dragonflies	Anisoptera	8.7	25	1						1		0	0						0	0															0	0
2022-05-06 13:17:00	ard19@psu.edu	2013	Baranski2013dragonfly	dragonfly	Anisoptera	7.25	25	1						1		0	0						0	0															0	0
2022-04-28 09:09:00	ard19@psu.edu	2009	Young2009dragonfly	dragonfly	Anisoptera	8.7	25	1						1		0	0						0	0															0	0
2022-05-10 22:53:00	ard19@psu.edu	1940	SANTOKA1940dragonfly	Dragonfly	Anisoptera	5.8	25	1							1	0	0						0	0															0	0
2022-09-02 21:19:00	ard19@psu.edu	2001	tripi2001dragonfly1	Dragonfly	Anisoptera	7.25	25	1						1		0	0						0	0															0	0
2022-05-03 16:06:00	ard19@psu.edu	1997	Barton1997Dragonfly	Dragonfly	Anisoptera	10.14	25	1						1		0	0						0	0															15.38	1								1
2022-06-28 19:37:00	ard19@psu.edu	2000	Lyles2000dragonfly	dragonfly	Anisoptera	4.35	0	0								0	0						0	0															0	0
2022-04-21 20:34:00	ard19@psu.edu	2011	HH331-Dragonfly	Dragonfly	Anisoptera	10.14	25	1						1		0	0						13.33	1													1		0	0
2022-08-02 10:00:00	ldp5188@psu.edu	2010	HH985-Dragonfly	Dragonfly	Anisoptera	7.25	25	1						1		0	0						0	0															0	0
2022-05-09 19:59:00	ard19@psu.edu	2010	Bettenhausen2010dragonfly	dragonfly	Anisoptera	4.35	12.5	1								0	0						0	0															0	0
2022-09-20 21:30:00	ard19@psu.edu	2002	Peoples2002dragonfly	dragonfly	Anisoptera	8.7	25	1							1	0	0						0	0															0	0
2022-08-21 17:40:00	ard19@psu.edu	2010	HH785-DragonflySpider	Dragonfly | Spider	Anisoptera | Araneomorphae	8.7	0	0								0	0						6.67	1															0	0
2022-04-21 20:40:00	ard19@psu.edu	2010	HH732-Dragonfly	Dragonfly	Anisoptera	11.59	0	0								0	0						33.33	1		1				1		1				1			15.38	1					1
2022-05-15 22:25:00	ard19@psu.edu	2016	Breitbach2016dragonfly	dragonfly	Anisoptera	5.8	25	1						1		0	0						0	0															0	0
2022-04-18 11:28:00	ard19@psu.edu	1804	Issa1804dragonfly2	dragonfly	Aeshnidae	7.25	25	1						1		0	0						0	0															0	0
2022-10-09 22:51:00	ard19@psu.edu	2010	HH917-DragonsDamsels	Dragons | Damsels | Mosquito	Anisoptera | Zygoptera | Culicidae	13.04	0	0								33.33	1			1			0	0															0	0
2022-06-01 20:46:00	ard19@psu.edu	2010	HH904-caterpillars	caterpillars	Lepidoptera	7.25	0	0								0	0						0	0															0	0
2022-09-10 22:03:00	ard19@psu.edu	2022	White2022weevil	weevil	Curculionidae	4.35	0	0								0	0						0	0															0	0
2022-07-26 09:52:00	ard19@psu.edu	2016	African2016-02Fredua	housefly	Musca domestica	8.7	25	1							1	0	0						0	0															0	0
2022-09-28 22:18:00	ard19@psu.edu	1960	Wright1960wasp	wasp	Apocrita	10.14	25	1						1		0	0						0	0															0	0
2022-07-16 21:49:00	ard19@psu.edu	2010	Dixson2010fly	fly	Diptera	8.7	12.5	1								0	0						0	0															0	0
2022-06-01 20:48:00	ard19@psu.edu	2010	HH757-Drosophila	Drosophila	Drosophila	14.49	0	0								33.33	1		1				26.67	1		1				1						1			7.69	1
2022-07-14 11:20:00	ard19@psu.edu	2019	African2019-06Galatica	termites	Isoptera	11.59	25	1						1		33.33	1	1					0	0															0	0
2022-05-07 22:58:00	ard19@psu.edu	2002	Chula2002insects	insects	Insecta	7.25	12.5	1								0	0						0	0															0	0
2022-09-01 21:03:00	ard19@psu.edu	1999	Easter1999bee	bee	Anthophila	10.14	12.5	1								0	0						0	0															0	0
2022-07-26 09:48:00	ard19@psu.edu	2016	African2016-04	anthills	Formicidae	8.7	0	0								0	0						13.33	1														1	0	0
2022-07-21 22:46:00	ard19@psu.edu	2017	African2017-11Znaidi	mosquitoes	Culicidae	13.04	25	1						1		33.33	1			1			0	0															7.69	1
2022-04-18 10:17:00	ard19@psu.edu	1803	Issa1803black_butterfly	little black butterfly	Papilionoidea	11.59	25	1						1		0	0						20	1												1	1		0	0
2022-05-10 22:27:00	ard19@psu.edu	2002	Kent2002butterfly	yellow butterfly	Papilionoidea	13.04	25	1						1		0	0						13.33	1												1			0	0
2022-08-25 22:21:00	ard19@psu.edu	2011	HH400-cricket	cricket	Gryllidae	7.25	0	0								0	0						0	0															0	0
2022-05-25 23:10:00	ard19@psu.edu	2004	Cullen2004cicada	cicada	Cicadidae	7.25	0	0								0	0						0	0															0	0
2022-09-14 22:19:00	ard19@psu.edu	2008	Dunphy2008spider	spider	Araneae	7.25	12.5	1								0	0						0	0															0	0
2022-09-02 21:34:00	ard19@psu.edu	2010	Marevic2010bugs	bugs	Pterygota	8.7	0	0								0	0						0	0															0	0
2022-05-23 22:45:00	ard19@psu.edu	2014	Brager2014firefly	firefly	Lampyridae	7.25	0	0								0	0						6.67	1															15.38	1
2022-04-21 16:25:00	ard19@psu.edu	2009	HH22-spider	spider's web	Araneomorphae	7.25	0	0								0	0						13.33	1														1	0	0
2022-10-07 22:56:00	ard19@psu.edu	2011	HH273-firefly	firefly	Lampyridae	10.14	0	0								33.33	1	1					0	0															15.38	1
2022-05-17 21:14:00	ard19@psu.edu	2006	Barnick2006crickets	crickets	Gryllidae	7.25	0	0								0	0						6.67	1															0	0
2022-09-28 22:30:00	ard19@psu.edu	2010	Owen2010dragonflies	dragonflies	Anisoptera	8.7	25	1						1		0	0						0	0															0	0
2022-07-16 21:36:00	ard19@psu.edu	2010	Patchel2010firefly	firefly	Lampyridae	10.14	25	1							1	0	0						0	0															15.38	1
2022-06-01 20:51:00	ard19@psu.edu	2011	HH153-noisy	noisy skull	Calyptratae	7.25	12.5	1								0	0						0	0															0	0
2022-09-01 20:55:00	ard19@psu.edu	2002	Golden2002cobwebs	cobwebs	Araneomorphae	5.8	0	0								0	0						13.33	1														1	0	0
2022-07-17 21:58:00	ard19@psu.edu	2013	Bordelon2013spider	spider	Araneae	7.25	0	0								0	0						13.33	1					1										7.69	1
2022-08-18 23:03:00	ard19@psu.edu	2012	HH680-bumblebee	bumblebee	Bombus	2.9	0	0								0	0						0	0															7.69	1
2022-10-03 19:47:00	ard19@psu.edu	2022	PreJean2022gnats	gnats	Nematocera	2.9	0	0								0	0						0	0															7.69	1
2022-06-01 20:54:00	ard19@psu.edu	2012	HH764-insects	hum of insects	Neoptera	7.25	12.5	1								0	0						0	0															0	0
2022-06-01 20:56:00	ard19@psu.edu	2011	HH181-Dysdercus	Dysdercus sidae	Dysdercus sidae	8.7	0	0								33.33	1		1				0	0															0	0
2022-04-27 23:29:00	ard19@psu.edu	2020	Wirth2020grasshopper	grasshoppers	Acrididae	5.8	25	1			1					0	0						0	0															0	0
2022-04-22 22:52:00	ard19@psu.edu	1826	Issa1826fleas	fleas	Siphonaptera	8.7	12.5	1								0	0						0	0															7.69	1
2022-04-20 17:09:00	ldp5188@psu.edu	2011	HH256-spider	spider	Araneomorphae	4.35	0	0								0	0						0	0															0	0
2022-05-13 22:39:00	ard19@psu.edu	1969	Kerouac1969bumblebees	bumblebees	Bombus	11.59	0	0								0	0						13.33	1													1		0	0
2022-04-21 13:58:00	ard19@psu.edu	2009	HH84-mosquitos	mosquitos	Culicidae	4.35	0	0								0	0						0	0															0	0
2022-05-06 17:08:00	ard19@psu.edu	2020	Kray2020insectarium	insectarium	Insecta	4.35	0	0								0	0						0	0															0	0
2022-04-27 22:40:00	ard19@psu.edu	2021	France2021butterfly	eastern tiger butterfly	Papilio glaucus	8.7	0	0								0	0						0	0															0	0
2022-04-22 23:01:00	ard19@psu.edu	1825	Issa1825mosquitoes_fleas	mosquitoes | fleas	Culicidae | Siphonaptera	5.8	25	1		1						0	0						0	0															0	0
2022-08-18 23:04:00	ard19@psu.edu	2010	HH681-Insects	Insects	Insecta	7.25	25	1						1		0	0						0	0															0	0
2022-05-18 22:31:00	ard19@psu.edu	2013	Snow2013spider	spider	Araneomorphae	10.14	0	0								0	0						13.33	1														1	15.38	1
2022-09-28 20:51:00	ard19@psu.edu	1784	Buson1784firefly1	firefly	Lampyridae	7.25	0	0								0	0						13.33	1								1							15.38	1
2022-04-21 13:07:00	ard19@psu.edu	2009	HH63-imago	insect	Insecta	10.14	0	0								0	0						26.67	1		1	1			1									0	0
2022-10-10 20:42:00	ard19@psu.edu	2010	HH833-eight_legs_spinning	eight legs	Araneomorphae	7.25	0	0								0	0						20	1					1									1	7.69	1
2022-05-24 08:33:00	ldp5188@psu.edu	2012	HH479-termite	tunnel	Isoptera	8.7	25	1						1		16.67	1						0	0															0	0
2022-05-22 22:40:00	ard19@psu.edu	1993	Habel1993spider	spider	Araneae	7.25	25	1	1							0	0						0	0															0	0
2022-08-20 20:47:00	ard19@psu.edu	2010	HH717-Halyomorpha	Halyomorpha	Halyomorpha	5.8	0	0								0	0						0	0															0	0
2022-06-01 20:57:00	ard19@psu.edu	2012	HH1025-lacewing	lacewing	Neuroptera	7.25	25	1						1		0	0						0	0															0	0
2022-04-28 14:34:00	ard19@psu.edu	2014	Moeller-Gaa2014cricket	cricket	Gryllidae	8.7	0	0								0	0						13.33	1													1		0	0
2022-04-29 15:54:00	ard19@psu.edu	1753	Fukaku1753cicada_shell	cicada	Cicadidae	5.8	0	0								0	0						6.67	1															15.38	1			1
2022-05-03 15:50:00	ard19@psu.edu	2009	Hopkins2009spider	spider	Araneomorphae	5.8	0	0								0	0						13.33	1														1	0	0
2022-09-02 09:43:00	ard19@psu.edu	2009	HH53-butterfly_chrysalis	butterfly	Papilionoidea	13.04	0	0								0	0						13.33	1						1									23.08	1			1						1
2022-06-01 20:59:00	ard19@psu.edu	2010	HH979-cricket	cricket	Gryllidae	4.35	0	0								0	0						0	0															0	0
2022-07-20 22:40:00	ard19@psu.edu	2018	African2018-04Joseph	cobweb	Araneomorphae	5.8	0	0								0	0						13.33	1														1	0	0
2022-04-21 09:06:00	ldp5188@psu.edu	2011	HH370-spider	spider	Araneomorphae	5.8	0	0								0	0						13.33	1														1	7.69	1
2022-07-20 22:31:00	ard19@psu.edu	2018	African2018-17Strange	katydids	Tettigoniidae	5.8	0	0								0	0						0	0															0	0
2022-04-27 20:30:00	ard19@psu.edu	2021	Naho2021firefly	firefly	Lampyridae	4.35	12.5	1								0	0						0	0															0	0
2022-08-30 22:59:00	ard19@psu.edu	2005	Riutta2005butterfly	butterfly	Papilionoidea	4.35	0	0								0	0						0	0															0	0
2022-08-16 22:33:00	ard19@psu.edu	2010	HH701-MILLIPEDIA	rows of tiny legs	Diplopoda	5.8	25	1	1							0	0						13.33	1					1										0	0
2022-09-15 22:47:00	ard19@psu.edu	2002	Clements2002crickets	crickets	Gryllidae	7.25	0	0								0	0						0	0															0	0
2022-08-17 14:04:00	ard19@psu.edu	2010	HH553-rhinoceros_beetle	rhinoceros beetle	Dynastinae	8.7	0	0								0	0						20	1	1											1			7.69	1
2022-08-14 22:33:00	ard19@psu.edu	2010	HH966-Entomology	all kinds of bugs	Insecta	0	0	0								0	0						0	0															0	0
2022-10-10 09:40:00	ldp5188@psu.edu	2011	HH398-dragonflies	dragonflies	Anisoptera	7.25	25	1						1		33.33	1		1				0	0															0	0
2022-05-11 22:20:00	ard19@psu.edu	1960	Wright1960spider7	spider	Araneae	10.14	25	1		1						0	0						13.33	1											1				0	0
2022-05-13 22:29:00	ard19@psu.edu	2014	Chessing2014monarchs	monarchs	Danaus plexippus	10.14	12.5	1								0	0						0	0															15.38	1
2022-04-25 22:58:00	ard19@psu.edu	1825	Issa1825locust4	locust	Acrididae	5.8	25	1							1	0	0						0	0															0	0
2022-09-02 09:48:00	ard19@psu.edu	2011	HH309-crickets	crickets	Gryllidae	7.25	0	0								0	0						0	0															0	0
2022-04-18 12:26:00	ard19@psu.edu	1804	Issa1804fireflies6	fireflies	Lampyridae	7.25	25	1						1		0	0						0	0															0	0
2022-04-22 23:00:00	ard19@psu.edu	1825	Issa1825stag_beetle	stag beetle	Lucanidae	13.04	0	0								33.33	1	1					0	0															15.38	1
2022-04-26 20:47:00	ard19@psu.edu	1822	Issa1822silkworms	silkworms	Bombyx mori	2.9	0	0								0	0						0	0															0	0
2022-04-18 13:09:00	ard19@psu.edu	1805	Issa1805butterfly7	little butterflies	Papilionoidea	4.35	0	0								0	0						0	0															0	0
2022-05-11 22:32:00	ard19@psu.edu	1960	Wright1960fleas	fleas	Siphonaptera	7.25	0	0								0	0						0	0															0	0
2022-09-10 22:14:00	ard19@psu.edu	2003	Ketchek2003caterpillar	caterpillar	Lepidoptera	5.8	0	0								0	0						13.33	1											1				0	0
2022-09-29 22:38:00	ard19@psu.edu	2001	Williams_2001spider	spider	Araneomorphae	8.7	0	0								0	0						13.33	1														1	0	0
2022-09-29 10:12:00	ldp5188@psu.edu	2012	HH626-mosquitos	mosquitos	Culicidae	4.35	0	0								0	0						0	0															0	0
2022-09-27 10:26:00	ldp5188@psu.edu	2010	HH616-dragonfly	dragonfly	Anisoptera	7.25	0	0								0	0						13.33	1												1			0	0
2022-09-06 20:30:00	ard19@psu.edu	2004	Tarquinio2004cricket	crickets	Gryllidae	4.35	0	0								0	0						0	0															0	0
2022-05-12 23:28:00	ard19@psu.edu	2002	Bostok2002insects2	insects	Insecta	7.25	25	1					1			0	0						0	0															0	0
2022-07-30 21:58:00	ard19@psu.edu	2001	Thomas2001red_dragonfly	red dragonfly	Anisoptera	13.04	25	1							1	0	0						13.33	1												1			0	0
2022-04-18 12:48:00	ard19@psu.edu	1804	Issa1804katydid4	katydid	Tettigoniidae	4.35	0	0								0	0						0	0															0	0
2022-04-21 16:24:00	ard19@psu.edu	2009	HH25-water_spider	water spider	Dolomedes	7.25	25	1					1			0	0						0	0															0	0
2022-06-29 22:01:00	ard19@psu.edu	2006	Barber2006moths	moths	Lepidoptera	11.59	25	1							1	0	0						0	0															15.38	1
2022-07-01 14:50:00	ard19@psu.edu	2019	Napier2019dragonfly	dragonfly	Anisoptera	10.14	25	1						1		0	0						6.67	1															0	0
2022-04-19 15:52:00	ard19@psu.edu	2011	HH232-spider	spider	Araneae	1.45	0	0								0	0						0	0															0	0
2022-04-18 14:51:00	ard19@psu.edu	1805	Issa1805fireflies3	fireflies	Lampyridae	2.9	0	0								0	0						0	0															0	0
2022-05-02 22:54:00	ard19@psu.edu	1958	Hackett1958lady_bug	lady bug	Coccinellidae	5.8	0	0								0	0						13.33	1						1									0	0
2022-05-14 22:40:00	ard19@psu.edu	1707	Ransetsu1707fireflies	fireflies	Lampyridae	5.8	0	0								0	0						0	0															0	0
2022-09-29 22:45:00	ard19@psu.edu	2001	Greenwell2001fly	fly	Diptera	5.8	0	0								0	0						0	0															0	0
2022-04-18 16:16:00	ard19@psu.edu	1806	Issa1806mosquitoes2	mosquitoes	Culicidae	1.45	0	0								0	0						0	0															0	0
2022-04-27 20:09:00	ard19@psu.edu	2021	Risteski2021flies	flies	Diptera	1.45	0	0								0	0						0	0															0	0
2022-05-26 07:58:00	ard19@psu.edu	2012	HH452-Exoskeletal	Exoskeletal	Arthropoda	4.35	0	0								0	0						6.67	1															15.38	1								1
2022-05-17 22:51:00	ard19@psu.edu	2009	Deodhar2009cicada	cicada	Cicadidae	7.25	0	0								0	0						0	0															0	0
2022-07-19 22:06:00	ard19@psu.edu	1997	Story1997moth	moth	Lepidoptera	10.14	0	0								0	0						20	1											1	1			0	0
2022-07-19 21:08:00	ard19@psu.edu	1960	Wright1960flies4	flies	Diptera	10.14	25	1						1		0	0						0	0															0	0
2022-07-21 22:50:00	ard19@psu.edu	2017	African2017-09Heese	beetle ball of dung	Scarabaeoidea	13.04	25	1	1							0	0						20	1													1	1	0	0
2022-05-03 22:38:00	ard19@psu.edu	2000	Sandidge2000ladybug	ladybug	Coccinellidae	10.14	25	1							1	0	0						0	0															7.69	1
2022-05-10 23:03:00	ard19@psu.edu	2002	Clement2002tarantula	tarantula	Theraphosidae	5.8	0	0								0	0						13.33	1					1										0	0
2022-04-27 16:07:00	ard19@psu.edu	1549	Moritake1549butterfly	butterfly	Papilionoidea	7.25	12.5	1								0	0						6.67	1															0	0
2022-07-30 22:00:00	ard19@psu.edu	2002	Dunlap2002Japanese_beetle	Japanese beetle	Popillia japonica	4.35	0	0								0	0						0	0															0	0
2022-04-28 14:55:00	ard19@psu.edu	2011	Liu2011butterfly2	butterfly	Papilionoidea	2.9	12.5	1								0	0						0	0															0	0
2022-07-20 22:33:00	ard19@psu.edu	2018	African2018-15Kalusian	wasp	Apocrita	8.7	12.5	1								0	0						0	0															15.38	1
2022-10-03 20:04:00	ard19@psu.edu	1999	Hamm1999black_fly	black fly	Diptera	11.59	25	1				1				0	0						13.33	1												1			0	0
2022-08-02 22:53:00	ard19@psu.edu	2009	deAnda2009spider	spider | fly	Araneomorphae | Diptera	13.04	0	0								0	0						20	1					1									1	0	0
2022-09-08 20:49:00	ard19@psu.edu	2002	Karkow2002ladybug	ladybug	Coccinellidae	7.25	25	1							1	0	0						0	0															0	0
2022-08-02 22:54:00	ard19@psu.edu	2003	Howard2003butterflies	butterflies	Papilionoidea	7.25	0	0								0	0						0	0															0	0
2022-05-07 22:44:00	ard19@psu.edu	1993	Moore1993bee	bee	Anthophila	7.25	12.5	1								0	0						6.67	1															0	0
2022-09-03 16:06:00	ard19@psu.edu	2022	Sambangi2022centipede	centipede	Chilopoda	5.8	25	1	1							0	0						0	0															0	0
2022-05-12 15:41:00	ldp5188@psu.edu	2010	HH1047-Eight-Legs	Eight-Legs | mosquitos	Araneomorphae | Culicidae	13.04	25	1							1	0	0						20	1					1								1		15.38	1
2022-06-28 19:28:00	ard19@psu.edu	2000	Wilson2000worms	worms	Holometabola	10.14	0	0								0	0						0	0															15.38	1						1
2022-10-10 09:00:00	ldp5188@psu.edu	2012	HH739-mosquito	mosquito	Culicidae	4.35	0	0								0	0						0	0															0	0
2022-06-30 12:42:00	ard19@psu.edu	2008	MacNeil2008butterfly	butterfly	Papilionoidea	5.8	12.5	1								0	0						0	0															0	0
2022-08-17 16:20:00	ard19@psu.edu	2021	Silver2021bedbug	bedbugs	Cimex	5.8	0	0								0	0						13.33	1													1		0	0
2022-05-12 15:59:00	ldp5188@psu.edu	2011	HH291-spider_flies	spider | flies	Araneae | Diptera	7.25	0	0								0	0						13.33	1													1		0	0
2022-07-10 21:59:00	ard19@psu.edu	2010	HH1077-Damsel_fly	Damsel fly	Zygoptera	7.25	12.5	1								0	0						6.67	1															0	0
2022-07-11 15:56:00	ard19@psu.edu	2000	TOTA20th_centurybutterfly	butterfly	Papilionoidea	5.8	0	0								0	0						0	0															15.38	1								1
2022-09-29 10:22:00	ldp5188@psu.edu	2011	HH178-ants	ants	Formicidae	7.25	0	0								0	0						13.33	1					1										0	0
2022-10-03 20:13:00	ard19@psu.edu	2022	Brady2022mantis	mantis	Mantodea	11.59	0	0								33.33	1		1				0	0															15.38	1
2022-07-18 21:53:00	ard19@psu.edu	2018	African2018-20Kray	butterfly	Papilionoidea	7.25	0	0								0	0						0	0															0	0
2022-07-26 09:45:00	ard19@psu.edu	2016	African2016-06	flies	Muscoidea	5.8	0	0								0	0						0	0															0	0
2022-05-12 20:44:00	ard19@psu.edu	2000	Langmeyer2000cricket	crickets	Gryllidae	8.7	0	0								0	0						0	0															0	0
2022-08-21 17:58:00	ard19@psu.edu	2010	HH826-Stink_bugs	Stink bugs	Pentatomidae	10.14	25	1							1	0	0						13.33	1												1			0	0
2022-06-28 19:15:00	ard19@psu.edu	1997	Barton1997fly2	fly	Diptera	7.25	25	1							1	0	0						0	0															7.69	1
2022-07-01 23:59:00	ard19@psu.edu	2013	Robertson2013butterfly	butterfly	Papilionoidea	5.8	0	0								0	0						0	0															15.38	1			1
2022-04-29 09:33:00	ard19@psu.edu	2015	Cook2015bug	bug	Insecta	4.35	0	0								0	0						0	0															0	0
2022-04-28 21:00:00	ard19@psu.edu	2017	Harrera2017mayfly	mayfly	Ephemeroptera	4.35	12.5	1								16.67	1						0	0															0	0
2022-08-09 22:49:00	ard19@psu.edu	2011	HH216-tsetse	tsetse	Glossina	14.49	25	1							1	0	0						6.67	1															0	0
2022-05-11 22:34:00	ard19@psu.edu	1960	Wright1960Fire-fly	Fire-fly	Lampyridae	4.35	0	0								0	0						0	0															0	0
2022-05-06 13:13:00	ard19@psu.edu	2017	Stevenson2017fireflies	fireflies	Lampyridae	5.8	25	1						1		0	0						0	0															0	0
2022-07-17 21:53:00	ard19@psu.edu	2011	Allen2011fireflies	fireflies	Lampyridae	4.35	0	0								0	0						0	0															15.38	1
2022-06-28 19:18:00	ard19@psu.edu	1998	Patrick1998fireflies	fireflies	Lampyridae	5.8	0	0								0	0						0	0															15.38	1
2022-05-06 13:27:00	ard19@psu.edu	2004	Gage2004fireflies	fireflies	Lampyridae	7.25	0	0								0	0						0	0															15.38	1
2022-07-16 21:34:00	ard19@psu.edu	2010	Grillo2010fireflies	fireflies	Lampyridae	0	0	0								0	0						0	0															0	0
2022-05-12 23:11:00	ard19@psu.edu	2020	Curatti2020fireflies	fireflies	Lampyridae	11.59	25	1						1		0	0						0	0															15.38	1
2022-08-27 23:03:00	ard19@psu.edu	2011	HH129-Fireflies	Fireflies	Lampyridae	8.7	25	1						1		0	0						0	0															0	0
2022-05-14 22:36:00	ard19@psu.edu	2019	AshrafSummers2019fireflies	fireflies	Lampyridae	4.35	0	0								0	0						0	0															0	0
2022-10-04 11:29:00	ldp5188@psu.edu	2011	HH409-fireflies	fireflies	Lampyridae	11.59	25	1						1		0	0						0	0															15.38	1
2022-07-01 15:54:00	ard19@psu.edu	2014	Santiago2014fireflies1	fireflies	Lampyridae	2.9	0	0								0	0						0	0															15.38	1								1
2022-05-03 15:54:00	ard19@psu.edu	2018	Vemmer2018fireflies	fireflies	Lampyridae	10.14	25	1						1		0	0						0	0															15.38	1
2022-07-24 22:44:00	ard19@psu.edu	2016	African2016-13	fireflies	Lampyridae	7.25	0	0								0	0						0	0															15.38	1
2022-09-03 22:30:00	ard19@psu.edu	2006	Hosler2006firefly	firefly | black widow	Lampyridae | Latrodectus mactans	10.14	0	0								0	0						0	0															15.38	1					1
2022-08-02 22:56:00	ard19@psu.edu	2008	Howard2008firefly	firefly	Lampyridae	5.8	0	0								0	0						0	0															15.38	1
2022-09-01 20:51:00	ard19@psu.edu	2003	Hill2003firefly	firefly	Lampyridae	10.14	12.5	1								0	0						20	1						1							1		0	0
2022-05-05 22:39:00	ard19@psu.edu	2016	Gray2016firefly	firefly	Lampyridae	8.7	0	0								33.33	1	1					0	0															15.38	1
2022-08-09 22:42:00	ard19@psu.edu	2011	HH211-firefly	firefly	Lampyridae	8.7	12.5	1								0	0						0	0															15.38	1
2022-08-29 22:22:00	ard19@psu.edu	2019	Collins2019firefly	firefly	Lampyridae	2.9	12.5	1								0	0						0	0															0	0
2022-08-29 22:20:00	ard19@psu.edu	2022	Castle2022firefly	firefly	Lampyridae	1.45	0	0								0	0						0	0															0	0
2022-09-18 22:34:00	ard19@psu.edu	2002	Bostok2002firefly1	firefly	Lampyridae	5.8	0	0								0	0						0	0															15.38	1
2022-04-28 21:34:00	ard19@psu.edu	2012	Gillaspie2012firefly	firefly	Lampyridae	8.7	0	0								0	0						0	0															15.38	1
2022-07-20 22:42:00	ard19@psu.edu	2018	African2018-03Okyere	ants	Formicidae	10.14	12.5	1								0	0						0	0															0	0
2022-04-28 09:05:00	ard19@psu.edu	2012	Vanderberg2012cicada	cicada	Cicadidae	2.9	0	0								0	0						0	0															15.38	1			1
2022-08-16 22:55:00	ard19@psu.edu	2010	HH585-sphinx_moth	sphinx moth	Sphingidae	10.14	25	1							1	0	0						0	0															0	0
2022-07-14 11:05:00	ard19@psu.edu	2019	African2019-15Fractled	butterfly	Papilionoidea	5.8	0	0								0	0						13.33	1						1									0	0
2022-06-29 22:04:00	ard19@psu.edu	2006	Bruce2006cicada	cicada	Cicadidae	7.25	0	0								0	0						0	0															0	0
2022-07-30 22:02:00	ard19@psu.edu	2001	Jacques2001black_ants	big black ants	Formicidae	14.49	25	1	1							0	0						20	1												1	1		7.69	1
2022-04-26 15:06:00	ldp5188@psu.edu	2011	HH395-spider	spider	Araneomorphae	7.25	0	0								0	0						13.33	1														1	0	0
2022-08-11 23:05:00	ard19@psu.edu	2011	HH265-insect	insect chorus	Neoptera	8.7	0	0								0	0						0	0															0	0
2022-05-13 22:37:00	ard19@psu.edu	1969	Kerouac1969cricket1	cricket	Gryllidae	4.35	0	0								0	0						0	0															0	0
2022-05-10 22:44:00	ard19@psu.edu	2004	Shimi2004firefly	firefly	Lampyridae	8.7	12.5	1								0	0						0	0															15.38	1
2022-09-18 22:33:00	ard19@psu.edu	2002	Bostok2002firefly2	firefly	Lampyridae	7.25	12.5	1								0	0						0	0															15.38	1
2022-04-18 15:56:00	ard19@psu.edu	1806	Issa1806firefly2	firefly	Lampyridae	1.45	0	0								0	0						0	0															0	0
2022-04-12 16:08:00	ard19@psu.edu	2010	HH483-gnat	gnat	Nematocera	7.25	12.5	1								0	0						0	0															0	0
2022-09-01 20:42:00	ard19@psu.edu	2001	Wilson2001daddy-long-legs	daddy-long-legs	Opiliones	11.59	25	1	1							0	0						13.33	1					1										0	0
2022-09-10 22:12:00	ard19@psu.edu	2008	Evans2008spider	spider	Araneae	5.8	0	0								0	0						0	0															15.38	1	1
2022-09-03 16:27:00	ard19@psu.edu	2019	Mason2019cricket	cricket	Gryllidae	8.7	0	0								0	0						0	0															0	0
2022-09-02 21:35:00	ard19@psu.edu	2004	Tico2004web	web	Araneomorphae	5.8	0	0								0	0						13.33	1														1	0	0
2022-07-30 22:03:00	ard19@psu.edu	2002	Byrd2002locust	locust	Acrididae	2.9	0	0								0	0						0	0															0	0
2022-08-12 23:05:00	ard19@psu.edu	2012	HH514-moth	moth father's suit	Tineidae	7.25	0	0								0	0						0	0															0	0
2022-07-20 22:46:00	ard19@psu.edu	2017	African2017-20Chatterjee	lady bug	Coccinellidae	5.8	12.5	1								0	0						6.67	1															0	0
2022-09-08 21:22:00	ard19@psu.edu	2001	Malcolm2001butterfly	blue butterfly	Papilionoidea	10.14	12.5	1								0	0						13.33	1												1			0	0
2022-08-18 22:47:00	ard19@psu.edu	2010	HH594-buzzing	flutter of ancient wings	Anisoptera	13.04	25	1						1		0	0						13.33	1						1									7.69	1
2022-05-03 22:53:00	ard19@psu.edu	2004	Cabalona2004honeybee	honeybee	Apis	8.7	0	0								0	0						13.33	1								1							0	0
2022-08-08 20:57:00	ard19@psu.edu	2011	HH156-insects	insects	Insecta	8.7	25	1							1	0	0						0	0															0	0
2022-09-08 16:35:00	ldp5188@psu.edu	2010	HH473-Glowing	flash glowing bug	Lampyridae	15.94	25	1						1		33.33	1	1					6.67	1															15.38	1
2022-08-23 23:52:00	ard19@psu.edu	2010	HH971-Lightning_Bug	Lightning Bug	Lampyridae	13.04	25	1						1		0	0						6.67	1															15.38	1
2022-09-10 22:11:00	ard19@psu.edu	2012	McClintock2012cobwebs	cobwebs	Araneomorphae	5.8	0	0								0	0						13.33	1														1	0	0
2022-04-18 09:52:00	ard19@psu.edu	1802	Issa1802butterfly	little butterfly	Papilionoidea	5.8	0	0								0	0						6.67	1															0	0
2022-09-24 22:42:00	ard19@psu.edu	2010	HH1058-inchworm	inchworm	Geometridae	10.14	25	1	1							0	0						6.67	1															0	0
2022-05-03 22:34:00	ard19@psu.edu	2009	England2009Flies	Flies corpse	Muscoidea	5.8	12.5	1								0	0						0	0															0	0
2022-08-17 10:10:00	ard19@psu.edu	2011	HH326-Flies	Flies	Diptera	8.7	25	1							1	0	0						0	0															0	0
2022-04-18 16:02:00	ard19@psu.edu	1806	Issa1806flies	flies	Diptera	7.25	25	1						1		0	0						0	0															0	0
2022-09-25 22:01:00	ard19@psu.edu	2010	HH554-beetle	headstand beetle	Eleodes	11.59	12.5	1								0	0						20	1								1					1		7.69	1
2022-04-18 12:30:00	ard19@psu.edu	1804	Issa1804fireflies8	fireflies	Lampyridae	7.25	25	1						1		0	0						0	0															0	0
2022-08-26 15:06:00	ard19@psu.edu	2010	HH482-orange_black	orange black migrant	Danaus plexippus	13.04	25	1						1		0	0						13.33	1												1			0	0
2022-04-18 11:04:00	ard19@psu.edu	1804	Issa1804butterfly4	butterfly	Papilionoidea	7.25	25	1						1		0	0						0	0															0	0
2022-04-18 15:44:00	ard19@psu.edu	1806	Issa1806butterfly5	butterfly	Papilionoidea	7.25	25	1						1		0	0						0	0															0	0
2022-04-18 13:05:00	ard19@psu.edu	1805	Issa1805butterfly4	butterfly	Papilionoidea	7.25	25	1						1		0	0						0	0															0	0
2022-04-18 12:28:00	ard19@psu.edu	1804	Issa1804fireflies7	fireflies	Lampyridae	5.8	25	1						1		0	0						0	0															0	0
2022-05-20 22:33:00	ard19@psu.edu	2001	Donleycott2001butterfly	butterfly	Papilionoidea	4.35	25	1						1		0	0						0	0															0	0
2022-10-03 20:02:00	ard19@psu.edu	2009	Wallace2009butterfly	butterflies	Papilionoidea	8.7	25	1						1		0	0						0	0															0	0
2022-05-08 22:52:00	ard19@psu.edu	2004	Sanders2004fly	fly	Diptera	7.25	0	0								0	0						0	0															7.69	1
2022-08-28 22:18:00	ard19@psu.edu	2010	HH1064-bees	bees	Anthophila	14.49	12.5	1								0	0						0	0															15.38	1					1
2022-10-04 11:09:00	ldp5188@psu.edu	2012	HH682-bee	bee	Anthophila	5.8	0	0								0	0						0	0															0	0
2022-05-17 21:11:00	ard19@psu.edu	2000	anya2000moth	moth	Lepidoptera	13.04	25	1						1		0	0						13.33	1					1										15.38	1
2022-08-08 20:55:00	ard19@psu.edu	2011	HH151-Calopteryx	Calopteryx	Calopteryx	11.59	25	1						1		0	0						26.67	1						1		1				1			0	0
2022-05-06 17:09:00	ard19@psu.edu	2001	Gurga2001butterfly	butterfly	Papilionoidea	7.25	25	1						1		0	0						0	0															0	0
2022-08-08 19:36:00	ard19@psu.edu	2011	HH122-Butterfly	Butterfly	Papilionoidea	8.7	25	1						1		0	0						20	1						1						1			0	0
2022-05-27 13:50:00	ard19@psu.edu	2010	HH807-butterfly	butterfly	Papilionoidea	4.35	25	1						1		0	0						0	0															0	0
2022-06-28 20:37:00	ard19@psu.edu	2003	Gierat2003fly	fly	Diptera	5.8	0	0								0	0						0	0															0	0
2022-10-25 13:56:00	ldp5188@psu.edu	2011	HH321-Fly	fly	Diptera	7.25	0	0								0	0						0	0															0	0
2022-05-12 23:24:00	ard19@psu.edu	2009	Hoagland2009fly	fly	Diptera	7.25	25	1							1	0	0						0	0															0	0
2022-10-04 10:56:00	ldp5188@psu.edu	2012	HH655-ants	ants	Formicidae	4.35	25	1						1		0	0						0	0															0	0
2022-04-21 20:38:00	ard19@psu.edu	2010	HH791-Dragonfly	Dragonfly	Anisoptera	10.14	25	1						1		0	0						13.33	1						1									0	0
2022-09-27 22:12:00	ard19@psu.edu	2011	HH124-Bugs	Bugs	Insecta	5.8	37.5	1	1					1		0	0						0	0															0	0
2022-06-30 14:04:00	ard19@psu.edu	2009	Nakahara2009flies	flies	Diptera	5.8	0	0								0	0						6.67	1															0	0
2022-09-26 22:45:00	ard19@psu.edu	2010	HH577-butterfly	butterfly	Papilionoidea	4.35	25	1						1		0	0						0	0															0	0
2022-04-29 09:11:00	ard19@psu.edu	2001	Keener2001chrysalis	chrysalis	Papilionoidea	10.14	25	1							1	0	0						0	0															7.69	1
2022-08-21 17:49:00	ard19@psu.edu	2010	HH804-flies	flies	Diptera	10.14	0	0								0	0						0	0															7.69	1
2022-09-02 21:30:00	ard19@psu.edu	2022	William2022moth	moth	Lepidoptera	5.8	12.5	1								0	0						0	0															0	0
2022-04-18 14:58:00	ard19@psu.edu	1805	Issa1805mosquito2	mosquito	Culicidae	7.25	0	0								0	0						0	0															0	0
2022-05-05 22:41:00	ard19@psu.edu	1979	Westlake1979lice	lice in my hair	Pediculus humanus	4.35	0	0								0	0						0	0															0	0
2022-04-18 15:01:00	ard19@psu.edu	1805	Issa1805silkworms	silkworms	Bombyx mori	1.45	0	0								0	0						0	0															0	0
2022-07-01 16:02:00	ard19@psu.edu	2014	Joy2014spiderweb	spiderweb	Araneomorphae	5.8	0	0								0	0						13.33	1														1	0	0
2022-04-29 09:08:00	ard19@psu.edu	2002	Thurston2002spider	spider	Araneomorphae	5.8	0	0								0	0						13.33	1														1	0	0
2022-05-26 08:02:00	ard19@psu.edu	2010	HH834-forty_legs	forty legs	Myriapoda	5.8	25	1		1						0	0						13.33	1					1										0	0
2022-09-03 16:11:00	ard19@psu.edu	1792	Shirao1792cicada	higurashi	Cicadidae	5.8	0	0								0	0						0	0															0	0
2022-10-07 15:28:00	ldp5188@psu.edu	2012	HH724-caterpillar	caterpillar cocoon	Lepidoptera	7.25	0	0								0	0						13.33	1														1	15.38	1			1
2022-09-15 22:56:00	ard19@psu.edu	2013	Stillman2013bees	bees	Anthophila	7.25	0	0								0	0						0	0															0	0
2022-08-08 21:13:00	ard19@psu.edu	2011	HH187-Dragonfly	Dragonfly	Anisoptera	14.49	25	1						1		0	0						26.67	1						1						1	1		0	0
2022-06-28 20:46:00	ard19@psu.edu	2003	Jones2003butterfly	butterfly	Papilionoidea	5.8	0	0								0	0						0	0															0	0
2022-09-24 22:36:00	ard19@psu.edu	2011	HH277-insect	insect	Insecta	7.25	12.5	1								0	0						20	1					1								1		0	0
2022-05-23 22:55:00	ard19@psu.edu	2002	Kussart2002flies	flies	Diptera	5.8	0	0								0	0						0	0															0	0
2022-07-16 21:30:00	ard19@psu.edu	2009	Moyer2009ant	ant	Formicidae	5.8	0	0								0	0						6.67	1															0	0
2022-04-18 11:01:00	ard19@psu.edu	1804	Issa1804butterfly2	little butterfly	Papilionoidea	13.04	25	1						1		0	0						13.33	1													1		0	0
2022-06-30 11:45:00	ard19@psu.edu	2008	Myers2008flies	flies	Diptera	5.8	0	0								0	0						0	0															0	0
2022-04-18 12:54:00	ard19@psu.edu	1804	Issa1804spring_butterflies	spring butterflies	Papilionoidea	5.8	0	0								0	0						0	0															0	0
2022-04-18 11:33:00	ard19@psu.edu	1804	Issa1804fireflies4	fireflies	Lampyridae	5.8	25	1							1	0	0						0	0															0	0
2022-05-25 22:58:00	ard19@psu.edu	2003	tripi2003firefly1	firefly	Lampyridae	4.35	0	0								0	0						0	0															15.38	1
2022-07-17 21:56:00	ard19@psu.edu	2011	Sanjukta2011spider	spider	Araneomorphae	8.7	0	0								0	0						13.33	1														1	0	0
2022-06-28 19:31:00	ard19@psu.edu	2000	Issara2000moth	white moth	Lepidoptera	5.8	12.5	1								0	0						0	0															0	0
2022-04-27 22:32:00	ard19@psu.edu	2021	KocherFraticelli2021butterfly1	butterfly	Papilionoidea	7.25	12.5	1								0	0						6.67	1															0	0
2022-09-06 20:25:00	ard19@psu.edu	2009	Mainone2009cicada	seventeen-year cicada	Magicicada	7.25	0	0								0	0						0	0															0	0
2022-10-03 21:15:00	ard19@psu.edu	2010	Shimane2010dragonfly	dragonfly | web	Anisoptera | Araneomorphae	13.04	25	1						1		0	0						13.33	1						1									0	0
2022-07-19 20:27:00	ard19@psu.edu	1960	Wright1960cobweb3	cobwebbed	Araneomorphae	5.8	0	0								0	0						13.33	1														1	0	0
2022-05-27 09:34:00	ldp5188@psu.edu	2012	HH1123-cobweb_fly	cobweb | fly	Araneomorphae | Diptera	14.49	37.5	1	1					1		0	0						13.33	1														1	0	0
2022-04-12 15:23:00	ard19@psu.edu	2010	HH623-centipede	centipede	Chilopoda	5.8	25	1							1	0	0						13.33	1					1										0	0
2022-08-30 23:03:00	ard19@psu.edu	2022	Cates2022fruitflies	fruit flies	Drosophilidae	14.49	25	1						1		0	0						0	0															15.38	1						1
2022-05-17 21:04:00	ard19@psu.edu	2016	Bell2016bees2	bees	Anthophila	8.7	0	0								0	0						0	0															0	0
2022-05-10 22:52:00	ard19@psu.edu	2008	Mason2008water_strider	water strider	Gerridae	7.25	25	1					1			0	0						0	0															0	0
2022-04-28 14:36:00	ard19@psu.edu	2005	Tift2005fireflies	fireflies	Lampyridae	7.25	0	0								0	0						0	0															15.38	1
2022-05-06 17:06:00	ard19@psu.edu	2020	Kray2020cobweb	cobweb	Araneomorphae	7.25	0	0								0	0						13.33	1														1	0	0
2022-07-21 22:48:00	ard19@psu.edu	2017	African2017-10Znaida	butterflies	Papilionoidea	4.35	0	0								0	0						6.67	1															0	0
2022-09-26 22:44:00	ard19@psu.edu	2010	HH575-Headstand_Beetle	Headstand Beetle	Eleodes	7.25	0	0								0	0						6.67	1															7.69	1
2022-04-28 21:01:00	ard19@psu.edu	2008	Burns2008cicadas	cicadas	Cicadidae	5.8	0	0								0	0						0	0															0	0
2022-09-08 16:46:00	ldp5188@psu.edu	2012	HH486-monarch	monarch	Danaus plexippus	7.25	25	1						1		0	0						0	0															0	0
2022-04-26 16:05:00	ldp5188@psu.edu	2012	HH658-spiders	spiders	Araneomorphae	2.9	0	0								0	0						0	0															0	0
2022-05-07 23:01:00	ard19@psu.edu	2001	Steyn2001butterfly2	butterfly	Papilionoidea	10.14	25	1						1		0	0						0	0															0	0
2022-08-18 23:07:00	ard19@psu.edu	2012	HH683-dragonfly	dragonfly | mosquitoes	Anisoptera | Culicidae	14.49	25	1						1		0	0						13.33	1						1									0	0
2022-05-19 22:56:00	ard19@psu.edu	2013	Dear2013firefly	firefly	Lampyridae	2.9	0	0								0	0						0	0															15.38	1
2022-08-27 23:06:00	ard19@psu.edu	2011	HH106-fireflies	fireflies	Lampyridae	13.04	25	1						1		0	0						0	0															15.38	1
2022-05-20 22:50:00	ard19@psu.edu	2014	Chameleon2014dragonfly	dragonfly	Anisoptera	5.8	25	1							1	0	0						0	0															0	0
2022-09-13 20:53:00	ard19@psu.edu	2003	Meer2003yellowjackets	yellowjackets	Vespinae	10.14	25	1						1		0	0						0	0															0	0
2022-07-26 09:58:00	ard19@psu.edu	2020	Greenwood2020butterfly	butterfly	Papilionoidea	10.14	25	1						1		0	0						0	0															15.38	1
2022-04-21 14:44:00	ard19@psu.edu	2009	HH32-beetles	beetles	Coleoptera	11.59	25	1		1						0	0						13.33	1													1		15.38	1									1
2022-09-03 15:56:00	ard19@psu.edu	2000	McIntire2000silkworm	silkworm	Ditrysia	10.14	25	1							1	0	0						13.33	1														1	0	0
2022-09-02 21:28:00	ard19@psu.edu	2022	VanDo2022Butterfly	butterfly	Papilionoidea	11.59	25	1						1		0	0						13.33	1												1			0	0
2022-08-17 10:40:00	ard19@psu.edu	2010	HH446-webs	webs | wings	Araneomorphae | Pterygota	11.59	25	1						1		0	0						13.33	1						1									0	0
2022-04-18 08:38:00	ard19@psu.edu	1793	Issa1793mosquito2	mosquito's	Culicidae	8.7	25	1						1		0	0						0	0															0	0
2022-04-28 21:35:00	ard19@psu.edu	1775	Chiyo-jo1775mosquito	mosquito	Culicidae	2.9	0	0								0	0						0	0															0	0
2022-04-18 11:14:00	ard19@psu.edu	1804	Issa1804butterfly10	little butterfly	Papilionoidea	11.59	0	0								0	0						13.33	1													1		15.38	1							1
2022-04-21 13:43:00	ard19@psu.edu	2009	HH47-cicada	Cicada	Cicadidae	7.25	0	0								0	0						0	0															0	0
2022-06-28 20:01:00	ard19@psu.edu	2002	Ness2002dragonfly	dragonflies	Anisoptera	8.7	25	1						1		0	0						6.67	1															0	0
2022-05-03 22:52:00	ard19@psu.edu	2000	Zolo2000cricket	cricket	Gryllidae	2.9	0	0								0	0						6.67	1															0	0
2022-08-12 22:47:00	ard19@psu.edu	2011	HH392-Parasitic_wasp	whitefly | Parasitic wasp	Aleyrodidae | Apocrita	11.59	0	0								16.67	1						0	0															0	0
2022-09-29 10:16:00	ldp5188@psu.edu	2011	HH105-water_striders	water strider	Gerridae	7.25	25	1					1			0	0						0	0															0	0
2022-08-09 22:39:00	ard19@psu.edu	2011	HH206-spider_web	orbs spider‚Äôs web	Araneomorphae	5.8	0	0								0	0						13.33	1														1	0	0
2022-08-08 21:10:00	ard19@psu.edu	2011	HH184-fireflies	fireflies	Lampyridae	10.14	25	1							1	0	0						0	0															15.38	1
2022-09-14 22:18:00	ard19@psu.edu	2022	Dunphy2022firefly	firefly	Lampyridae	7.25	0	0								0	0						0	0															15.38	1
2022-07-10 22:01:00	ard19@psu.edu	2010	HH1079-Gnat_ant_bee_fly	Gnat | ant | bee | fly	Nematocera | Formicidae | Anthophila | Diptera	4.35	0	0								0	0						6.67	1															0	0
2022-04-27 22:52:00	ard19@psu.edu	2021	Chambers2021gnats	gnats	Nematocera	7.25	12.5	1								0	0						0	0															0	0
2022-10-03 19:42:00	ard19@psu.edu	2006	Sweeney2006gnats	gnats	Nematocera	7.25	25	1						1		0	0						0	0															0	0
2022-05-09 22:20:00	ard19@psu.edu	2014	Chockley2014gnats	gnats	Nematocera	7.25	25	1						1		0	0						0	0															0	0
2022-09-01 20:49:00	ard19@psu.edu	2002	Marsel2002butterfly	butterfly	Papilionoidea	5.8	0	0								0	0						20	1						1						1			0	0
2022-08-17 09:43:00	ard19@psu.edu	2011	HH217-Giant_Weta	Wetapunga	Deinacrida heteracantha	5.8	25	1						1		0	0						13.33	1													1		0	0
2022-09-02 10:07:00	ard19@psu.edu	2010	HH449-ant	ant	Formicidae	5.8	0	0								0	0						0	0															7.69	1
2022-09-14 22:29:00	ard19@psu.edu	2012	Bernath2012butterfly	golden butterfly	Papilionoidea	11.59	25	1						1		0	0						13.33	1												1			0	0
2022-04-12 14:29:00	ard19@psu.edu	2010	HH439-orbweaver	Golden orbweaver	Araneidae	13.04	25	1							1	0	0						20	1												1		1	0	0
2022-04-28 21:11:00	ard19@psu.edu	2016	Bell2016bee2	bee	Anthophila	5.8	0	0								0	0						0	0															0	0
2022-07-27 22:51:00	ard19@psu.edu	1784	Buson1784firefly3	firefly	Lampyridae	4.35	12.5	1								0	0						0	0															0	0
2022-04-26 20:18:00	ard19@psu.edu	1825	Issa1825fleas7	fleas	Siphonaptera	7.25	0	0								0	0						0	0															0	0
2022-04-21 16:26:00	ard19@psu.edu	2009	HH18-Gossamer	Gossamer	Araneae	8.7	12.5	1								0	0						13.33	1														1	0	0
2022-10-04 11:02:00	ldp5188@psu.edu	2012	HH665-ant	ant	Formicidae	10.14	25	1	1							0	0						13.33	1												1			0	0
2022-04-18 17:13:00	ard19@psu.edu	2010	HH720-spider	spider	Araneae	7.25	25	1							1	0	0						0	0															0	0
2022-08-25 22:08:00	ard19@psu.edu	2012	HH862-cricket	cricket	Gryllidae	8.7	0	0								0	0						0	0															0	0
2022-09-24 22:32:00	ard19@psu.edu	2012	HH512-butterfly	butterfly	Papilionoidea	4.35	0	0								0	0						6.67	1															0	0
2022-09-10 22:15:00	ard19@psu.edu	2016	Barber2016grasshopper	grasshopper	Acrididae	7.25	12.5	1								0	0						0	0															7.69	1
2022-04-21 09:47:00	ard19@psu.edu	2009	HH35-grasshoppers	grasshoppers	Acrididae	7.25	25	1			1					0	0						0	0															0	0
2022-08-17 09:29:00	ard19@psu.edu	2010	HH1086-grasshopper	grasshopper	Acrididae	4.35	0	0								0	0						13.33	1												1			0	0
2022-04-25 23:13:00	ard19@psu.edu	1825	Issa1825insects2	insects	Insecta	5.8	0	0								0	0						0	0															15.38	1
2022-09-01 20:43:00	ard19@psu.edu	2020	Tamang2020fireflies	fireflies	Lampyridae	4.35	0	0								0	0						0	0															15.38	1
2022-05-06 13:01:00	ard19@psu.edu	1999	Klontz1999spider	spider	Araneae	8.7	25	1	1							0	0						0	0															0	0
2022-04-21 16:29:00	ard19@psu.edu	2010	HH1057-Luna_Moth	Luna Moth	Actias luna	8.7	0	0								0	0						20	1												1	1		0	0
2022-04-21 12:57:00	ard19@psu.edu	2009	HH19-caterpillar	caterpillar	Lepidoptera	11.59	25	1							1	0	0						13.33	1												1			0	0
2022-07-26 10:25:00	ard19@psu.edu	2009	Sweeney2009damselfly	green damselfly	Zygoptera	5.8	0	0								0	0						13.33	1												1			0	0
2022-09-20 21:08:00	ard19@psu.edu	2016	Bell2016moth	moth	Lepidoptera	5.8	0	0								0	0						0	0															0	0
2022-04-21 09:48:00	ard19@psu.edu	2009	HH30-crickets	crickets	Gryllidae	8.7	0	0								0	0						0	0															0	0
2022-04-18 11:31:00	ard19@psu.edu	1804	Issa1804fireflies1	fireflies	Lampyridae	4.35	0	0								0	0						0	0															0	0
2022-05-03 22:32:00	ard19@psu.edu	2010	Beals2010chiggers	chiggers	Trombiculidae	5.8	0	0								0	0						20	1												1	1		0	0
2022-08-18 23:01:00	ard19@psu.edu	2012	HH664-hexapod	hexapod	Hexapoda	4.35	12.5	1								0	0						0	0															0	0
2022-04-25 23:11:00	ard19@psu.edu	1825	Issa1825insects3	insects	Insecta	7.25	25	1							1	0	0						0	0															0	0
2022-09-03 15:48:00	ard19@psu.edu	2002	Clausen2002gnats	gnats	Nematocera	8.7	25	1						1		0	0						0	0															0	0
2022-08-08 20:35:00	ard19@psu.edu	2011	HH123-mosquitoes	mosquitoes	Culicidae	13.04	25	1						1		0	0						0	0															0	0
2022-06-26 21:40:00	ard19@psu.edu	1784	Buson1784cicada4	cicada	Cicadidae	7.25	0	0								0	0						0	0															0	0
2022-08-12 22:41:00	ard19@psu.edu	2011	HH357-damselflies	damselflies	Zygoptera	8.7	0	0								16.67	1						13.33	1												1			0	0
2022-07-20 08:31:00	ard19@psu.edu	2018	African2018-19Simmonds	black spider	Araneomorphae	10.14	25	1	1							0	0						13.33	1												1			0	0
2022-04-18 08:21:00	ard19@psu.edu	1792	Issa1792cicadas	cicadas	Cicadidae	7.25	0	0								0	0						0	0															0	0
2022-07-01 15:34:00	ard19@psu.edu	2014	Hoang2014butterfly	butterfly	Papilionoidea	7.25	0	0								0	0						6.67	1															15.38	1			1
2022-09-27 22:42:00	ard19@psu.edu	1784	Buson1784mosquito8	mosquito	Culicidae	4.35	0	0								0	0						0	0															0	0
2022-07-27 22:50:00	ard19@psu.edu	1784	Buson1784fireflies	fireflies	Lampyridae	5.8	0	0								0	0						0	0															15.38	1
2022-09-29 10:29:00	ldp5188@psu.edu	2010	HH642-pill_bug	pill bug	Armadillidiidae	2.9	0	0								0	0						13.33	1										1					0	0
2022-07-19 22:21:00	ard19@psu.edu	2018	African2018-05Griffo	ants	Formicidae	11.59	25	1							1	0	0						0	0															0	0
2022-07-26 09:50:00	ard19@psu.edu	2016	African2016-03Fredua	grasshopper	Acrididae	5.8	12.5	1								0	0						0	0															0	0
2022-09-03 22:24:00	ard19@psu.edu	2006	Inman2006butterfly	butterfly	Papilionoidea	7.25	37.5	1						1	1	0	0						0	0															0	0
2022-05-07 23:04:00	ard19@psu.edu	2006	Walker2006grasshopper	grasshopper	Acrididae	5.8	0	0								0	0						13.33	1		1													0	0
2022-06-30 11:34:00	ard19@psu.edu	2006	Aso2006spider	spider	Araneae	8.7	0	0								0	0						0	0															15.38	1					1
2022-04-27 20:17:00	ard19@psu.edu	2021	Pietryk2021spider	spider web	Araneomorphae	5.8	0	0								0	0						13.33	1														1	0	0
2022-05-12 16:02:00	ldp5188@psu.edu	2010	HH1075-American_cockroach	American cockroach	Periplaneta americana	0	0	0								0	0						0	0															0	0
2022-10-07 15:01:00	ldp5188@psu.edu	2012	HH708-worms_ballooning	worms | ballooning	Insecta	2.9	12.5	1								0	0						6.67	1															0	0
2022-06-29 21:55:00	ard19@psu.edu	2005	Chula2005cricket	cricket	Gryllidae	7.25	0	0								0	0						0	0															0	0
2022-08-21 17:43:00	ard19@psu.edu	2010	HH788-Fly	Fly on the hook	Pterygota	5.8	0	0								0	0						0	0															0	0
2022-09-27 10:20:00	ldp5188@psu.edu	2010	HH611-Bees	Bees	Anthophila	4.35	0	0								0	0						0	0															0	0
2022-05-14 22:31:00	ard19@psu.edu	2006	Zheng2006yellow_butterfly2	yellow butterfly	Papilionoidea	10.14	25	1						1		0	0						13.33	1												1			0	0
2022-08-17 09:59:00	ard19@psu.edu	2011	HH276-lightningbug	lightning bug	Coccinellidae	4.35	12.5	1								0	0						0	0															0	0
2022-05-07 22:45:00	ard19@psu.edu	2014	DeSollar2014junebugs	junebugs	Phyllophaga	2.9	0	0								0	0						0	0															0	0
2022-04-26 20:17:00	ard19@psu.edu	1825	Issa1825insect1	silent insect	Neoptera	7.25	0	0								0	0						0	0															15.38	1
2022-05-22 22:50:00	ard19@psu.edu	2001	Gurga2001swatting	swatting	Diptera	5.8	12.5	1								0	0						0	0															0	0
2022-05-22 22:55:00	ard19@psu.edu	2001	Steyn2001butterflies	butterflies	Papilionoidea	5.8	12.5	1								0	0						0	0															0	0
2022-05-08 22:37:00	ard19@psu.edu	2002	Schleppenbach2002cricket	crickets	Gryllidae	4.35	0	0								0	0						0	0															0	0
2022-05-13 22:14:00	ard19@psu.edu	1958	Hackett1958crickets	crickets	Gryllidae	4.35	0	0								0	0						0	0															0	0
2022-04-18 16:13:00	ard19@psu.edu	1806	Issa1806mosquito	mosquito	Culicidae	7.25	0	0								16.67	1						0	0															0	0
2022-09-06 22:17:00	ard19@psu.edu	2022	Zheng2022greenfly	green fly	Calliphoridae	13.04	25	1						1		0	0						13.33	1												1			0	0
2022-07-26 15:54:00	ard19@psu.edu	2005	Partridge2005spider	spider	Araneae	5.8	0	0								0	0						13.33	1														1	0	0
2022-07-08 22:11:00	ard19@psu.edu	2012	HH1041-honey_bee	honey bee	Apis	1.45	0	0								0	0						0	0															0	0
2022-09-03 22:43:00	ard19@psu.edu	2022	Jacobson2022butterfly	butterfly	Papilionoidea	2.9	0	0								0	0						0	0															0	0
2022-07-11 20:10:00	ard19@psu.edu	1738	Onitsura1738firefly	firefly	Lampyridae	5.8	0	0								0	0						0	0															15.38	1
2022-06-27 17:04:00	ard19@psu.edu	1960	Whalen1960dragonfly	dragonfly	Anisoptera	2.9	0	0								0	0						6.67	1															0	0
2022-04-18 15:42:00	ard19@psu.edu	1806	Issa1806butterfly4	butterflies	Papilionoidea	8.7	25	1						1		0	0						0	0															15.38	1		1
2022-09-21 22:43:00	ard19@psu.edu	2012	HH505-Hexapod	Hexapod	Hexapoda	2.9	12.5	1								0	0						0	0															0	0
2022-08-20 21:04:00	ard19@psu.edu	2010	HH776-hexapod	Hexapod singer	Neoptera	7.25	0	0								0	0						0	0															0	0
2022-08-18 22:48:00	ard19@psu.edu	2010	HH612-Hexapodal	Hexapodal	Hexapoda	1.45	0	0								0	0						0	0															0	0
2022-06-28 20:44:00	ard19@psu.edu	2003	Garry2003grasshopper	grasshoppers	Acrididae	11.59	25	1							1	33.33	1		1				0	0															15.38	1								1
2022-08-26 14:42:00	ard19@psu.edu	2011	HH100-fly	fly	Diptera	7.25	12.5	1								0	0						0	0															0	0
2022-10-04 10:59:00	ldp5188@psu.edu	2012	HH661-insect	insect	Insecta	2.9	0	0								0	0						0	0															0	0
2022-09-18 22:31:00	ard19@psu.edu	2002	Bostok2002cicada1	cicada	Cicadidae	7.25	0	0								0	0						0	0															0	0
2022-04-28 14:52:00	ard19@psu.edu	2001	Rohrig2001tarantula	tarantula	Theraphosidae	8.7	25	1	1							0	0						0	0															0	0
2022-05-15 22:35:00	ard19@psu.edu	2003	Aoyagi2003cicada	cicada	Cicadidae	5.8	0	0								0	0						0	0															15.38	1			1
2022-04-28 08:54:00	ard19@psu.edu	2020	Wirth2020glow-worms	glow-worms	Holometabola	7.25	0	0								0	0						0	0															15.38	1
2022-08-12 22:54:00	ard19@psu.edu	2011	HH420-ichneumon	ichneumon	Ichneumonidae	2.9	0	0								0	0						6.67	1															0	0
2022-05-18 22:35:00	ard19@psu.edu	2000	Gierat2000butterfly	butterfly	Papilionoidea	10.14	25	1						1		0	0						0	0															7.69	1
2022-08-25 22:20:00	ard19@psu.edu	2011	HH411-grasshopper	grasshopper	Acrididae	4.35	12.5	1								0	0						0	0															0	0
2022-04-28 21:22:00	ard19@psu.edu	2003	Gierat2003cricket	cricket	Gryllidae	4.35	0	0								0	0						0	0															0	0
2022-08-21 18:06:00	ard19@psu.edu	2012	HH851-ants	ants	Formicidae	7.25	0	0								0	0						0	0															0	0
2022-05-03 16:02:00	ard19@psu.edu	2002	Bostok2002huntsman	huntsman	Sparassidae	14.49	0	0								33.33	1				1		13.33	1														1	0	0
2022-04-26 15:19:00	ldp5188@psu.edu	2012	HH513-spider	spider	Araneae	2.9	0	0								0	0						0	0															0	0
2022-05-15 22:48:00	ard19@psu.edu	2014	Riddell2014cockroach	cockroach	Blattodea	4.35	0	0								0	0						0	0															0	0
2022-04-19 15:57:00	ard19@psu.edu	2011	HH240-cellar_spider	cellar spider	Pholcidae	2.9	0	0								0	0						0	0															0	0
2022-05-07 22:55:00	ard19@psu.edu	2020	Kusar2020fireflies	fireflies	Lampyridae	8.7	0	0								0	0						0	0															15.38	1
2022-10-07 14:53:00	ldp5188@psu.edu	2010	HH704-honeybees	honeybees	Apis	2.9	0	0								0	0						0	0															0	0
2022-04-26 20:33:00	ard19@psu.edu	1824	Issa1824honeybees_hornets	honeybees | hornets	Apis | Vespa mandarinia	7.25	0	0								0	0						0	0															0	0
2022-05-08 22:50:00	ard19@psu.edu	2011	Harvey2011hornets	hornets	Vespinae	8.7	0	0								0	0						20	1												1		1	0	0
2022-10-10 20:39:00	ard19@psu.edu	2010	HH813-goliath_beetles	goliath beetles	Goliathus	10.14	0	0								33.33	1	1					13.33	1	1														0	0
2022-08-30 22:51:00	ard19@psu.edu	2012	Hilton2012gnat	gnat	Nematocera	4.35	0	0								0	0						0	0															0	0
2022-06-30 11:43:00	ard19@psu.edu	2006	Mallory2006mosquito	mosquitoes	Culicidae	7.25	0	0								0	0						0	0															0	0
2022-05-03 15:33:00	ard19@psu.edu	2019	vandenHeuvel2019cicadas	cicadas	Cicadidae	8.7	0	0								0	0						0	0															7.69	1
2022-09-19 22:13:00	ard19@psu.edu	2003	Shaw2003crickets	crickets	Gryllidae	7.25	0	0								0	0						0	0															0	0
2022-08-23 23:57:00	ard19@psu.edu	2010	HH932-cicada	cicada	Cicadidae	10.14	0	0								0	0						0	0															0	0
2022-08-09 22:57:00	ard19@psu.edu	2011	HH254-midges	midges	Nematocera	11.59	25	1						1		0	0						0	0															0	0
2022-09-21 22:48:00	ard19@psu.edu	2010	HH507-crickets	crickets	Gryllidae	10.14	0	0								0	0						0	0															0	0
2022-06-29 22:21:00	ard19@psu.edu	2006	Tennyson2006fireflies	fireflies	Lampyridae	11.59	25	1						1		0	0						0	0															15.38	1
2022-04-22 22:54:00	ard19@psu.edu	1826	Issa1826butterfly	butterfly	Papilionoidea	5.8	25	1						1		0	0						0	0															0	0
2022-05-24 08:53:00	ldp5188@psu.edu	2011	HH224-centipede	house centipede	Scutigera coleoptrata	7.25	25	1							1	0	0						20	1					1							1			0	0
2022-05-24 09:00:00	ldp5188@psu.edu	2011	HH239-centipede	house centipede	Scutigera coleoptrata	5.8	25	1		1						0	0						13.33	1					1										0	0
2022-07-21 22:43:00	ard19@psu.edu	2017	African2017-13Wanyama	spider cobweb	Araneomorphae	7.25	0	0								0	0						6.67	1															15.38	1				1
2022-07-20 22:43:00	ard19@psu.edu	2018	African2018-02Ibrahim	cockroaches	Blattodea	5.8	0	0								0	0						0	0															0	0
2022-08-08 19:09:00	ard19@psu.edu	2010	HH1093-house_fly	house fly	Musca domestica	11.59	25	1						1		0	0						6.67	1															0	0
2022-04-20 17:18:00	ldp5188@psu.edu	2011	HH352-house_spider	house spider	Araneomorphae	2.9	0	0								0	0						0	0															0	0
2022-05-20 22:31:00	ard19@psu.edu	2002	Murray2002gnats	gnats	Nematocera	8.7	25	1						1		0	0						0	0															0	0
2022-08-08 21:15:00	ard19@psu.edu	2011	HH189-hawk_moth	hawk moth	Sphingidae	13.04	25	1						1		0	0						13.33	1				1											0	0
2022-08-25 22:13:00	ard19@psu.edu	2012	HH844-butterfly	butterfly	Papilionoidea	7.25	0	0								0	0						6.67	1															0	0
2022-04-21 13:15:00	ard19@psu.edu	2009	HH15-exotic	exotic	Arthropoda	1.45	0	0								0	0						0	0															0	0
2022-05-08 23:00:00	ard19@psu.edu	1704	Kyorai1704firefly2	firefly	Lampyridae	5.8	0	0								0	0						0	0															15.38	1
2022-05-09 22:17:00	ard19@psu.edu	2013	Rault2013worm	worm	Holometabola	5.8	0	0								0	0						0	0															0	0
2022-07-30 21:35:00	ard19@psu.edu	1775	Chiyo-jo1775Insects	Insects singing	Neoptera	7.25	0	0								0	0						0	0															0	0
2022-09-26 22:41:00	ard19@psu.edu	2010	HH571-Hercules_beetle	Hercules beetle	Dynastes hercules	2.9	0	0								0	0						0	0															7.69	1
2022-05-15 22:23:00	ard19@psu.edu	1969	Kerouac1969butterfly2	butterfly	Papilionoidea	2.9	0	0								0	0						0	0															7.69	1
2022-08-26 14:53:00	ard19@psu.edu	2012	HH465-caterpillars	caterpillars process hairy wattle	Ochrogaster	15.94	25	1	1							0	0						13.33	1											1				0	0
2022-07-17 21:50:00	ard19@psu.edu	2011	Woodward2011hive	hive	Apis	5.8	0	0								0	0						0	0															0	0
2022-10-10 20:12:00	ard19@psu.edu	2010	HH1085-bees	bees	Anthophila	7.25	12.5	1								0	0						0	0															0	0
2022-05-01 23:04:00	ard19@psu.edu	1969	Kerouac1969bugs1	bugs	Insecta	4.35	12.5	1								0	0						0	0															0	0
2022-05-09 22:27:00	ard19@psu.edu	1703	Roka1703mosquito	mosquito	Culicidae	7.25	0	0								0	0						0	0															0	0
2022-08-29 22:08:00	ard19@psu.edu	2010	HH1129-dragonfly	ant | dragonfly	Formicidae | Anisoptera	10.14	0	0								0	0						13.33	1						1									7.69	1
2022-04-18 22:50:00	ard19@psu.edu	2010	HH875-spider	spider	Araneae	7.25	25	1	1							0	0						0	0															0	0
2022-04-12 15:59:00	ard19@psu.edu	2010	HH810-diplura	diplura	Diplura	1.45	0	0								0	0						0	0															0	0
2022-09-15 22:58:00	ard19@psu.edu	1997	Barton1997fly1	fly	Diptera	8.7	12.5	1								0	0						0	0															0	0
2022-07-21 22:39:00	ard19@psu.edu	2017	African2017-16Antonijevic	mosquitoes	Culicidae	10.14	25	1						1		0	0						0	0															15.38	1
2022-10-10 19:42:00	ard19@psu.edu	2010	HH942-butterfly	butterfly	Papilionoidea	13.04	25	1						1		0	0						13.33	1												1			15.38	1			1
2022-08-14 22:41:00	ard19@psu.edu	2010	HH941-jumping_spider	jumping spider	Salticidae	5.8	25	1			1					0	0						13.33	1												1			0	0
2022-08-28 21:04:00	ard19@psu.edu	2012	HH741-mosquito	mosquito	Culicidae	5.8	0	0								0	0						6.67	1															0	0
2022-06-27 16:57:00	ard19@psu.edu	1940	Seferis1940butterfly	butterfly	Papilionoidea	4.35	0	0								0	0						6.67	1															7.69	1
2022-05-11 22:24:00	ard19@psu.edu	1960	Wright1960lice	lice	Anoplura	4.35	0	0								0	0						0	0															0	0
2022-05-10 22:37:00	ard19@psu.edu	1984	Sanchez1984butterfly	butterfly	Papilionoidea	7.25	0	0								0	0						6.67	1															0	0
2022-06-27 17:21:00	ard19@psu.edu	1992	Bangal1992mosquito	mosquitoes	Culicidae	5.8	0	0								0	0						0	0															0	0
2022-05-26 22:48:00	ard19@psu.edu	2012	HH876-bug	Hexapod	Hexapoda	2.9	0	0								0	0						13.33	1					1										0	0
2022-08-29 22:12:00	ard19@psu.edu	2010	HH1144-spider	buzz | spider webs	Pterygota | Araneomorphae	13.04	25	1						1		0	0						13.33	1														1	0	0
2022-08-26 15:21:00	ard19@psu.edu	2010	HH539-blood	suck your blood	Arthropoda	5.8	12.5	1								0	0						0	0															0	0
2022-04-27 20:52:00	ard19@psu.edu	2021	KocherFraticelli2021dragonfly	dragonfly	Anisoptera	5.8	25	1							1	0	0						0	0															0	0
2022-04-25 22:54:00	ard19@psu.edu	1825	Issa1825mosquito2	mosquito	Culicidae	8.7	0	0								0	0						0	0															0	0
2022-08-17 10:07:00	ard19@psu.edu	2011	HH315-lady_bugs	lady bugs	Coccinellidae	7.25	25	1						1		0	0						0	0															0	0
2022-07-06 21:37:00	ard19@psu.edu	2010	HH1001-ants	ants	Formicidae	5.8	0	0								0	0						20	1												1	1		0	0
2022-09-08 16:22:00	ldp5188@psu.edu	2012	HH467-Bugs	bug	Arthropoda	0	0	0								0	0						0	0															0	0
2022-08-28 21:05:00	ard19@psu.edu	2011	HH329-mosquitoes	mosquitoes	Culicidae	5.8	0	0								0	0						0	0															0	0
2022-10-10 19:46:00	ard19@psu.edu	2010	HH1002-mosquitoes	mosquitoes	Culicidae	5.8	0	0								0	0						0	0															0	0
2022-08-26 15:09:00	ard19@psu.edu	2011	HH325-spider_webs	spider webs	Araneomorphae	4.35	0	0								0	0						13.33	1														1	0	0
2022-05-12 16:20:00	ldp5188@psu.edu	2011	HH138-Centipede	Centipede	Chilopoda	2.9	0	0								0	0						13.33	1					1										0	0
2022-10-07 15:19:00	ldp5188@psu.edu	2010	HH716-cricket	cricket	Gryllidae	4.35	0	0								0	0						0	0															0	0
2022-04-21 20:23:00	ard19@psu.edu	2012	HH868-crickets	crickets	Gryllidae	5.8	0	0								0	0						0	0															0	0
2022-05-10 22:40:00	ard19@psu.edu	1993	Kato1993ant	ant	Formicidae	2.9	0	0								0	0						0	0															0	0
2022-09-27 22:11:00	ard19@psu.edu	2011	HH121-bugs	bugs	Insecta	2.9	0	0								0	0						13.33	1													1		0	0
2022-08-08 20:41:00	ard19@psu.edu	2011	HH135-maggot	maggot	Cyclorrhapha	4.35	0	0								0	0						0	0															0	0
2022-05-26 08:15:00	ard19@psu.edu	2012	HH466-butterflies	butterflies	Papilionoidea	4.35	0	0								0	0						13.33	1						1									0	0
2022-08-08 19:27:00	ard19@psu.edu	2012	HH1145-lady_bugs	lady bugs	Coccinellidae	1.45	0	0								0	0						0	0															0	0
2022-08-08 19:20:00	ard19@psu.edu	2010	HH1126-lightning_bugs	lightning bugs	Lampyridae	8.7	0	0								0	0						6.67	1															15.38	1
2022-08-12 23:01:00	ard19@psu.edu	2010	HH499-cocoon	eat leaves cocoon	Ditrysia	14.49	0	0								0	0						13.33	1														1	15.38	1			1
2022-09-29 10:30:00	ldp5188@psu.edu	2011	HH299-honeybee	honey bee	Apis	7.25	25	1						1		0	0						13.33	1												1			0	0
2022-10-10 20:14:00	ard19@psu.edu	2011	HH307-bee	bee	Anthophila	7.25	0	0								0	0						0	0															0	0
2022-10-07 15:30:00	ldp5188@psu.edu	2011	HH314-bee	bee honey	Apis	4.35	0	0								0	0						13.33	1													1		0	0
2022-08-27 23:05:00	ard19@psu.edu	2011	HH302-spider	spider	Araneae	4.35	12.5	1								0	0						0	0															0	0
2022-09-13 21:03:00	ard19@psu.edu	2005	Beanblossom2005cricket	cricket	Gryllidae	4.35	0	0								0	0						0	0															0	0
2022-08-18 22:58:00	ard19@psu.edu	2012	HH650-bugs	bugs	Pterygota	7.25	25	1						1		0	0						0	0															0	0
2022-04-28 21:17:00	ard19@psu.edu	2008	Juarez2008flies	flies	Diptera	7.25	0	0								0	0						0	0															0	0
2022-09-01 20:57:00	ard19@psu.edu	2009	ODell2009ladybug	ladybug	Coccinellidae	5.8	25	1	1							0	0						0	0															0	0
2022-09-02 09:56:00	ard19@psu.edu	2010	HH436-cocoon	cocoon	Holometabola	14.49	25	1	1							0	0						13.33	1														1	15.38	1					1
2022-07-19 21:25:00	ard19@psu.edu	1969	Kerouac1969flies2	flies	Diptera	10.14	25	1							1	33.33	1		1				0	0															0	0
2022-05-26 07:59:00	ard19@psu.edu	2010	HH541-dragonfly	dragonfly	Anisoptera	7.25	25	1	1							0	0						13.33	1		1													0	0
2022-09-24 22:51:00	ard19@psu.edu	2010	HH540-stinger	stinger	Scorpiones	5.8	0	0								0	0						13.33	1										1					0	0
2022-05-13 22:31:00	ard19@psu.edu	1969	Kerouac1969moth1	moth	Lepidoptera	8.7	0	0								0	0						0	0															15.38	1
2022-08-21 18:03:00	ard19@psu.edu	2010	HH835-bug	bug Buzzing	Pterygota	10.14	25	1						1		0	0						6.67	1															0	0
2022-05-25 22:52:00	ard19@psu.edu	2001	tripi2001dragonfly2	dragonfly	Anisoptera	7.25	0	0								0	0						13.33	1		1													15.38	1					1
2022-04-12 14:36:00	ard19@psu.edu	2010	HH490-spiders	spiders	Araneomorphae	5.8	12.5	1								0	0						13.33	1														1	0	0
2022-04-27 20:26:00	ard19@psu.edu	2021	Naho2021insect2	insect	Insecta	2.9	0	0								0	0						0	0															0	0
2022-10-09 22:45:00	ard19@psu.edu	2012	HH866-Metamorphosis	Metamorphosis	Holometabola	4.35	0	0								0	0						0	0															15.38	1			1
2022-07-29 23:04:00	ard19@psu.edu	1958	Hackett1958dragonfly2	dragonfly	Anisoptera	7.25	25	1						1		0	0						6.67	1															0	0
2022-10-04 11:27:00	ldp5188@psu.edu	2010	HH700-HARVESTER	title = THE HARVESTER	Opiliones	4.35	0	0								0	0						20	1				1									1		0	0
2022-09-19 22:20:00	ard19@psu.edu	2017	Harrera2017lightningbugs	lightning bugs	Lampyridae	10.14	0	0								0	0						0	0															23.08	1								1
2022-06-26 21:20:00	ard19@psu.edu	1716	Raizan1716insects2	insects sing	Neoptera	8.7	0	0								33.33	1	1					0	0															0	0
2022-05-18 22:36:00	ard19@psu.edu	2006	Blankenship2006bumblebees	bumblebees	Bombus	2.9	0	0								0	0						0	0															0	0
2022-08-20 20:51:00	ard19@psu.edu	2012	HH723-cricket	cricket	Gryllidae	7.25	0	0								0	0						0	0															0	0
2022-10-10 09:05:00	ldp5188@psu.edu	2012	HH743-firefly	firefly	Lampyridae	4.35	0	0								0	0						0	0															15.38	1
2022-08-08 19:17:00	ard19@psu.edu	2011	HH111-rhinoceros_beetle	rhinoceros beetle	Dynastinae	8.7	0	0								0	0						13.33	1										1					0	0
2022-09-28 22:14:00	ard19@psu.edu	1960	Wright1960butterfly3	butterfly	Papilionoidea	8.7	25	1							1	0	0						0	0															0	0
2022-08-09 22:52:00	ard19@psu.edu	2011	HH231-fly	fly	Diptera	8.7	12.5	1								0	0						0	0															15.38	1
2022-05-04 22:27:00	ard19@psu.edu	1784	Buson1784mosquitoes	mosquitoes	Culicidae	7.25	25	1						1		0	0						0	0															0	0
2022-04-18 15:06:00	ard19@psu.edu	1806	Issa1806butterfly1	butterflies	Papilionoidea	4.35	0	0								0	0						0	0															0	0
2022-04-18 08:53:00	ard19@psu.edu	1798	Issa1798fleas	fleas	Siphonaptera	4.35	0	0								0	0						0	0															0	0
2022-05-04 22:32:00	ard19@psu.edu	1784	Buson1784mosquito3	mosquitoes	Culicidae	8.7	25	1						1		0	0						0	0															0	0
2022-04-18 08:44:00	ard19@psu.edu	1794	Issa1794mosquitoes	mosquitoes	Culicidae	8.7	25	1						1		0	0						0	0															0	0
2022-09-02 09:50:00	ard19@psu.edu	2010	HH430-cricket	cricket	Gryllidae	8.7	0	0								0	0						0	0															0	0
2022-04-18 15:47:00	ard19@psu.edu	1806	Issa1806cicada	cicada	Cicadidae	4.35	0	0								0	0						0	0															0	0
2022-04-18 14:56:00	ard19@psu.edu	1805	Issa1805mosquito1	mosquito	Culicidae	5.8	0	0								0	0						0	0															0	0
2022-04-18 13:19:00	ard19@psu.edu	1805	Issa1805butterfly13	little butterfly	Papilionoidea	10.14	0	0								0	0						13.33	1													1		15.38	1								1
2022-04-26 20:42:00	ard19@psu.edu	1823	Issa1823caterpillar3	caterpillar	Ditrysia	8.7	12.5	1								0	0						13.33	1														1	0	0
2022-09-27 22:41:00	ard19@psu.edu	1784	Buson1784cicada5	cicadas	Cicadidae	5.8	0	0								0	0						0	0															0	0
2022-09-03 16:18:00	ard19@psu.edu	2014	Wiggerman2014spider	spider	Araneomorphae	8.7	0	0								0	0						0	0															15.38	1									1
2022-04-18 14:47:00	ard19@psu.edu	1805	Issa1805fireflies1	fireflies	Lampyridae	7.25	25	1						1		0	0						0	0															0	0
2022-09-28 21:14:00	ard19@psu.edu	1960	Wright1960flies2	flies	Diptera	11.59	25	1							1	0	0						0	0															15.38	1
2022-04-18 16:18:00	ard19@psu.edu	1806	Issa1806spring_butterfly	spring butterfly	Papilionoidea	5.8	0	0								0	0						6.67	1															0	0
2022-09-24 22:49:00	ard19@psu.edu	2010	HH536-Aphids	Aphids	Aphidoidea	7.25	0	0								0	0						0	0															0	0
2022-09-29 10:24:00	ldp5188@psu.edu	2011	HH180-ants	ants	Formicidae	5.8	0	0								0	0						13.33	1					1										0	0
2022-04-18 15:53:00	ard19@psu.edu	1806	Issa1806fireflies3	fireflies	Lampyridae	7.25	12.5	1								0	0						0	0															7.69	1
2022-04-21 15:09:00	ard19@psu.edu	2009	HH3-cockroaches	cockroaches	Blattodea	2.9	0	0								0	0						0	0															0	0
2022-08-16 22:50:00	ard19@psu.edu	2010	HH602-lightning_bugs	lightning bugs	Lampyridae	7.25	0	0								0	0						0	0															15.38	1
2022-04-21 14:53:00	ard19@psu.edu	2009	HH8-ladybug	ladybug	Coccinellidae	7.25	12.5	1								0	0						13.33	1												1			0	0
2022-07-26 09:46:00	ard19@psu.edu	2016	African2016-05	fireflies	Lampyridae	7.25	0	0								0	0						0	0															15.38	1
2022-10-02 20:53:00	ard19@psu.edu	2001	Williams2001spider_moth	spiderweb | moth	Araneomorphae | Lepidoptera	7.25	0	0								0	0						13.33	1														1	0	0
2022-05-12 20:45:00	ard19@psu.edu	1798	Takakuwa1798cicada	cicada	Gryllidae	7.25	0	0								0	0						0	0															0	0
2022-04-25 23:01:00	ard19@psu.edu	1825	Issa1825locust3	locust	Acrididae	8.7	25	1						1		0	0						0	0															0	0
2022-04-25 23:02:00	ard19@psu.edu	1825	Issa1825locust2	locust	Acrididae	4.35	0	0								0	0						0	0															15.38	1								1
2022-05-05 22:43:00	ard19@psu.edu	2010	Harris2010butterfly1	butterfly	Papilionoidea	10.14	25	1						1		0	0						0	0															0	0
2022-09-15 22:50:00	ard19@psu.edu	2000	Polk2000monarch	monarch	Danaus plexippus	7.25	25	1							1	0	0						0	0															0	0
2022-05-19 22:59:00	ard19@psu.edu	2001	Herold2001dragonflies	dragonflies	Anisoptera	7.25	0	0								33.33	1		1				0	0															0	0
2022-04-21 20:31:00	ard19@psu.edu	2010	HH520-grasshopper	grasshopper	Acrididae	11.59	25	1							1	0	0						0	0															0	0
2022-05-15 22:37:00	ard19@psu.edu	2011	Williams2011moth	moth	Lepidoptera	8.7	12.5	1								0	0						0	0															15.38	1
2022-07-11 19:41:00	ard19@psu.edu	1694	Joso1694cricket2	cricket	Gryllidae	7.25	0	0								0	0						0	0															0	0
2022-09-13 21:04:00	ard19@psu.edu	2014	Fleming2014fly	fly	Diptera	8.7	25	1							1	0	0						0	0															0	0
2022-04-29 09:43:00	ard19@psu.edu	2019	Napier2019bug	bug	Insecta	5.8	0	0								0	0						6.67	1															0	0
2022-10-09 22:41:00	ard19@psu.edu	2010	HH859-bumble_bee	bumble bee	Bombus	8.7	12.5	1								0	0						0	0															0	0
2022-04-27 22:41:00	ard19@psu.edu	2021	Flowers2021fireflies	fireflies	Lampyridae	4.35	0	0								0	0						0	0															0	0
2022-05-12 20:49:00	ard19@psu.edu	2017	Asifiwe2017cricket	crickets	Gryllidae	7.25	0	0								0	0						0	0															0	0
2022-06-27 17:18:00	ard19@psu.edu	1987	Harter1987insects	insects	Insecta	1.45	0	0								0	0						0	0															0	0
2022-04-25 23:04:00	ard19@psu.edu	1825	Issa1825locust1	locust	Acrididae	7.25	25	1				1				0	0						0	0															0	0
2022-09-27 22:39:00	ard19@psu.edu	1784	Buson1784firefly4	firefly	Lampyridae	8.7	25	1							1	0	0						0	0															0	0
2022-07-16 21:40:00	ard19@psu.edu	2010	Dorsty2010spider	spider	Araneomorphae	4.35	0	0								0	0						13.33	1														1	0	0
2022-05-09 20:30:00	ard19@psu.edu	1682	Tsunenori1682mosquito	mosquito	Culicidae	8.7	25	1						1		0	0						0	0															0	0
2022-09-28 21:10:00	ard19@psu.edu	1960	Wright1960spider6	spider	Araneomorphae	7.25	0	0								0	0						0	0															0	0
2022-08-17 10:30:00	ard19@psu.edu	2010	HH435-butterfly	butterfly	Papilionoidea	10.14	25	1						1		0	0						0	0															0	0
2022-09-24 22:38:00	ard19@psu.edu	2010	HH521-beetle	small brown beetle	Coleoptera	11.59	0	0								0	0						20	1												1	1		7.69	1
2022-04-18 08:51:00	ard19@psu.edu	1798	Issa1798fireflies	fireflies	Lampyridae	4.35	12.5	1								0	0						0	0															0	0
2022-07-16 21:32:00	ard19@psu.edu	2009	Blagojevic2009cricket	crickets	Gryllidae	8.7	0	0								0	0						0	0															0	0
2022-04-18 15:03:00	ard19@psu.edu	1805	Issa1805spring_butterfly	spring butterfly	Papilionoidea	4.35	0	0								0	0						0	0															0	0
2022-09-01 20:48:00	ard19@psu.edu	2009	Bockewitz2009caterpillar	caterpillar	Lepidoptera	5.8	0	0								0	0						0	0															0	0
2022-09-13 22:32:00	ard19@psu.edu	2013	Thompson2013firefly	firefly	Lampyridae	4.35	25	1							1	0	0						0	0															0	0
2022-05-10 22:49:00	ard19@psu.edu	1951	SEKITEI1951insects	insects	Insecta	5.8	0	0								0	0						0	0															7.69	1
2022-07-17 22:01:00	ard19@psu.edu	2013	Barrera2013cicadas	cicadas	Cicadidae	7.25	0	0								0	0						0	0															0	0
2022-09-13 21:01:00	ard19@psu.edu	2000	Brooks2000dragonfly	red dragonfly	Sympetrum	11.59	37.5	1						1	1	0	0						13.33	1												1			0	0
2022-08-12 23:03:00	ard19@psu.edu	2010	HH500-INCHWORM	INCHWORM	Geometridae	8.7	25	1	1							0	0						0	0															0	0
2022-05-14 22:49:00	ard19@psu.edu	2002	Swede_2002butterfly	ants | butterfly	Formicidae | Papilionoidea	11.59	25	1	1							0	0						6.67	1															0	0
2022-07-14 11:23:00	ard19@psu.edu	2019	African2019-04Adeleke	mosquito	Culicidae	10.14	25	1						1		0	0						0	0															0	0
2022-04-28 21:19:00	ard19@psu.edu	2008	Lewandowski2008butterflies	butterflies	Papilionoidea	8.7	0	0								0	0						20	1						1						1			0	0
2022-09-13 21:14:00	ard19@psu.edu	2014	Baranski2014cicada	cicada	Cicadidae	10.14	0	0								0	0						0	0															7.69	1
2022-10-02 20:50:00	ard19@psu.edu	2005	Wigelius2005flies_spider	flies | spider	Diptera | Araneomorphae	11.59	0	0								0	0						13.33	1														1	0	0
2022-09-29 22:35:00	ard19@psu.edu	2000	Yovu2000monarch	monarch	Danaus plexippus	10.14	25	1						1		0	0						0	0															0	0
2022-06-27 16:50:00	ard19@psu.edu	1902	SHIKI1902dragonfly	dragonfly	Anisoptera	8.7	25	1						1		0	0						6.67	1															0	0
2022-08-20 20:40:00	ard19@psu.edu	2012	HH692-ants	ants	Formicidae	2.9	0	0								0	0						0	0															0	0
2022-04-27 22:36:00	ard19@psu.edu	2021	Holderness2021bee	bee	Anthophila	10.14	25	1						1		0	0						0	0															0	0
2022-08-26 14:44:00	ard19@psu.edu	2011	HH101-insect	insect bites	Diptera	8.7	0	0								0	0						0	0															15.38	1
2022-08-17 10:14:00	ard19@psu.edu	2011	HH373-InsectStick	Insect stick	Polyneoptera	7.25	0	0								0	0						6.67	1															0	0
2022-09-27 10:18:00	ldp5188@psu.edu	2010	HH606-Insect	Insect	Insecta	5.8	0	0								0	0						0	0															0	0
2022-08-25 22:11:00	ard19@psu.edu	2010	HH848-Insect	insects	Insecta	0	0	0								0	0						0	0															0	0
2022-09-27 22:00:00	ard19@psu.edu	2011	HH116-Insects	Insects	Insecta	10.14	37.5	1	1					1		0	0						0	0															0	0
2022-09-19 22:12:00	ard19@psu.edu	2009	Shaw2009insects	insects monotone	Neoptera	7.25	0	0								0	0						0	0															0	0
2022-08-24 21:44:00	ard19@psu.edu	2010	HH910-Insects	Insects	Insecta	11.59	25	1	1							0	0						0	0															15.38	1								1
2022-08-27 22:59:00	ard19@psu.edu	2012	HH609-Insects	Insects	Pterygota	14.49	25	1						1		0	0						0	0															23.08	1					1			1
2022-09-18 22:30:00	ard19@psu.edu	2002	Bostok2002insects1	insects	Insecta	5.8	0	0								0	0						0	0															0	0
2022-05-06 17:01:00	ard19@psu.edu	1959	KYOSHI1959Insects	Insects	Insecta	8.7	25	1						1		0	0						0	0															15.38	1
2022-06-28 20:34:00	ard19@psu.edu	2003	Frampton2003moth	moth	Lepidoptera	4.35	0	0								0	0						0	0															0	0
2022-08-27 23:02:00	ard19@psu.edu	2010	HH622-bugs	Hexapods	Hexapoda	0	0	0								0	0						0	0															0	0
2022-05-01 23:15:00	ard19@psu.edu	2017	Melssen2017butterfly	butterfly	Papilionoidea	7.25	12.5	1								0	0						0	0															23.08	1								1
2022-09-27 21:58:00	ard19@psu.edu	2011	HH110-cocoon	butterfly	Papilionoidea	11.59	12.5	1								0	0						13.33	1														1	15.38	1			1
2022-04-18 08:25:00	ard19@psu.edu	1792	Issa1792firefly	firefly	Lampyridae	8.7	25	1						1		0	0						0	0															0	0
2022-07-11 15:54:00	ard19@psu.edu	1964	KASHO20th_centuryfireflies	fireflies	Lampyridae	5.8	0	0								0	0						0	0															7.69	1
2022-07-19 20:21:00	ard19@psu.edu	1960	Wright1960butterfly8	butterfly	Papilionoidea	8.7	25	1						1		0	0						0	0															0	0
2022-07-17 22:06:00	ard19@psu.edu	2014	Cooper2014leaf-cutter_ant	leaf-cutter ant	Attini	5.8	0	0								0	0						0	0															0	0
2022-08-17 09:27:00	ard19@psu.edu	2010	HH1080-mantis	mantis	Mantodea	2.9	0	0								0	0						13.33	1	1														0	0
2022-08-06 17:04:00	ard19@psu.edu	2014	Crocket2014spider	spider web	Araneomorphae	4.35	0	0								0	0						13.33	1														1	0	0
2022-04-29 09:38:00	ard19@psu.edu	2003	Howard2003spider	golden spider	Araneomorphae	10.14	0	0								33.33	1			1			20	1												1		1	0	0
2022-08-08 19:13:00	ard19@psu.edu	2010	HH1109-cicadas	cicadas	Cicadidae	7.25	0	0								0	0						0	0															0	0
2022-04-27 20:06:00	ard19@psu.edu	2021	Sarma2021mosquito	mosquitoes	Culicidae	2.9	0	0								0	0						0	0															0	0
2022-08-16 22:59:00	ard19@psu.edu	2010	HH580-silky_web	silky web	Araneae	7.25	0	0								0	0						13.33	1														1	0	0
2022-05-09 20:28:00	ard19@psu.edu	1738	Onitsura1738caterpillar	caterpillars	Lepidoptera	7.25	12.5	1								0	0						6.67	1															0	0
2022-09-26 22:50:00	ard19@psu.edu	2010	HH581-bug	Ladybug	Coccinellidae	10.14	25	1						1		0	0						26.67	1						1						1	1		0	0
2022-04-28 14:50:00	ard19@psu.edu	1999	Ross1999woolly_bear	woolly bear	Arctiinae	8.7	0	0								0	0						13.33	1	1														0	0
2022-04-28 14:56:00	ard19@psu.edu	1688	Chine1688firefly	firefly	Lampyridae	5.8	0	0								0	0						0	0															15.38	1
2022-05-20 22:34:00	ard19@psu.edu	2008	vandenHeuvel2008yellow_dragonfly	yellow dragonfly	Anisoptera	10.14	25	1							1	0	0						13.33	1												1			0	0
2022-04-18 10:18:00	ard19@psu.edu	1803	Issa1803butterfly	butterfly	Papilionoidea	5.8	25	1							1	0	0						0	0															0	0
2022-09-27 10:30:00	ldp5188@psu.edu	2011	HH108-bees	bees	Anthophila	1.45	0	0								0	0						0	0															0	0
2022-04-27 16:11:00	ard19@psu.edu	1679	Saimu1679cicada	cicada	Cicadidae	4.35	0	0								0	0						6.67	1															8	1
2022-05-05 22:30:00	ard19@psu.edu	1768	Buson1768dragonfly	red dragonfly	Anisoptera	7.25	0	0								0	0						20	1								1				1			0	0
2022-04-21 12:34:00	ard19@psu.edu	2009	HH7-dragonfly	dragonfly	Anisoptera	2.9	0	0								0	0						0	0															0	0
2022-08-06 17:01:00	ard19@psu.edu	2008	Forrester2008firefly	firefly	Lampyridae	7.25	0	0								0	0						0	0															15.38	1
2022-09-29 10:27:00	ldp5188@psu.edu	2012	HH638-moth	moth	Lepidoptera	8.7	0	0								0	0						13.33	1			1												15.38	1						1
2022-08-13 23:14:00	ard19@psu.edu	2010	HH727-daddy-longlegs	daddy-longlegs	Pholcidae	10.14	12.5	1								0	0						13.33	1					1										0	0
2022-08-06 17:00:00	ard19@psu.edu	2009	Bailey2009ant	ant	Formicidae	7.25	0	0								0	0						0	0															0	0
2022-10-03 19:46:00	ard19@psu.edu	2002	Bullock2002butterfly1	cabbage butterfly	Pieris rapae	8.7	25	1						1		0	0						13.33	1												1			0	0
2022-05-09 20:03:00	ard19@psu.edu	2020	Tharpe2020cricket	cricket	Gryllidae	7.25	0	0								0	0						0	0															0	0
2022-08-08 19:12:00	ard19@psu.edu	2010	HH1096-cicada	cicada	Cicadidae	8.7	0	0								0	0						0	0															0	0
2022-07-01 15:50:00	ard19@psu.edu	2014	Stevenson2014bees	hum of bees	Apis	7.25	0	0								0	0						0	0															0	0
2022-08-06 16:48:00	ard19@psu.edu	2000	Chula2000cricket	crickets	Gryllidae	8.7	0	0								0	0						0	0															0	0
2022-08-23 23:59:00	ard19@psu.edu	2012	HH935-dragonfly	dragonfly	Anisoptera	10.14	25	1						1		0	0						0	0															15.38	1			1
2022-04-24 22:09:00	ard19@psu.edu	1822	Issa1822ants	ants	Formicidae	7.25	12.5	1								0	0						0	0															0	0
2022-08-06 16:46:00	ard19@psu.edu	1960	Wright1960ants1	black ants	Formicidae	11.59	25	1				1				0	0						13.33	1												1			0	0
2022-05-05 22:45:00	ard19@psu.edu	2001	tripi2001water_strider	water striders	Gerridae	8.7	25	1					1			0	0						0	0															0	0
2022-07-21 22:44:00	ard19@psu.edu	2017	African2017-12Renda	dragonfly	Anisoptera	7.25	12.5	1								0	0						0	0															0	0
2022-05-12 16:11:00	ldp5188@psu.edu	2011	HH167-cockroach	cockroach	Blattodea	2.9	0	0								0	0						0	0															0	0
2022-08-25 22:07:00	ard19@psu.edu	2012	HH867-Juvenile_hormone	Juvenile hormone	Insecta	4.35	0	0								0	0						0	0															15.38	1			1
2022-07-14 11:21:00	ard19@psu.edu	2019	African2019-05Wanyama	bees	Anthophila	5.8	0	0								0	0						0	0															0	0
2022-04-18 14:54:00	ard19@psu.edu	1805	Issa1805katydid1	katydid	Tettigoniidae	4.35	0	0								0	0						0	0															0	0
2022-04-18 08:31:00	ard19@psu.edu	1793	Issa1793katydid	katydid	Ensifera	7.25	25	1							1	0	0						0	0															0	0
2022-04-24 22:05:00	ard19@psu.edu	1821	Issa1821katydid1	katydid	Tettigoniidae	11.59	12.5	1								0	0						0	0															15.38	1
2022-08-24 22:06:00	ard19@psu.edu	2010	HH895-katydids	katydids | fireflies	Tettigoniidae | Lampyridae	10.14	0	0								0	0						0	0															15.38	1
2022-07-08 21:55:00	ard19@psu.edu	2010	HH1021-Lice	Lice	Pediculus humanus	8.7	25	1	1							0	0						0	0															0	0
2022-07-08 21:49:00	ard19@psu.edu	2012	HH1018-antennae	antennae	Insecta	5.8	0	0								0	0						13.33	1			1												0	0
2022-08-16 23:02:00	ard19@psu.edu	2010	HH578-Army_Ant	Army Ant	Formicidae	11.59	25	1	1							0	0						0	0															0	0
2022-05-09 22:22:00	ard19@psu.edu	2010	Carter2010butterfly	butterfly	Papilionoidea	7.25	25	1						1		0	0						0	0															0	0
2022-08-26 15:24:00	ard19@psu.edu	2010	HH570-insect	insect wings	Pterygota	11.59	0	0								0	0						13.33	1						1									15.38	1		1
2022-04-18 08:15:00	ard19@psu.edu	1791	Issa1791insects1	insects singing	Neoptera	7.25	0	0								0	0						0	0															0	0
2022-05-15 22:26:00	ard19@psu.edu	2006	Masat2006dragonfly	red dragonfly	Anisoptera	8.7	25	1						1		0	0						13.33	1												1			0	0
2022-07-29 22:59:00	ard19@psu.edu	1958	Hackett1958butterfly6	butterfly	Papilionoidea	5.8	25	1							1	0	0						0	0															0	0
2022-07-14 11:16:00	ard19@psu.edu	2019	African2019-09Timmer	knock-knock beetle	Tenebrionidae	2.9	0	0								0	0						0	0															0	0
2022-05-24 08:17:00	ldp5188@psu.edu	2011	HH171-cockroach	Blattaria | cockroach	Blattodea	1.45	0	0								0	0						0	0															7.69	1
2022-07-01 16:00:00	ard19@psu.edu	2014	Evans2014cucaracha	cucaracha	Blattodea	1.45	0	0								0	0						0	0															0	0
2022-05-25 23:07:00	ard19@psu.edu	2010	Cook2010spider	flutter | spider	Insecta | Araneomorphae	10.14	12.5	1								0	0						13.33	1														1	7.69	1
2022-04-19 15:40:00	ard19@psu.edu	2011	HH193-spider_webs	spider web	Araneae	7.25	0	0								0	0						13.33	1														1	0	0
2022-05-04 09:43:00	ldp5188@psu.edu	2012	HH678-spider	spider webs	Araneomorphae	5.8	0	0								0	0						13.33	1														1	0	0
2022-08-17 13:58:00	ard19@psu.edu	2010	HH517-wings	wings	Pterygota	8.7	25	1						1		0	0						13.33	1						1									0	0
2022-08-28 21:55:00	ard19@psu.edu	2011	HH323-lady_bug	lady bug	Coccinellidae	5.8	0	0								0	0						13.33	1												1			0	0
2022-08-02 09:56:00	ldp5188@psu.edu	2010	HH986-Lady_bug	Lady bug	Coccinellidae	8.7	25	1	1							0	0						0	0															0	0
2022-08-17 10:08:00	ard19@psu.edu	2011	HH322-Lady_bug	Lady bug	Coccinellidae	5.8	0	0								0	0						13.33	1												1			15.38	1								1
2022-08-26 14:56:00	ard19@psu.edu	2011	HH347-Lady_Bugs	Lady Bugs	Coccinellidae	4.35	0	0								0	0						13.33	1												1			0	0
2022-07-06 21:35:00	ard19@psu.edu	2010	HH1000-Lady_bugs	Lady bugs	Coccinellidae	8.7	25	1						1		0	0						13.33	1												1			0	0
2022-08-28 22:13:00	ard19@psu.edu	2010	HH1035-Ladybug	Ladybug	Coccinellidae	8.7	25	1						1		0	0						0	0															7.69	1
2022-08-24 21:42:00	ard19@psu.edu	2010	HH911-Ladybug	Ladybug	Coccinellidae	2.9	0	0								0	0						0	0															15.38	1
2022-08-21 18:00:00	ard19@psu.edu	2010	HH827-Ladybugs	Ladybugs	Coccinellidae	10.14	12.5	1								0	0						13.33	1												1			0	0
2022-08-23 23:56:00	ard19@psu.edu	2010	HH933-Ladybugs	Ladybugs	Coccinellidae	5.8	12.5	1								0	0						13.33	1													1		0	0
2022-08-06 16:44:00	ard19@psu.edu	2010	Burket2010ladybug	ladybugs	Coccinellidae	8.7	25	1	1							0	0						0	0															0	0
2022-08-08 19:31:00	ard19@psu.edu	2011	HH115-Ladybugs	Ladybugs	Coccinellidae	11.59	25	1	1							0	0						13.33	1												1			0	0
2022-07-01 16:07:00	ard19@psu.edu	2013	Chelaru2013fly	fly	Diptera	7.25	0	0								0	0						0	0															0	0
2022-10-03 21:07:00	ard19@psu.edu	2022	Moldova2022beetles	beetles	Coleoptera	11.59	0	0								0	0						0	0															15.38	1
2022-07-01 15:51:00	ard19@psu.edu	2014	Teki2014cicada	cicada	Cicadidae	7.25	0	0								0	0						0	0															0	0
2022-08-06 16:50:00	ard19@psu.edu	2019	Arnot2019cicada	cicada	Cicadidae	7.25	0	0								0	0						0	0															0	0
2022-08-06 16:41:00	ard19@psu.edu	1992	Kilbride1992butterfly	butterfly	Papilionoidea	5.8	25	1						1		0	0						0	0															0	0
2022-09-03 16:17:00	ard19@psu.edu	2022	Martin2022honeybee	honeybee	Apis	7.25	0	0								33.33	1		1				0	0															7.69	1
2022-08-06 16:54:00	ard19@psu.edu	2006	Miller2006ant	ant	Formicidae	11.59	25	1				1				0	0						0	0															0	0
2022-08-06 16:43:00	ard19@psu.edu	2009	Barry2009cobweb	cobwebs	Araneomorphae	5.8	0	0								0	0						13.33	1														1	0	0
2022-07-21 22:53:00	ard19@psu.edu	2017	African2017-07Agyei	spider	Araneomorphae	7.25	0	0								0	0						13.33	1														1	0	0
2022-05-15 22:46:00	ard19@psu.edu	1999	Howard1999crickets	crickets	Gryllidae	8.7	0	0								0	0						0	0															0	0
2022-04-19 15:49:00	ard19@psu.edu	2011	HH226-orb_weaver	orb weaver	Araneidae	5.8	0	0								0	0						0	0															0	0
2022-09-20 21:29:00	ard19@psu.edu	2000	Gierat2000spider	spider's web	Araneomorphae	7.25	0	0								0	0						13.33	1														1	0	0
2022-08-06 16:57:00	ard19@psu.edu	1969	Kerouac1969cricket2	cricket	Gryllidae	8.7	0	0								0	0						0	0															0	0
2022-06-27 16:52:00	ard19@psu.edu	1916	SOSEKI1916cicada	cicadas	Cicadidae	5.8	0	0								0	0						0	0															0	0
2022-05-17 22:50:00	ard19@psu.edu	2002	Deodhar2002cicadas	cicadas	Cicadidae	8.7	0	0								0	0						0	0															0	0
2022-07-01 15:29:00	ard19@psu.edu	2016	McGurr2016cricket	crickets	Gryllidae	7.25	0	0								0	0						0	0															0	0
2022-08-25 22:31:00	ard19@psu.edu	2011	HH350-ants	ants	Formicidae	7.25	0	0								0	0						6.67	1															0	0
2022-09-06 21:30:00	ard19@psu.edu	2016	Pegura2016mosquitoes	mosquitoes	Culicidae	8.7	12.5	1								0	0						0	0															0	0
2022-09-02 21:32:00	ard19@psu.edu	2022	Sjekloca20221moths	moths	Lepidoptera	8.7	0	0								0	0						0	0															15.38	1
2022-09-27 09:43:00	ldp5188@psu.edu	2011	HH269-fireflies	fireflies	Lampyridae	8.7	0	0								0	0						0	0															15.38	1
2022-09-20 21:09:00	ard19@psu.edu	2016	Bell2016bee1	bee	Anthophila	10.14	0	0								0	0						0	0															0	0
2022-04-18 14:59:00	ard19@psu.edu	1805	Issa1805mosquitoes	mosquitoes	Culicidae	4.35	0	0								0	0						0	0															0	0
2022-05-12 23:05:00	ard19@psu.edu	2003	Ness2003webs	webs	Araneomorphae	8.7	0	0								0	0						13.33	1														1	0	0
2022-06-27 16:54:00	ard19@psu.edu	1926	Crinaeos-Michailides1926butterfly	butterflies	Papilionoidea	4.35	0	0								0	0						0	0															0	0
2022-10-05 22:32:00	ard19@psu.edu	2001	Sadowski2001grasshoppers	grasshoppers	Acrididae	8.7	0	0								33.33	1		1				0	0															0	0
2022-09-02 20:27:00	ard19@psu.edu	2014	Karlinski2014mosquito	mosquito	Culicidae	7.25	25	1							1	0	0						0	0															0	0
2022-05-04 10:32:00	ldp5188@psu.edu	2012	HH1063-spider	green spider	Araneomorphae	13.04	25	1							1	0	0						13.33	1												1			15.38	1									1
2022-05-26 08:12:00	ard19@psu.edu	2010	HH625-Mantis	Mantis	Mantodea	4.35	12.5	1								0	0						0	0															0	0
2022-04-23 23:10:00	ard19@psu.edu	1818	Issa1818dragonfly	dragonfly	Anisoptera	7.25	12.5	1								0	0						0	0															0	0
2022-04-27 22:31:00	ard19@psu.edu	2021	KocherFraticelli2021butterfly2	butterfly	Papilionoidea	7.25	25	1						1		0	0						0	0															0	0
2022-10-07 15:34:00	ldp5188@psu.edu	2010	HH728-ladybird	ladybird	Coccinellidae	7.25	25	1						1		0	0						0	0															0	0
2022-04-18 16:06:00	ard19@psu.edu	1806	Issa1806katydid	katydid	Tettigoniidae	5.8	12.5	1								0	0						0	0															0	0
2022-06-27 17:07:00	ard19@psu.edu	1969	HAKYO1969firefly	firefly	Lampyridae	5.8	12.5	1								0	0						0	0															0	0
2022-04-18 10:55:00	ard19@psu.edu	1803	Issa1803mosquitoes	mosquitoes	Culicidae	10.14	25	1						1		0	0						0	0															0	0
2022-05-06 13:10:00	ard19@psu.edu	2000	Stevenson2000flies	flies	Diptera	7.25	12.5	1								0	0						0	0															0	0
2022-09-21 22:53:00	ard19@psu.edu	2011	HH170-Lepidoptera	Lepidoptera	Glossata	13.04	25	1						1		0	0						13.33	1													1		0	0
2022-08-16 22:46:00	ard19@psu.edu	2010	HH610-butterflies	butterflies	Papilionoidea	4.35	0	0								0	0						0	0															15.38	1			1
2022-08-24 00:06:00	ard19@psu.edu	2010	HH920-lepidoptera	lepidoptera	Lepidoptera	5.8	0	0								0	0						13.33	1												1			0	0
2022-08-08 19:10:00	ard19@psu.edu	2010	HH1095-Lepidoptera	Lepidoptera	Lepidoptera	4.35	0	0								0	0						6.67	1															15.38	1			1
2022-04-18 08:28:00	ard19@psu.edu	1792	Issa1792mosquito_fly	a mosquito, a fly	Culicidae | Diptera	2.9	12.5	1								0	0						0	0															0	0
2022-04-22 22:48:00	ard19@psu.edu	1827	Issa1827flea	flea	Siphonaptera	4.35	0	0								33.33	1					1	0	0															0	0
2022-08-08 19:19:00	ard19@psu.edu	2010	HH1125-honeybees	honeybees	Apis	5.8	0	0								0	0						0	0															7.69	1
2022-09-28 22:29:00	ard19@psu.edu	2012	Owen2012cricket	crickets	Gryllidae	4.35	0	0								0	0						0	0															0	0
2022-04-21 09:21:00	ard19@psu.edu	2009	HH49-lice	Lice	Anoplura	2.9	0	0								0	0						0	0															0	0
2022-05-23 22:52:00	ard19@psu.edu	2019	Walker2019spider	spider	Araneae	7.25	25	1							1	0	0						13.33	1					1										0	0
2022-05-08 22:59:00	ard19@psu.edu	2003	Millikin2003Lighting_bugs	Lighting bugs	Lampyridae	10.14	25	1						1		0	0						0	0															15.38	1
2022-08-29 22:06:00	ard19@psu.edu	2011	HH340-Lightning_Bug	Lightning Bug	Lampyridae	8.7	0	0								0	0						20	1												1	1		0	0
2022-05-11 23:09:00	ard19@psu.edu	2010	Owen2010lightning_bugs	lightning bugs	Lampyridae	7.25	0	0								0	0						0	0															15.38	1
2022-09-03 16:14:00	ard19@psu.edu	2007	Williams2007firefly	firefly	Lampyridae	5.8	0	0								0	0						0	0															15.38	1
2022-07-19 21:37:00	ard19@psu.edu	1980	Lyles1980firefly	firefly	Lampyridae	5.8	0	0								0	0						0	0															15.38	1
2022-08-16 22:48:00	ard19@psu.edu	2010	HH607-bee	bee dance	Apis	7.25	12.5	1								0	0						0	0															0	0
2022-10-04 10:58:00	ldp5188@psu.edu	2012	HH659-dragonflies	dragonflies	Anisoptera	7.25	25	1						1		0	0						0	0															0	0
2022-05-18 22:42:00	ard19@psu.edu	2003	Lippy2003cicada	cicada	Cicadidae	5.8	0	0								0	0						0	0															0	0
2022-05-04 10:02:00	ldp5188@psu.edu	2012	HH928-spider	spider	Araneae	2.9	0	0								0	0						0	0															0	0
2022-05-24 09:08:00	ldp5188@psu.edu	2012	HH673-centipede	centipede	Chilopoda	2.9	0	0								0	0						0	0															0	0
2022-09-29 22:34:00	ard19@psu.edu	2004	Yovu2004caterpillar	tent caterpillar	Ditrysia	5.8	12.5	1								0	0						0	0															0	0
2022-04-19 15:29:00	ard19@psu.edu	2011	HH144-webs	webs of gold	Araneidae	7.25	0	0								0	0						13.33	1														1	0	0
2022-08-09 23:00:00	ard19@psu.edu	2011	HH262-bugs	bugs	Insecta	8.7	25	1	1							0	0						13.33	1													1		0	0
2022-08-15 22:55:00	ard19@psu.edu	2012	HH781-Dung_Beetle	Dung Beetle	Scarabaeoidea	7.25	0	0								0	0						13.33	1													1		0	0
2022-09-02 10:25:00	ard19@psu.edu	2012	HH1147-lightning_bug	lightning bug	Lampyridae	14.49	25	1						1		0	0						13.33	1													1		15.38	1
2022-10-10 20:11:00	ard19@psu.edu	2010	HH1089-Bombardier_beetle	Bombardier beetle	Carabidae	8.7	0	0								0	0						0	0															7.69	1
2022-09-26 22:42:00	ard19@psu.edu	2010	HH573-gliding	Long narrow body gliding	Gerridae	10.14	25	1					1			0	0						20	1					1			1							0	0
2022-08-16 23:04:00	ard19@psu.edu	2010	HH576-spiders	Large hairy spiders	Mygalomorphae	11.59	25	1	1							0	0						20	1											1		1		7.69	1
2022-09-27 22:38:00	ard19@psu.edu	1784	Buson1784mosquito10	mosquito	Culicidae	4.35	0	0								0	0						0	0															0	0
2022-08-17 11:01:00	ard19@psu.edu	2012	HH506-ant	ant	Formicidae	4.35	0	0								0	0						0	0															0	0
2022-08-16 22:34:00	ard19@psu.edu	2010	HH703-pentatomid	pentatomid	Pentatomidae	8.7	0	0								0	0						0	0															15.38	1								1
2022-07-24 22:41:00	ard19@psu.edu	2016	African2016-15	dung beetle	Scarabaeoidea	14.49	25	1	1							0	0						13.33	1														1	15.38	1
2022-09-11 21:57:00	ard19@psu.edu	2008	McMurtagh2008firefly	firefly	Lampyridae	1.45	0	0								0	0						0	0															0	0
2022-08-06 16:39:00	ard19@psu.edu	2010	Blain2010canker_worm	canker worm	Geometridae	8.7	25	1							1	0	0						0	0															0	0
2022-10-10 08:55:00	ldp5188@psu.edu	2011	HH199-mantis	preying mantis	Mantodea	2.9	25	1							1	0	0						0	0															0	0
2022-04-28 21:46:00	ard19@psu.edu	1999	Summers1999cobwebs	cobwebs	Araneomorphae	5.8	0	0								0	0						13.33	1														1	0	0
2022-05-27 14:07:00	ard19@psu.edu	2010	HH1010-mosquitoes	mosquitoes	Culicidae	10.14	12.5	1								0	0						0	0															0	0
2022-09-10 22:10:00	ard19@psu.edu	2020	Santos2020ladybug	lady bug	Coccinellidae	4.35	12.5	1								0	0						0	0															0	0
2022-07-16 21:29:00	ard19@psu.edu	2009	Owen2009spider	spider‚Äôs web	Araneomorphae	4.35	0	0								0	0						13.33	1														1	0	0
2022-09-08 16:38:00	ldp5188@psu.edu	2010	HH475-ant	red hot ant	Solenopsis	10.14	25	1	1							0	0						13.33	1												1			0	0
2022-05-01 23:05:00	ard19@psu.edu	1969	Kerouac1969butterfly4	butterfly	Papilionoidea	2.9	0	0								0	0						0	0															0	0
2022-09-26 22:39:00	ard19@psu.edu	2010	HH569-nectar	Looking for nectar	Holometabola	10.14	0	0								0	0						20	1					1							1			15.38	1						1
2022-04-26 15:14:00	ldp5188@psu.edu	2012	HH456-spider	spider	Araneae	2.9	0	0								0	0						0	0															0	0
2022-08-08 19:15:00	ard19@psu.edu	2010	HH1115-cicada	cicada	Cicadidae	7.25	0	0								0	0						13.33	1						1									0	0
2022-09-13 21:05:00	ard19@psu.edu	2022	Ashbaugh2022hornet	bald faced hornet	Dolichovespula maculata	2.9	0	0								0	0						0	0															0	0
2022-09-13 21:07:00	ard19@psu.edu	2014	Pogorilic2014wasp	wasp	Apocrita	8.7	0	0								0	0						0	0															15.38	1						1
2022-08-08 21:11:00	ard19@psu.edu	2011	HH186-crickets	crickets	Gryllidae	4.35	0	0								0	0						0	0															0	0
2022-04-18 08:19:00	ard19@psu.edu	1791	Issa1791lice	lice	Anoplura	1.45	0	0								0	0						0	0															0	0
2022-10-11 22:44:00	ard19@psu.edu	1810	Issa1810mosquitoes5	horseflies | mosquitoes	Tabanidae | Culicidae	7.25	0	0								0	0						0	0															0	0
2022-06-30 11:49:00	ard19@psu.edu	2008	Attard2008cicadas	cicadas	Cicadidae	7.25	0	0								0	0						0	0															0	0
2022-05-12 23:33:00	ard19@psu.edu	1958	Hackett1958web	buzzing | web	Pterygota | Araneomorphae	13.04	0	0								0	0						13.33	1														1	0	0
2022-08-20 20:48:00	ard19@psu.edu	2010	HH721-dragonflies	dragonflies	Anisoptera	8.7	25	1						1		0	0						0	0															0	0
2022-04-26 16:28:00	ldp5188@psu.edu	2012	HH668-spider	spider	Araneae	2.9	0	0								0	0						0	0															0	0
2022-05-14 22:53:00	ard19@psu.edu	2000	Wilson2000Chiggers	Chiggers	Trombiculidae	7.25	0	0								0	0						0	0															0	0
2022-08-08 21:20:00	ard19@psu.edu	2011	HH198-cricket	cricket	Gryllidae	7.25	0	0								0	0						0	0															0	0
2022-08-14 22:51:00	ard19@psu.edu	2012	HH881-lovebug	lovebug	Plecia nearctica	7.25	0	0								50	1	1	1				0	0															0	0
2022-04-12 15:19:00	ard19@psu.edu	2010	HH756-Periplaneta	Periplaneta americana	Periplaneta americana	10.14	12.5	1								0	0						13.33	1												1			0	0
2022-10-10 09:22:00	ldp5188@psu.edu	2011	HH175-dung_beetle	dung beetle	Scarabaeoidea	1.45	0	0								0	0						0	0															0	0
2022-07-10 21:54:00	ard19@psu.edu	2010	HH1045-Ladybugs	Ladybugs	Coccinellidae	11.59	25	1						1		0	0						20	1												1	1		0	0
2022-08-12 22:52:00	ard19@psu.edu	2011	HH415-tiger_beetle	tiger beetle	Cicindelinae	7.25	0	0								0	0						13.33	1												1			0	0
2022-05-22 22:47:00	ard19@psu.edu	2020	Kray2020cricket2	cricket	Gryllidae	10.14	25	1							1	0	0						0	0															0	0
2022-05-25 23:09:00	ard19@psu.edu	2001	Cullen2001moth	white moth | web	Lepidoptera | Araneomorphae	11.59	12.5	1								0	0						13.33	1														1	0	0
2022-09-14 22:22:00	ard19@psu.edu	1999	Klontz1999blue_dragonfly	blue dragonfly	Anisoptera	13.04	25	1						1		0	0						13.33	1												1			0	0
2022-08-28 22:02:00	ard19@psu.edu	2012	HH877-ladybird	ladybird beetle	Coccinellidae	10.14	0	0								0	0						0	0															15.38	1
2022-04-18 08:48:00	ard19@psu.edu	1795	Issa1795butterfly2	butterfly	Papilionoidea	7.25	25	1							1	0	0						0	0															0	0
2022-04-12 15:51:00	ard19@psu.edu	2011	HH294-earwig	earwig	Dermaptera	2.9	0	0								0	0						0	0															0	0
2022-05-12 23:25:00	ard19@psu.edu	1997	Barton1997butterfly1	butterfly	Papilionoidea	7.25	0	0								0	0						6.67	1															0	0
2022-04-21 13:42:00	ard19@psu.edu	2009	HH50-aphids	aphids	Aphidoidea	2.9	0	0								0	0						0	0															0	0
2022-09-29 10:19:00	ldp5188@psu.edu	2010	HH633-ant	ant	Formicidae	1.45	0	0								0	0						0	0															0	0
2022-04-27 20:02:00	ard19@psu.edu	2021	Singh2021white_ants	white ants	Isoptera	5.8	0	0								0	0						0	0															0	0
2022-08-24 00:01:00	ard19@psu.edu	2010	HH926-Malarial	Malarial host	Anopheles	13.04	12.5	1								0	0						0	0															0	0
2022-07-18 22:04:00	ard19@psu.edu	2018	African2018-12Fredua	housefly	Musca domestica	8.7	25	1						1		0	0						0	0															0	0
2022-08-25 22:29:00	ard19@psu.edu	2011	HH356-Mantid	Mantid	Mantodea	11.59	25	1							1	0	0						13.33	1	1														15.38	1					1
2022-07-08 21:44:00	ard19@psu.edu	2010	HH1009-butterflies	Peacock butterflies	Aglais io	10.14	12.5	1								16.67	1						6.67	1															0	0
2022-05-06 17:13:00	ard19@psu.edu	2004	Gorman2004earwig	earwig	Dermaptera	8.7	25	1		1						0	0						0	0															0	0
2022-09-19 22:22:00	ard19@psu.edu	2014	Joy2014ladybug	ladybug	Coccinellidae	10.14	0	0								0	0						13.33	1												1			0	0
2022-07-18 22:02:00	ard19@psu.edu	2018	African2018-14Prah	butterfly	Papilionoidea	10.14	25	1							1	0	0						0	0															0	0
2022-05-27 14:02:00	ard19@psu.edu	2010	HH709-Ants	Ants	Formicidae	10.14	25	1	1							0	0						0	0															0	0
2022-05-10 22:59:00	ard19@psu.edu	2009	Murphy2009ants	ants	Formicidae	8.7	25	1		1						0	0						0	0															0	0
2022-05-18 22:24:00	ard19@psu.edu	2012	Cox2012dragonflies	dragonflies	Anisoptera	4.35	0	0								33.33	1		1				0	0															0	0
2022-05-10 22:29:00	ard19@psu.edu	2014	Howard2014cicada	cicadas	Cicadidae	10.14	25	1						1		33.33	1	1					0	0															0	0
2022-09-29 22:42:00	ard19@psu.edu	2010	Harter2010butterfly2	monarchs	Danaus plexippus	7.25	0	0								33.33	1		1				13.33	1						1									0	0
2022-04-21 13:19:00	ard19@psu.edu	2009	HH58-bees	bees	Anthophila	8.7	0	0								0	0						0	0															0	0
2022-08-08 21:05:00	ard19@psu.edu	2011	HH176-May_flies	May flies | June bugs	Ephemeroptera | Phyllophaga	7.25	0	0								0	0						0	0															0	0
2022-09-14 22:13:00	ard19@psu.edu	2012	Stevenson2012ant	ant	Formicidae	2.9	0	0								0	0						0	0															0	0
2022-05-20 22:30:00	ard19@psu.edu	2013	Everett2013mayfly	mayfly	Ephemeroptera	2.9	0	0								0	0						0	0															0	0
2022-07-16 21:44:00	ard19@psu.edu	2010	Soules2010mayfly	mayfly	Ephemeroptera	0	0	0								0	0						0	0															0	0
2022-04-18 16:09:00	ard19@psu.edu	1806	Issa1806meadow_butterflies	meadow butterflies	Papilionoidea	5.8	12.5	1								0	0						0	0															0	0
2022-05-27 10:05:00	ldp5188@psu.edu	2010	HH589-fireflies	fireflies	Lampyridae	13.04	25	1						1		33.33	1	1					0	0															15.38	1
2022-09-08 22:39:00	ard19@psu.edu	2005	Ramesh2005cricket	crickets	Gryllidae	5.8	0	0								0	0						0	0															0	0
2022-05-03 22:30:00	ard19@psu.edu	2009	Bouwer2009dragonfly	dragonfly	Anisoptera	7.25	25	1							1	0	0						0	0															0	0
2022-04-28 21:43:00	ard19@psu.edu	2018	Beedle2018crickets	crickets	Gryllidae	5.8	0	0								0	0						0	0															0	0
2022-04-21 09:18:00	ard19@psu.edu	2009	HH65-lice	lice pick off men	Pediculus humanus corporis	5.8	0	0								0	0						0	0															0	0
2022-10-10 20:19:00	ard19@psu.edu	2012	HH1033-ants	ants	Formicidae	10.14	25	1	1							0	0						0	0															0	0
2022-09-01 21:48:00	ard19@psu.edu	2005	Temkin2005caterpillar	caterpillar	Ditrysia	7.25	0	0								0	0						0	0															15.38	1			1
2022-07-16 21:41:00	ard19@psu.edu	2010	Paulson2010monarchs	monarchs	Danaus plexippus	8.7	25	1						1		0	0						0	0															0	0
2022-09-27 10:05:00	ldp5188@psu.edu	2010	HH603-cocoon	cocoon	Lepidoptera	5.8	0	0								0	0						13.33	1														1	15.38	1			1
2022-05-11 22:50:00	ard19@psu.edu	1960	Wright1960cobweb2	cobwebs	Araneomorphae	5.8	0	0								0	0						13.33	1														1	0	0
2022-10-07 14:57:00	ldp5188@psu.edu	2012	HH706-lubbers	lubber	Romaleidae	7.25	0	0								33.33	1		1				0	0															0	0
2022-05-08 22:34:00	ard19@psu.edu	2001	Morden2001bumblebee	bumblebee	Bombus	8.7	12.5	1								0	0						0	0															0	0
2022-09-20 21:25:00	ard19@psu.edu	2014	Bennett2014moths	white moths	Lepidoptera	8.7	12.5	1								0	0						13.33	1												1			0	0
2022-04-28 21:30:00	ard19@psu.edu	2011	Raisfeld2011cricket	cricket	Gryllidae	8.7	0	0								0	0						0	0															0	0
2022-09-08 20:43:00	ard19@psu.edu	1979	Young1979cicada1	cicada	Cicadidae	7.25	0	0								0	0						0	0															0	0
2022-04-28 09:07:00	ard19@psu.edu	2006	Young2006insects	insects	Neoptera	7.25	0	0								0	0						0	0															0	0
2022-09-18 22:28:00	ard19@psu.edu	2002	Bostok2002cricket	cricket	Gryllidae	7.25	0	0								0	0						0	0															0	0
2022-05-12 20:58:00	ard19@psu.edu	2009	Lyles2009monarchs	monarchs	Danaus plexippus	7.25	25	1						1		0	0						0	0															0	0
2022-08-08 21:17:00	ard19@psu.edu	2011	HH191-assassin	assassin	Reduviidae	5.8	0	0								0	0						0	0															0	0
2022-07-08 22:01:00	ard19@psu.edu	2012	HH1032-millipede	millipede	Diplopoda	10.14	0	0								50	1			1		1	6.67	1															0	0
2022-04-21 11:23:00	ard19@psu.edu	2009	HH33-damselflies	damselflies	Zygoptera	11.59	25	1						1		0	0						20	1						1						1			0	0
2022-06-28 19:34:00	ard19@psu.edu	2000	Klontz2000orb_weaver	orb weaver	Araneomorphae	10.14	25	1							1	0	0						13.33	1														1	0	0
2022-04-21 14:49:00	ard19@psu.edu	2009	HH16-blister_beetles	large-eared blister beetles	Cissites maculata	4.35	0	0								33.33	1	1					0	0															0	0
2022-08-17 10:42:00	ard19@psu.edu	2012	HH454-Molting	Molting	Arthropoda	4.35	0	0								0	0						6.67	1															15.38	1				1
2022-09-25 22:09:00	ard19@psu.edu	2010	HH564-Monarch_Butterflies	Monarch	Danaus plexippus	5.8	0	0								0	0						13.33	1												1			0	0
2022-04-21 13:03:00	ard19@psu.edu	2009	HH10-monarch_butterfly	monarch butterfly	Danaus plexippus	7.25	25	1						1		0	0						0	0															0	0
2022-10-25 13:47:00	ldp5188@psu.edu	2011	HH405-monarch_butterfly	monarch butterfly	Danaus plexippus	7.25	25	1							1	0	0						0	0															0	0
2022-09-26 22:47:00	ard19@psu.edu	2010	HH579-Monarch	Monarch Butterfly	Danaus plexippus	7.25	25	1						1		0	0						13.33	1						1									0	0
2022-05-10 23:05:00	ard19@psu.edu	2014	Cairns2014moth	moon dust moth	Lepidoptera	10.14	25	1							1	0	0						13.33	1						1									0	0
2022-09-03 16:12:00	ard19@psu.edu	2004	Shimi2004ladybug	ladybug	Coccinellidae	4.35	0	0								0	0						6.67	1															0	0
2022-04-29 09:45:00	ard19@psu.edu	1999	Jacques1999glowworms	glowworms	Holometabola	5.8	0	0								0	0						0	0															15.38	1
2022-07-14 11:11:00	ard19@psu.edu	2019	African2019-12Blessmond	insects	Insecta	8.7	0	0								0	0						0	0															15.38	1
2022-09-15 22:55:00	ard19@psu.edu	2001	Eden2001spider	spider	Araneomorphae	8.7	0	0								0	0						13.33	1														1	0	0
2022-05-23 23:01:00	ard19@psu.edu	2018	Casterberry2018crickets_fireflies	crickets | fireflies	Gryllidae | Lampyridae	5.8	0	0								0	0						0	0															15.38	1
2022-07-31 22:33:00	ard19@psu.edu	2002	Zackowitz2002wasp_nest	wasp nest	Vespinae	11.59	0	0								0	0						13.33	1														1	0	0
2022-05-03 16:13:00	ard19@psu.edu	2017	Yeakley2017butterfly	butterfly	Papilionoidea	10.14	25	1						1		0	0						0	0															0	0
2022-07-01 21:40:00	ard19@psu.edu	2013	Sakaishi2013dragonfly	red dragonfly	Sympetrum	11.59	25	1							1	0	0						13.33	1												1			0	0
2022-04-26 15:34:00	ldp5188@psu.edu	2012	HH596-spider	web | spider	Araneomorphae	5.8	0	0								0	0						13.33	1														1	0	0
2022-05-12 23:31:00	ard19@psu.edu	2002	Bostok2002ant	ant	Formicidae	10.14	0	0								16.67	1						13.33	1						1									0	0
2022-07-20 22:38:00	ard19@psu.edu	2018	African2018-09Ofori	flies	Diptera	8.7	12.5	1								0	0						0	0															0	0
2022-07-21 22:55:00	ard19@psu.edu	2017	African2017-06Feni	butterfly	Papilionoidea	10.14	25	1						1		0	0						0	0															0	0
2022-04-21 14:13:00	ard19@psu.edu	2012	HH729-chafer	chafer	Melolonthini	8.7	25	1						1		0	0						0	0															0	0
2022-08-21 18:09:00	ard19@psu.edu	2010	HH854-bee	bee	Anthophila	13.04	12.5	1								0	0						0	0															15.38	1						1
2022-10-03 19:49:00	ard19@psu.edu	2014	Obee2014wasps	wasps	Vespidae	10.14	12.5	1								0	0						0	0															0	0
2022-04-18 12:51:00	ard19@psu.edu	1804	Issa1804mosquitoes	mosquitoes	Culicidae	4.35	12.5	1								0	0						0	0															0	0
2022-04-21 15:25:00	ard19@psu.edu	2009	HH68-spiders	spiders	Araneomorphae	8.7	0	0								0	0						20	1													1	1	0	0
2022-05-10 22:47:00	ard19@psu.edu	2007	Williams2007mosquito	mosquito	Culicidae	8.7	0	0								0	0						0	0															15.38	1						1
2022-10-04 10:41:00	ldp5188@psu.edu	2011	HH103-mosquito	mosquito	Culicidae	7.25	25	1						1		0	0						0	0															0	0
2022-05-12 23:08:00	ard19@psu.edu	1682	Soin1682mosquito	Mosquito	Culicidae	1.45	0	0								0	0						0	0															0	0
2022-04-18 10:48:00	ard19@psu.edu	1803	Issa1803mosquito4	mosquito	Culicidae	7.25	0	0								0	0						0	0															0	0
2022-07-01 15:15:00	ard19@psu.edu	2018	Humphrey2018mosquito	mosquito	Culicidae	10.14	25	1						1		0	0						0	0															0	0
2022-08-17 10:19:00	ard19@psu.edu	2011	HH401-mosquito	mosquito	Culicidae	5.8	0	0								0	0						0	0															0	0
2022-04-23 23:04:00	ard19@psu.edu	1815	Issa1815mosquito_larvae	mosquito	Culicidae	7.25	25	1				1				0	0						0	0															0	0
2022-10-10 22:50:00	ard19@psu.edu	1813	Issa1813mosquito_larvae	mosquito	Culicidae	7.25	25	1				1				0	0						0	0															0	0
2022-04-26 20:49:00	ard19@psu.edu	1822	Issa1822mosquito_larva2	mosquito	Culicidae	7.25	0	0								0	0						0	0															15.38	1		1
2022-05-11 22:14:00	ard19@psu.edu	2000	Major2000mosquito	mosquito larvae	Culicidae	8.7	25	1				1				0	0						0	0															0	0
2022-04-12 16:03:00	ard19@psu.edu	2010	HH450-Mosquito_pupa	Mosquito pupa	Culicidae	8.7	0	0								0	0						0	0															15.38	1			1
2022-06-30 11:51:00	ard19@psu.edu	2008	Engle2008mosquito	mosquito	Culicidae	13.04	25	1						1		0	0						13.33	1						1									0	0
2022-06-26 21:28:00	ard19@psu.edu	1771	Sumi1771mosquito1	Mosquito	Culicidae	5.8	0	0								0	0						0	0															0	0
2022-05-14 22:52:00	ard19@psu.edu	2000	Wilson2000Mosquito	Mosquito	Culicidae	4.35	0	0								0	0						0	0															7.69	1
2022-10-10 09:08:00	ldp5188@psu.edu	2010	HH745-Mosquitoe	mosquito	Culicidae	8.7	0	0								0	0						0	0															15.38	1
2022-09-18 22:38:00	ard19@psu.edu	2019	Napier2019mosquitoes	mosquitoes	Culicidae	10.14	25	1							1	0	0						0	0															0	0
2022-09-20 21:05:00	ard19@psu.edu	2005	Frampton2005mosquitoes	mosquitoes	Culicidae	4.35	0	0								0	0						0	0															0	0
2022-05-06 13:50:00	ard19@psu.edu	2004	Grimnes2004mosquitoes	mosquitoes	Culicidae	5.8	0	0								0	0						0	0															0	0
2022-08-26 14:48:00	ard19@psu.edu	2011	HH338-mosquitoes	mosquitoes	Culicidae	10.14	0	0								0	0						0	0															15.38	1								1
2022-05-04 22:30:00	ard19@psu.edu	1784	Buson1784mosquito6	mosquitoes	Culicidae	5.8	0	0								0	0						0	0															0	0
2022-08-21 17:41:00	ard19@psu.edu	2010	HH786-Mosquitoes	Mosquitoes	Culicidae	8.7	0	0								0	0						0	0															15.38	1
2022-08-30 23:14:00	ard19@psu.edu	2022	Levine2022mosquitoes	mosquitoes	Culicidae	2.9	0	0								0	0						0	0															0	0
2022-07-11 15:47:00	ard19@psu.edu	2010	HH992-mosquitoes	mosquitoes	Culicidae	11.59	0	0								0	0						20	1				1		1									7.69	1
2022-08-24 22:18:00	ard19@psu.edu	2010	HH886-spider	moth | spider	Lepidoptera | Araneomorphae	13.04	25	1							1	0	0						13.33	1														1	0	0
2022-09-24 22:33:00	ard19@psu.edu	2010	HH516-Moth	Moth	Lepidoptera	8.7	25	1							1	0	0						0	0															7.69	1
2022-05-23 22:44:00	ard19@psu.edu	2014	Brager2014moth	moth	Lepidoptera	11.59	12.5	1								0	0						13.33	1						1									15.38	1
2022-06-28 20:54:00	ard19@psu.edu	2005	Savich2005fireflies	fireflies	Lampyridae	5.8	0	0								0	0						0	0															15.38	1
2022-08-30 22:58:00	ard19@psu.edu	2002	anya2002caterpillar	caterpillar	Ditrysia	7.25	12.5	1								0	0						0	0															0	0
2022-05-05 22:25:00	ard19@psu.edu	1777	Buson1777ants	ants	Formicidae	5.8	0	0								0	0						6.67	1															0	0
2022-07-11 15:50:00	ard19@psu.edu	2010	HH990-Pupae	Pupae	Holometabola	7.25	12.5	1								0	0						0	0															0	0
2022-09-01 21:45:00	ard19@psu.edu	2003	Ruffner2003butterfly	butterfly	Papilionoidea	8.7	12.5	1								0	0						0	0															0	0
2022-08-13 23:20:00	ard19@psu.edu	2010	HH783-boxelder_bugs	boxelder bugs	Boisea trivittatus	5.8	12.5	1								0	0						0	0															0	0
2022-07-19 21:41:00	ard19@psu.edu	1990	Gasser1990widow_spider	widow spider	Latrodectus	5.8	12.5	1								0	0						0	0															15.38	1									1
2022-04-20 18:22:00	ldp5188@psu.edu	2011	HH361-spider	spider	Araneomorphae	8.7	0	0								33.33	1					1	0	0															0	0
2022-08-21 17:54:00	ard19@psu.edu	2010	HH812-carrying_cut_leaf	carrying cut leaf	Attini	13.04	25	1	1							0	0						0	0															0	0
2022-10-03 19:50:00	ard19@psu.edu	2003	Wicker2003beetle	beetle	Coleoptera	7.25	0	0								0	0						0	0															0	0
2022-08-20 20:50:00	ard19@psu.edu	2010	HH722-silk	munching leaves wrapping in silk	Lepidoptera	15.94	0	0								0	0						20	1						1								1	15.38	1			1
2022-08-08 19:34:00	ard19@psu.edu	2011	HH118-maggots	maggots	Cyclorrhapha	8.7	0	0								0	0						0	0															7.69	1
2022-04-18 15:58:00	ard19@psu.edu	1806	Issa1806firefly3	firefly	Lampyridae	8.7	0	0								0	0						0	0															15.38	1
2022-04-26 20:54:00	ard19@psu.edu	1822	Issa1822mosquito4	mosquito	Culicidae	5.8	0	0								0	0						0	0															0	0
2022-09-08 16:32:00	ldp5188@psu.edu	2012	HH471-insect	insect	Insecta	0	0	0								0	0						0	0															0	0
2022-05-14 22:50:00	ard19@psu.edu	2009	Dorsty2009deer_fly	deer fly	Chrysops	4.35	0	0								0	0						0	0															0	0
2022-08-08 19:07:00	ard19@psu.edu	2010	HH1091-stinkbug	stinky smell	Pentatomidae	8.7	0	0								0	0						13.33	1												1			0	0
2022-05-12 23:14:00	ard19@psu.edu	2001	Hayes2001cockroach	cockroach	Blattodea	5.8	12.5	1								0	0						0	0															0	0
2022-06-30 11:37:00	ard19@psu.edu	2006	Steadman2006fireflies	fireflies	Lampyridae	1.45	0	0								0	0						0	0															0	0
2022-10-10 22:53:00	ard19@psu.edu	1813	Issa1813fleas13	fleas	Siphonaptera	8.7	12.5	1								0	0						0	0															0	0
2022-04-18 15:51:00	ard19@psu.edu	1806	Issa1806fireflies2	fireflies	Lampyridae	5.8	25	1							1	0	0						0	0															0	0
2022-05-10 22:32:00	ard19@psu.edu	2012	Davis2012butterfly2	butterfly	Papilionoidea	8.7	0	0								0	0						20	1						1						1			0	0
2022-04-18 15:50:00	ard19@psu.edu	1806	Issa1806fireflies1	fireflies	Lampyridae	5.8	25	1							1	0	0						0	0															0	0
2022-04-18 13:15:00	ard19@psu.edu	1805	Issa1805butterfly11	butterfly	Papilionoidea	7.25	25	1							1	0	0						0	0															0	0
2022-04-18 15:55:00	ard19@psu.edu	1806	Issa1806firefly1	firefly	Lampyridae	5.8	0	0								0	0						0	0															15.38	1	1
2022-04-26 20:58:00	ard19@psu.edu	1822	Issa1822flying_ants2	hut's pillar ants	Camponotus	11.59	12.5	1								33.33	1	1					0	0															0	0
2022-09-29 09:56:00	ldp5188@psu.edu	2011	HH140-bee	bee	Anthophila	2.9	0	0								0	0						0	0															7.69	1
2022-04-21 13:05:00	ard19@psu.edu	2009	HH66-parasitoid	parasitoid	Holometabola	4.35	12.5	1								0	0						0	0															0	0
2022-09-08 20:52:00	ard19@psu.edu	2019	Keyes2019stick_insect	stick insect	Phasmatodea	5.8	0	0								0	0						0	0															0	0
2022-08-09 22:47:00	ard19@psu.edu	2011	HH213-bed_bug	bed bugs	Cimex	8.7	0	0								0	0						0	0															15.38	1	1
2022-04-22 22:39:00	ard19@psu.edu	1827	Issa1827fleas7	fleas	Siphonaptera	7.25	0	0								0	0						13.33	1													1		7.69	1
2022-05-12 23:16:00	ard19@psu.edu	1694	Basho1694cricket2	cricket	Gryllidae	7.25	25	1							1	0	0						0	0															7.69	1
2022-09-14 22:11:00	ard19@psu.edu	1999	Stevenson1999butterfly	butterflies	Papilionoidea	1.45	0	0								0	0						0	0															0	0
2022-09-17 22:03:00	ard19@psu.edu	2005	Nicole2005firefly	firefly	Lampyridae	5.8	0	0								0	0						13.33	1								1							7.69	1
2022-09-03 15:54:00	ard19@psu.edu	2012	French2012mosquito	mosquito	Culicidae	8.7	12.5	1								0	0						0	0															0	0
2022-09-20 21:14:00	ard19@psu.edu	2006	Barnick2006spider	spider	Araneomorphae	4.35	0	0								0	0						13.33	1														1	0	0
2022-05-21 23:29:00	ard19@psu.edu	2012	Ramesh2012bees	bees	Anthophila	2.9	0	0								0	0						0	0															0	0
2022-09-29 09:59:00	ldp5188@psu.edu	2010	HH624-bedbugs	bed bugs	Cimex	10.14	0	0								0	0						13.33	1													1		0	0
2022-08-24 00:03:00	ard19@psu.edu	2010	HH924-fireflies	fireflies	Lampyridae	8.7	0	0								0	0						0	0															15.38	1
2022-05-27 10:19:00	ldp5188@psu.edu	2010	HH600-fireflies	fireflies	Lampyridae	15.94	25	1						1		33.33	1	1					13.33	1								1							15.38	1
2022-05-09 22:25:00	ard19@psu.edu	1771	Sumi1771mosquito2	mosquitoes	Culicidae	8.7	0	0								0	0						6.67	1															0	0
2022-09-29 10:18:00	ldp5188@psu.edu	2010	HH631-firefly	firefly	Lampyridae	10.14	0	0								33.33	1	1					0	0															15.38	1
2022-05-05 22:34:00	ard19@psu.edu	1995	Shigemoto1995fireflies	fireflies	Lampyridae	5.8	25	1						1		0	0						0	0															0	0
2022-09-25 21:52:00	ard19@psu.edu	2010	HH546-butterflies	orange-tip butterflies	Anthocharis cardamines	10.14	0	0								0	0						13.33	1												1			7.69	1
2022-05-26 08:06:00	ard19@psu.edu	2011	HH202-Mantis	Mantis	Mantodea	2.9	0	0								0	0						0	0															0	0
2022-07-13 22:50:00	ard19@psu.edu	2019	African2019-17Wilson	crickets	Gryllidae	2.9	0	0								0	0						0	0															0	0
2022-05-06 13:03:00	ard19@psu.edu	2001	Klontz2001bees	bees	Anthophila	10.14	25	1						1		0	0						0	0															0	0
2022-05-12 23:26:00	ard19@psu.edu	2014	Friedenberg2014fly	fly	Diptera	7.25	0	0								0	0						6.67	1															7.69	1
2022-04-27 20:51:00	ard19@psu.edu	2021	Lockhart2021mosquitos	mosquitos	Culicidae	10.14	25	1						1		0	0						0	0															0	0
2022-09-02 10:18:00	ard19@psu.edu	2012	HH455-dragonfly	dragonfly	Anisoptera	7.25	25	1							1	0	0						0	0															7.69	1
2022-05-21 23:03:00	ard19@psu.edu	2002	Wisdom2002dragonfly	dragonflies	Anisoptera	8.7	12.5	1								0	0						0	0															0	0
2022-09-10 22:06:00	ard19@psu.edu	2022	Rehling2022mosquito	mosquitos	Culicidae	4.35	0	0								0	0						0	0															0	0
2022-04-18 12:55:00	ard19@psu.edu	1804	Issa1804spring_butterfly1	spring butterfly	Papilionoidea	7.25	12.5	1								0	0						0	0															0	0
2022-10-25 13:29:00	ldp5188@psu.edu	2010	HH784-bumble_bee	bumble bee	Bombus	5.8	0	0								0	0						0	0															0	0
2022-04-27 20:21:00	ard19@psu.edu	2021	Obert2021bumblebee	bumblebee	Bombus	4.35	0	0								0	0						0	0															0	0
2022-09-20 21:21:00	ard19@psu.edu	2008	Cox2008butterfly	butterfly	Papilionoidea	7.25	0	0								0	0						0	0															15.38	1			1
2022-04-29 15:45:00	ard19@psu.edu	1999	Gilli1999butterfly	butterfly	Papilionoidea	10.14	0	0								0	0						13.33	1						1									15.38	1			1
2022-05-12 16:09:00	ldp5188@psu.edu	2011	HH143-ants	white ants | termites	Isoptera	8.7	25	1		1						0	0						13.33	1												1			0	0
2022-09-14 22:17:00	ard19@psu.edu	2014	McManus2014spider	spider	Araneae	2.9	0	0								0	0						0	0															0	0
2022-09-29 22:26:00	ard19@psu.edu	2022	Chandran2022cicada	cicada	Cicadidae	7.25	0	0								0	0						0	0															0	0
2022-08-16 22:44:00	ard19@psu.edu	2012	HH657-caterpillar	yellow caterpillar	Lepidoptera	8.7	0	0								0	0						0	0															0	0
2022-08-24 22:08:00	ard19@psu.edu	2010	HH892-wings	Tiny wings and legs	Neoptera	14.49	25	1							1	0	0						26.67	1					1	1							1		0	0
2022-09-25 21:59:00	ard19@psu.edu	2010	HH552-swallowtail	emerald swallowtail	Papilio palinurus	7.25	25	1						1		0	0						13.33	1												1			0	0
2022-04-18 09:49:00	ard19@psu.edu	1801	Issa1801fleas_mosquitoes	fleas, mosquitoes	Siphonaptera | Culicidae	4.35	0	0								0	0						0	0															0	0
2022-09-28 22:28:00	ard19@psu.edu	2011	Owen2011cicada	night cicadas	Tanna japonensis	7.25	0	0								0	0						0	0															0	0
2022-07-01 15:56:00	ard19@psu.edu	2014	Howard2014cave_crickets	crickets	Ensifera	8.7	0	0								0	0						0	0															0	0
2022-09-21 22:39:00	ard19@psu.edu	2012	HH498-cricket	cricket	Gryllidae	11.59	0	0								50	1	1	1				0	0															0	0
2022-09-03 16:45:00	ard19@psu.edu	2022	Asopa2022fireflies	fireflies	Lampyridae	5.8	0	0								0	0						0	0															15.38	1
2022-05-04 10:22:00	ldp5188@psu.edu	2012	HH995-orb_web	orb web	Araneidae	7.25	0	0								0	0						13.33	1														1	0	0
2022-04-28 21:45:00	ard19@psu.edu	2010	Baldwin2010cricket	cricket	Gryllidae	7.25	0	0								0	0						0	0															0	0
2022-04-21 09:50:00	ard19@psu.edu	2009	HH6-crickets	crickets	Gryllidae	7.25	0	0								0	0						0	0															0	0
2022-10-07 15:40:00	ldp5188@psu.edu	2010	HH735-Katydid	Katy did	Tettigoniidae	7.25	0	0								0	0						0	0															0	0
2022-09-08 16:49:00	ldp5188@psu.edu	2012	HH488-butterfly	cabbages white butterfly	Pieris rapae	13.04	25	1						1		33.33	1			1			13.33	1												1			0	0
2022-04-20 17:06:00	ldp5188@psu.edu	2011	HH244-spiderweb	fly | spiderweb	Diptera | Araneomorphae	8.7	25	1						1		0	0						13.33	1														1	0	0
2022-09-18 22:20:00	ard19@psu.edu	2004	Bostok2004cicadas	cicadas	Cicadidae	5.8	0	0								0	0						0	0															0	0
2022-06-29 21:57:00	ard19@psu.edu	2005	Yovu2005glowworm	glowworm	Holometabola	7.25	0	0								0	0						0	0															15.38	1
2022-07-11 15:44:00	ard19@psu.edu	2010	HH994-bug	bug	Insecta	10.14	12.5	1								0	0						0	0															15.38	1					1
2022-05-07 23:14:00	ard19@psu.edu	1690	Basho1690cicada	cicada	Cicadidae	5.8	0	0								0	0						0	0															0	0
2022-05-04 22:40:00	ard19@psu.edu	1784	Buson1784firefly2	firefly	Lampyridae	8.7	25	1	1							0	0						0	0															0	0
2022-09-03 16:03:00	ard19@psu.edu	2001	Amor2001butterfly	butterfly	Papilionoidea	10.14	25	1						1		0	0						6.67	1															0	0
2022-08-21 17:51:00	ard19@psu.edu	2010	HH805-moth	moth	Lepidoptera	11.59	25	1						1		0	0						0	0															0	0
2022-10-10 19:57:00	ard19@psu.edu	2011	HH264-bee	bee	Anthophila	11.59	25	1	1							0	0						0	0															0	0
2022-09-08 20:35:00	ard19@psu.edu	2022	Shaw2022crickets	crickets	Gryllidae	4.35	0	0								0	0						0	0															0	0
2022-04-21 13:49:00	ard19@psu.edu	2009	HH5-husk	Seventeen years	Cicadidae	14.49	25	1							1	0	0						0	0															15.38	1			1
2022-04-18 14:55:00	ard19@psu.edu	1805	Issa1805katydid2	katydid	Tettigoniidae	5.8	0	0								0	0						0	0															0	0
2022-08-29 22:18:00	ard19@psu.edu	2010	Shaw2010firefly	firefly	Lampyridae	11.59	25	1						1		0	0						0	0															15.38	1
2022-07-08 21:57:00	ard19@psu.edu	2012	HH1029-dragonflies	dragonflies	Anisoptera	10.14	25	1						1		0	0						13.33	1												1			0	0
2022-09-02 21:24:00	ard19@psu.edu	2013	Ilieva2013butterfly	butterfly	Papilionoidea	5.8	0	0								0	0						20	1						1					1				0	0
2022-04-19 15:31:00	ard19@psu.edu	2011	HH146-Pholcus	Pholcus phalangioides	Pholcus phalangioides	2.9	0	0								0	0						0	0															0	0
2022-04-18 13:10:00	ard19@psu.edu	1805	Issa1805butterfly8	little butterfly	Papilionoidea	8.7	12.5	1								0	0						13.33	1													1		0	0
2022-08-17 10:17:00	ard19@psu.edu	2011	HH377-Nymph	Nymph Predator	Neoptera	13.04	25	1							1	0	0						0	0															15.38	1			1
2022-04-18 16:11:00	ard19@psu.edu	1806	Issa1806meadow_butterfly1	meadow butterfly	Papilionoidea	1.45	0	0								0	0						0	0															0	0
2022-09-02 09:44:00	ard19@psu.edu	2012	HH421-house_borer	house borer	Neoptera	8.7	0	0								0	0						0	0															0	0
2022-05-15 22:39:00	ard19@psu.edu	2000	Romano2000waterstrider	waterstrider	Gerridae	8.7	25	1					1			0	0						0	0															0	0
2022-05-18 22:40:00	ard19@psu.edu	2001	Ross2001wasp_nest	wasp nest	Vespinae	8.7	0	0								0	0						13.33	1														1	0	0
2022-09-08 16:26:00	ldp5188@psu.edu	2011	HH376-Sphinx_Moth	Sphinx moth	Sphingidae	8.7	25	1							1	0	0						6.67	1															0	0
2022-08-15 23:02:00	ard19@psu.edu	2010	HH761-flea	flea Bubonic plague	Siphonaptera	7.25	0	0								0	0						0	0															0	0
2022-07-08 22:10:00	ard19@psu.edu	2010	HH1036-honey_bee	honey bee	Apis	7.25	0	0								0	0						13.33	1													1		0	0
2022-09-27 10:00:00	ldp5188@psu.edu	2010	HH593-mosquito	mosquito	Culicidae	7.25	0	0								16.67	1						0	0															0	0
2022-08-08 19:29:00	ard19@psu.edu	2012	HH1146-caterpillar	butterfly	Papilionoidea	10.14	0	0								0	0						13.33	1														1	15.38	1			1
2022-08-18 22:54:00	ard19@psu.edu	2010	HH641-roly_poly	roly poly	Armadillidiidae	4.35	0	0								0	0						0	0															0	0
2022-04-28 09:01:00	ard19@psu.edu	1694	Basho1694fireflyNeck	firefly	Lampyridae	8.7	0	0								0	0						20	1	1											1			0	0
2022-10-10 09:39:00	ldp5188@psu.edu	2010	HH762-hexapod	hexapod	Hexapoda	2.9	0	0								0	0						13.33	1													1		0	0
2022-08-08 19:26:00	ard19@psu.edu	2012	HH1141-bed-bugs	bed-bugs	Cimex	8.7	0	0								0	0						0	0															0	0
2022-10-03 21:13:00	ard19@psu.edu	2022	Herbert2022mayflies	mayflies	Ephemeroptera	2.9	0	0								0	0						6.67	1															0	0
2022-04-26 16:26:00	ldp5188@psu.edu	2012	HH667-funnel-webs	funnel-webs	Araneae	5.8	0	0								0	0						13.33	1														1	0	0
2022-05-04 09:57:00	ldp5188@psu.edu	2012	HH730-spider	cross spider	Araneidae	4.35	0	0								0	0						6.67	1															0	0
2022-05-08 22:42:00	ard19@psu.edu	2010	Spurr2010gypsy_moth	gypsy moth	Lymantria dispar	5.8	0	0								0	0						0	0															7.69	1
2022-09-21 22:41:00	ard19@psu.edu	2011	HH362-dragonfly	blue dragonfly	Odonata	13.04	37.5	1						1	1	0	0						13.33	1												1			0	0
2022-10-04 10:44:00	ldp5188@psu.edu	2011	HH152-blue-bottle	blue-bottle	Calliphora vomitoria	4.35	0	0								0	0						0	0															0	0
2022-09-02 10:20:00	ard19@psu.edu	2012	HH457-ladybug	ladybug	Coccinellidae	5.8	12.5	1								0	0						0	0															0	0
2022-04-21 12:33:00	ard19@psu.edu	2009	HH11-dragonfly	dragonfly	Anisoptera	8.7	25	1							1	0	0						0	0															0	0
2022-10-04 11:17:00	ldp5188@psu.edu	2012	HH689-mantis	praying mantis	Mantodea	5.8	25	1							1	0	0						0	0															0	0
2022-04-18 10:59:00	ard19@psu.edu	1804	Issa1804butterfly1	butterfly	Papilionoidea	5.8	25	1							1	0	0						0	0															0	0
2022-07-01 15:37:00	ard19@psu.edu	2014	Dadhwal2014fireflies	fireflies	Lampyridae	8.7	12.5	1								0	0						0	0															15.38	1
2022-09-28 21:07:00	ard19@psu.edu	1960	Wright1960ant1	ant	Formicidae	15.94	25	1							1	0	0						13.33	1			1												15.38	1									1
2022-05-25 23:12:00	ard19@psu.edu	1784	Buson1784butterfly2	butterfly	Papilionoidea	10.14	37.5	1						1	1	0	0						0	0															7.69	1
2022-08-21 18:07:00	ard19@psu.edu	2012	HH853-moth	moth	Lepidoptera	4.35	0	0								0	0						13.33	1		1													0	0
2022-05-22 22:39:00	ard19@psu.edu	2009	Hashimoto2009mosquitoes	mosquitoes	Culicidae	2.9	0	0								0	0						0	0															0	0
2022-09-03 22:41:00	ard19@psu.edu	2009	Beary2009firefly	firefly	Lampyridae	5.8	0	0								0	0						0	0															15.38	1
2022-04-21 14:42:00	ard19@psu.edu	2009	HH60-ladybug	ladybug	Coccinellidae	4.35	25	1							1	0	0						0	0															0	0
2022-09-27 09:55:00	ldp5188@psu.edu	2010	HH598-ladybug	aphids | ladybug	Aphididae | Coccinellidae	2.9	0	0								0	0						0	0															0	0
2022-10-03 21:04:00	ard19@psu.edu	2006	Brassie2006ant	ant	Formicidae	8.7	25	1							1	0	0						0	0															0	0
2022-05-24 08:24:00	ldp5188@psu.edu	2011	HH295-cockroach	cockroach	Blattodea	7.25	0	0								0	0						20	1												1	1		0	0
2022-04-12 15:30:00	ard19@psu.edu	2010	HH1111-centipede	centipede	Chilopoda	4.35	0	0								0	0						0	0															7.69	1
2022-07-18 22:30:00	ard19@psu.edu	1960	Wright1960butterfly2	butterfly	Papilionoidea	8.7	25	1							1	0	0						0	0															7.69	1
2022-08-12 23:06:00	ard19@psu.edu	2010	HH525-millipede	millipede	Diplopoda	8.7	25	1	1							0	0						0	0															0	0
2022-04-25 23:06:00	ard19@psu.edu	1825	Issa1825lice	lice	Anoplura	5.8	25	1							1	0	0						0	0															0	0
2022-04-18 13:21:00	ard19@psu.edu	1805	Issa1805cicada1	spider web | evening cicada	Araneomorphae | Cicadidae	14.49	25	1							1	0	0						13.33	1														1	0	0
2022-05-26 23:26:00	ard19@psu.edu	2010	HH1105-cicada	ant | cicada	Formicidae | Cicadidae	10.14	25	1	1							0	0						0	0															0	0
2022-09-13 20:47:00	ard19@psu.edu	2004	Coady2004ants	ants	Formicidae	7.25	0	0								0	0						0	0															0	0
2022-05-14 22:38:00	ard19@psu.edu	1730	Toho1730firefly	firefly	Lampyridae	5.8	0	0								0	0						0	0															15.38	1
2022-07-19 20:20:00	ard19@psu.edu	1960	Wright1960butterfly5	yellow butterfly	Papilionoidea	13.04	25	1						1		0	0						13.33	1												1			0	0
2022-06-26 21:18:00	ard19@psu.edu	1715	Morikawa1715cocoons	cocoons	Bombyx mori	7.25	0	0								0	0						13.33	1														1	0	0
2022-04-18 08:35:00	ard19@psu.edu	1793	Issa1793locusts	locusts	Acrididae	5.8	25	1							1	0	0						0	0															0	0
2022-08-09 22:51:00	ard19@psu.edu	2011	HH229-hexapods	hexapods	Hexapoda	5.8	0	0								0	0						13.33	1			1												15.38	1						1
2022-04-21 13:35:00	ard19@psu.edu	2011	HH154-stinkbug	stinkbug	Pentatomidae	8.7	25	1							1	0	0						6.67	1															0	0
2022-08-12 22:57:00	ard19@psu.edu	2012	HH472-aspirator	aspirator	Insecta	1.45	0	0								0	0						0	0															0	0
2022-04-28 14:39:00	ard19@psu.edu	2009	Lucky2009butterfly	black butterfly	Papilionoidea	7.25	0	0								0	0						13.33	1												1			0	0
2022-05-15 22:43:00	ard19@psu.edu	1981	Lamb1981cricket	cricket	Gryllidae	8.7	0	0								0	0						0	0															0	0
2022-04-18 09:53:00	ard19@psu.edu	1802	Issa1802firefly	firefly	Lampyridae	8.7	12.5	1								0	0						0	0															15.38	1
2022-08-30 23:06:00	ard19@psu.edu	2007	Jones2007firefly	firefly	Lampyridae	2.9	0	0								0	0						0	0															0	0
2022-10-05 22:29:00	ard19@psu.edu	2003	Hall2003firefly	firefly	Lampyridae	2.9	0	0								0	0						0	0															0	0
2022-09-08 21:25:00	ard19@psu.edu	2013	Palka2013spider	spider	Araneomorphae	5.8	0	0								0	0						13.33	1														1	0	0
2022-05-18 22:51:00	ard19@psu.edu	2000	Hall2000ants	ants	Formicidae	14.49	25	1	1							33.33	1					1	0	0															0	0
2022-09-28 21:05:00	ard19@psu.edu	1960	Wright1960June_bugs	June bugs	Melolonthinae	5.8	0	0								0	0						0	0															0	0
2022-10-04 11:24:00	ldp5188@psu.edu	2010	HH697-brown_shell	brown shell Locust Chorus	Cicadidae	13.04	0	0								0	0						13.33	1												1			15.38	1				1
2022-04-21 16:27:00	ard19@psu.edu	2009	HH17-spider	spider	Araneomorphae	7.25	0	0								0	0						13.33	1														1	0	0
2022-09-01 21:00:00	ard19@psu.edu	2006	Seymour2006fly	fly	Diptera	8.7	12.5	1								0	0						0	0															0	0
2022-10-25 13:36:00	ldp5188@psu.edu	2010	HH790-mosquito	mosquito	Culicidae	7.25	0	0								0	0						13.33	1													1		0	0
2022-04-18 08:36:00	ard19@psu.edu	1793	Issa1793mosquito1	mosquito	Culicidae	8.7	25	1						1		0	0						0	0															0	0
2022-04-25 22:52:00	ard19@psu.edu	1825	Issa1825mosquito3	mosquito	Culicidae	7.25	12.5	1								0	0						0	0															15.38	1								1
2022-05-11 22:29:00	ard19@psu.edu	1960	Wright1960flies6	flies	Diptera	11.59	25	1							1	0	0						0	0															15.38	1
2022-09-18 22:27:00	ard19@psu.edu	2002	Bostok2002moth	moth	Ditrysia	8.7	0	0								0	0						13.33	1											1				0	0
2022-09-10 22:02:00	ard19@psu.edu	2022	White2022fly	fly	Diptera	5.8	0	0								0	0						0	0															0	0
2022-04-27 22:56:00	ard19@psu.edu	2021	Bennett2021monarch	monarch	Danaus plexippus	7.25	25	1							1	0	0						0	0															0	0
2022-05-16 23:07:00	ard19@psu.edu	2019	Bergland2019spider	spider	Araneomorphae	7.25	0	0								0	0						13.33	1														1	0	0
2022-04-18 08:43:00	ard19@psu.edu	1794	Issa1794butterfly	butterfly	Papilionoidea	11.59	25	1						1		0	0						0	0															0	0
2022-05-04 10:20:00	ldp5188@psu.edu	2012	HH957-orb_weavers	orb weaver	Araneidae	5.8	0	0								0	0						13.33	1														1	0	0
2022-05-25 22:56:00	ard19@psu.edu	2001	tripi2001Orb-weaver	Orb-weaver	Araneomorphae	10.14	12.5	1								0	0						13.33	1														1	15.38	1								1
2022-10-10 08:58:00	ldp5188@psu.edu	2011	HH221-yellow_jacket	swallowtail | yellow jackets	Papilionidae | Vespinae	7.25	0	0								0	0						0	0															0	0
2022-08-24 00:04:00	ard19@psu.edu	2010	HH922-orthoptera	locust	Acrididae	2.9	0	0								0	0						0	0															0	0
2022-09-27 22:14:00	ard19@psu.edu	2011	HH126-bee	bee	Anthophila	5.8	0	0								0	0						0	0															0	0
2022-09-01 20:54:00	ard19@psu.edu	2013	Feingold2013butterfly	butterfly	Papilionoidea	0	0	0								0	0						0	0															0	0
2022-08-24 22:11:00	ard19@psu.edu	2011	HH89-butterfly	butterfly	Papilionoidea	8.7	25	1						1		0	0						0	0															15.38	1								1
2022-04-28 21:29:00	ard19@psu.edu	2008	Patrick2008katydids	katydids	Tettigoniidae	4.35	12.5	1								0	0						0	0															0	0
2022-09-29 22:24:00	ard19@psu.edu	2000	Langmeyer2000inchworm	inchworm	Geometridae	7.25	25	1	1							0	0						0	0															0	0
2022-04-27 19:59:00	ard19@psu.edu	2022	French2022cricket	cricket	Gryllidae	8.7	0	0								0	0						0	0															7.69	1
2022-04-21 09:56:00	ard19@psu.edu	2009	HH61-dragonfly	dragonfly	Anisoptera	5.8	0	0								0	0						0	0															0	0
2022-09-21 22:46:00	ard19@psu.edu	2011	HH290-hornet	hornet	Vespinae	7.25	0	0								0	0						0	0															0	0
2022-04-21 09:31:00	ard19@psu.edu	2009	HH56-grasshopper	grasshopper	Acrididae	8.7	25	1			1					0	0						0	0															15.38	1
2022-07-19 21:55:00	ard19@psu.edu	1993	SHUSON1993-mantis	mantis	Mantodea	1.45	0	0								0	0						0	0															0	0
2022-05-17 21:09:00	ard19@psu.edu	2001	Young2001blue_dragonfly	blue dragonfly	Anisoptera	11.59	25	1						1		0	0						13.33	1												1			0	0
2022-10-25 13:31:00	ldp5188@psu.edu	2010	HH789-ants	ants	Formicidae	5.8	0	0								0	0						0	0															0	0
2022-10-02 20:48:00	ard19@psu.edu	2009	Heinrich2009ants	ants	Formicidae	14.49	25	1		1						0	0						0	0															15.38	1
2022-08-17 09:34:00	ard19@psu.edu	2011	HH150-Gomphus	Gomphus spicatus	Phanogomphus spicatus	10.14	0	0								0	0						6.67	1															23.08	1			1	1
2022-09-02 10:23:00	ard19@psu.edu	2010	HH460-luna	luna	Actias	11.59	25	1						1		0	0						20	1						1						1			0	0
2022-07-20 22:39:00	ard19@psu.edu	2018	African2018-07Ganni	winged ant	Formicidae	13.04	25	1						1		0	0						13.33	1						1									0	0
2022-07-25 22:47:00	ard19@psu.edu	2016	African2016-10	bees	Anthophila	5.8	0	0								0	0						0	0															0	0
2022-09-26 22:56:00	ard19@psu.edu	2011	HH267-ladybird	ladybird	Coccinellidae	5.8	25	1							1	0	0						0	0															0	0
2022-05-18 22:27:00	ard19@psu.edu	2017	Taylor2017spiders	spiders	Araneae	7.25	12.5	1								0	0						0	0															0	0
2022-05-09 22:10:00	ard19@psu.edu	2012	KIUCHI2012mosquito	mosquitoes	Culicidae	4.35	12.5	1								0	0						0	0															0	0
2022-05-15 22:53:00	ard19@psu.edu	2001	Ristic2001ant	ant	Formicidae	5.8	12.5	1								0	0						0	0															0	0
2022-09-28 21:04:00	ard19@psu.edu	1960	Wright1960moth2	moth	Lepidoptera	8.7	12.5	1								0	0						0	0															15.38	1
2022-04-24 22:13:00	ard19@psu.edu	1822	Issa1822bug4	bug	Insecta	7.25	25	1							1	0	0						0	0															0	0
2022-07-11 15:42:00	ard19@psu.edu	2012	HH996-bee	bee	Anthophila	7.25	0	0								0	0						0	0															0	0
2022-09-03 16:09:00	ard19@psu.edu	2015	Griffis2015cricket	cricket	Gryllidae	7.25	0	0								0	0						0	0															0	0
2022-08-08 21:09:00	ard19@psu.edu	2011	HH177-Phthirapterans	Phthirapterans	Anoplura	5.8	0	0								0	0						0	0															0	0
2022-04-24 22:03:00	ard19@psu.edu	1821	Issa1821mosquito_larvae_butterfly	mosquito | butterfly	Culicidae | Papilionoidea	11.59	25	1				1				0	0						13.33	1													1		15.38	1					1
2022-09-02 10:21:00	ard19@psu.edu	2010	HH459-mantis	mantis	Mantodea	13.04	0	0								33.33	1		1				13.33	1	1														15.38	1
2022-10-04 11:18:00	ldp5188@psu.edu	2012	HH691-ants	ants	Formicidae	8.7	12.5	0	1							0	0						13.33	1												1			0	0
2022-05-04 22:49:00	ard19@psu.edu	1784	Buson1784butterfly4	butterfly	Papilionoidea	7.25	25	1							1	0	0						0	0															0	0
2022-07-10 21:58:00	ard19@psu.edu	2010	HH1073-mosquito	mosquito	Culicidae	4.35	0	0								0	0						0	0															0	0
2022-06-25 21:57:00	ard19@psu.edu	2010	HH1128-Moisqetoes	Moisqetoes	Culicidae	11.59	0	0								16.67	1						13.33	1													1		7.69	1
2022-07-14 11:17:00	ard19@psu.edu	2019	African2019-08Ashraf	black moth	Ditrysia	5.8	25	1							1	0	0						0	0															0	0
2022-04-21 13:18:00	ard19@psu.edu	2009	HH82-bee	bee	Anthophila	7.25	0	0								0	0						0	0															7.69	1
2022-06-30 11:53:00	ard19@psu.edu	2008	McLay2008fly	fly	Diptera	5.8	0	0								0	0						0	0															0	0
2022-04-18 12:50:00	ard19@psu.edu	1804	Issa1804lice	head lice	Pediculus humanus	4.35	0	0								0	0						0	0															0	0
2022-08-16 23:06:00	ard19@psu.edu	2010	HH572-Headstand_Beetle	Headstand Beetle	Eleodes	2.9	0	0								0	0						0	0															0	0
2022-06-28 19:54:00	ard19@psu.edu	2002	Crook2002moth	moth	Lepidoptera	10.14	25	1						1		0	0						0	0															0	0
2022-05-06 13:32:00	ard19@psu.edu	2017	Farmer2017caterpillar	caterpillar	Lepidoptera	7.25	12.5	1								0	0						0	0															0	0
2022-04-21 16:59:00	ard19@psu.edu	2010	HH535-Scorpions	Scorpions	Scorpiones	2.9	0	0								0	0						0	0															0	0
2022-07-01 15:01:00	ard19@psu.edu	2018	Thompson2018winged_pest	tiny winged pest	Neoptera	8.7	0	0								0	0						20	1						1							1		0	0
2022-09-17 22:06:00	ard19@psu.edu	2014	Popovic2014black_ants	black ants	Formicidae	8.7	12.5	1								0	0						13.33	1												1			0	0
2022-08-28 21:08:00	ard19@psu.edu	2010	HH777-Ladybug	Ladybug	Coccinellidae	8.7	25	1	1							0	0						13.33	1												1			0	0
2022-06-25 21:55:00	ard19@psu.edu	2010	HH733-bugs	Polka dotted bugs	Pterygota	10.14	0	0								0	0						20	1					1							1			0	0
2022-08-24 22:04:00	ard19@psu.edu	2010	HH902-Pollen	Pollen collector	Anthophila	11.59	0	0								0	0						13.33	1												1			0	0
2022-04-21 13:26:00	ard19@psu.edu	2009	HH38-colonies	colonies	Corbiculata	7.25	0	0								0	0						0	0															0	0
2022-08-20 20:57:00	ard19@psu.edu	2010	HH736-Formica	Polyergus | Formica	Polyergus | Formica	7.25	0	0								0	0						0	0															7.69	1
2022-07-16 21:33:00	ard19@psu.edu	2009	Cullen2009insect	insect	Insecta	5.8	0	0								0	0						0	0															0	0
2022-09-14 22:33:00	ard19@psu.edu	2010	Golden2010fly	fly	Diptera	7.25	25	1							1	0	0						0	0															0	0
2022-06-25 21:52:00	ard19@psu.edu	2010	HH945-dragonfly	dragonfly	Anisoptera	7.25	25	1						1		0	0						0	0															0	0
2022-05-03 15:52:00	ard19@psu.edu	2020	Wimberley2020moths	moths	Lepidoptera	11.59	25	1							1	0	0						0	0															15.38	1
2022-06-28 20:36:00	ard19@psu.edu	2003	Tambour2003cicadas	cicadas	Cicadidae	1.45	0	0								0	0						6.67	1															0	0
2022-05-10 22:57:00	ard19@psu.edu	2003	Miller2003water_strider	striders	Gerridae	7.25	25	1					1			0	0						0	0															0	0
2022-08-20 21:02:00	ard19@psu.edu	2010	HH771-bugs	bugs	Insecta	7.25	12.5	1								0	0						13.33	1													1		0	0
2022-05-10 23:01:00	ard19@psu.edu	2006	Hosler2006mantis	mantis	Mantodea	8.7	25	1							1	0	0						0	0															7.69	1
2022-06-25 21:51:00	ard19@psu.edu	2010	HH767-mantis	mantis	Mantodea	7.25	25	1							1	0	0						0	0															0	0
2022-06-25 21:49:00	ard19@psu.edu	2010	HH1099-mantis	mantis	Mantodea	4.35	12.5	1								0	0						0	0															0	0
2022-08-16 22:52:00	ard19@psu.edu	2010	HH592-mantis	preying mantis	Mantodea	7.25	0	0								0	0						13.33	1				1											0	0
2022-05-03 16:04:00	ard19@psu.edu	2002	Bostok2002moths	moths	Lepidoptera	10.14	25	1						1		0	0						0	0															15.38	1
2022-05-23 22:50:00	ard19@psu.edu	2003	Millikin2003bee	bee	Anthophila	10.14	0	0								0	0						13.33	1										1					0	0
2022-06-25 21:48:00	ard19@psu.edu	2011	HH99-Katydid	Katydid	Tettigoniidae	10.14	25	1							1	0	0						6.67	1															0	0
2022-05-20 22:49:00	ard19@psu.edu	2012	Joyner2012dragonfly	dragonfly	Anisoptera	7.25	12.5	1								0	0						6.67	1															0	0
2022-05-15 22:33:00	ard19@psu.edu	2003	Aoyagi2003ladybug	ladybug	Coccinellidae	7.25	25	1						1		0	0						0	0															0	0
2022-05-19 22:48:00	ard19@psu.edu	2001	Edwards2001ladybug	ladybug	Coccinellidae	7.25	25	1							1	0	0						0	0															0	0
2022-04-25 23:15:00	ard19@psu.edu	1825	Issa1825insects1	insects	Insecta	8.7	25	1						1		0	0						0	0															0	0
2022-07-30 21:24:00	ard19@psu.edu	1769	Buson1769fireflies	fireflies | mosquito	Lampyridae | Culicidae	8.7	0	0								0	0						0	0															15.38	1
2022-04-27 22:35:00	ard19@psu.edu	2021	Kent2021spider	spider	Araneomorphae	7.25	0	0								0	0						13.33	1														1	0	0
2022-09-26 22:49:00	ard19@psu.edu	2011	HH385-longhorn	longhorn beetle	Cerambycidae	10.14	12.5	1								0	0						20	1				1								1			0	0
2022-05-01 23:18:00	ard19@psu.edu	1957	Hackett1957bumble_bees	bumble bees	Bombus	14.49	25	1						1		0	0						6.67	1															0	0
2022-04-18 10:14:00	ard19@psu.edu	1802	Issa1802meadow_butterfly2	meadow butterflies	Papilionoidea	2.9	0	0								0	0						0	0															0	0
2022-05-01 23:07:00	ard19@psu.edu	1969	Kerouac1969cobweb2	cobweb	Araneomorphae	7.25	0	0								0	0						13.33	1														1	0	0
2022-05-03 15:28:00	ard19@psu.edu	1975	Pizzarelli1975cobwebbed	cobwebbed	Araneomorphae	5.8	0	0								0	0						13.33	1														1	0	0
2022-05-19 23:01:00	ard19@psu.edu	2001	Zackowitz2001stink_bug	stink bug	Pentatomidae	4.35	0	0								0	0						0	0															0	0
2022-04-19 15:22:00	ard19@psu.edu	2010	HH1101-cobweb	cobweb spider	Araneomorphae	5.8	0	0								0	0						13.33	1														1	0	0
2022-07-20 22:48:00	ard19@psu.edu	2017	African2017-19Gatalica	ants	Formicidae	8.7	12.5	1								0	0						0	0															0	0
2022-05-07 22:51:00	ard19@psu.edu	2019	Reeves2019spider	orb spider	Araneomorphae	7.25	0	0								0	0						13.33	1														1	0	0
2022-09-21 22:31:00	ard19@psu.edu	2011	HH288-butterflies	butterflies	Papilionoidea	5.8	25	1						1		0	0						0	0															0	0
2022-04-12 14:47:00	ard19@psu.edu	2010	HH617-spider	spider	Araneae	7.25	25	1	1							0	0						0	0															0	0
2022-10-04 11:08:00	ldp5188@psu.edu	2012	HH679-moth	moth	Lepidoptera	5.8	0	0								0	0						0	0															0	0
2022-05-01 22:54:00	ard19@psu.edu	2009	Untaru2009spider	spider	Araneomorphae	8.7	12.5	1								0	0						13.33	1														1	0	0
2022-09-13 21:13:00	ard19@psu.edu	2008	Strickland_2008fly	winter fly	Diptera	8.7	25	1							1	0	0						0	0															0	0
2022-04-21 09:02:00	ard19@psu.edu	2009	HH75-flea	flea	Siphonaptera	7.25	12.5	1								0	0						0	0															0	0
2022-09-08 20:50:00	ard19@psu.edu	2022	Moyer2022bedbugs	bedbugs	Cimex	1.45	0	0								0	0						0	0															0	0
2022-09-02 09:58:00	ard19@psu.edu	2010	HH438-ladybird	Red and black Six legs	Coccinellidae	13.04	37.5	1	1					1		0	0						20	1					1							1			0	0
2022-05-22 22:54:00	ard19@psu.edu	2015	Williams2015butterfly	butterflies	Papilionoidea	5.8	0	0								0	0						0	0															0	0
2022-04-27 20:33:00	ard19@psu.edu	2021	Naho2021dragonfly1	red dragonfly	Anisoptera	8.7	25	1						1		0	0						13.33	1												1			0	0
2022-05-10 22:35:00	ard19@psu.edu	1916	SOSEKI1916dragonfly	Red dragonfly	Sympetrum frequens	13.04	37.5	1						1	1	0	0						13.33	1												1			15.38	1								1
2022-04-12 14:18:00	ard19@psu.edu	2012	HH590-chiggers	chiggers	Acari	8.7	0	0								0	0						0	0															0	0
2022-05-15 22:27:00	ard19@psu.edu	2000	Gilli_2000bees	bees	Anthophila	2.9	0	0								0	0						0	0															0	0
2022-04-19 15:45:00	ard19@psu.edu	2011	HH218-Katipo_Spider	Katipo Spider	Latrodectus katipo	13.04	0	0								0	0						26.67	1										1		1		1	7.69	1
2022-07-01 14:41:00	ard19@psu.edu	2020	Ernst2020butterfly	butterfly	Papilionoidea	8.7	25	1							1	0	0						0	0															7.69	1
2022-04-22 22:50:00	ard19@psu.edu	1826	Issa1826katydid	katydid	Tettigoniidae	5.8	25	1							1	0	0						0	0															0	0
2022-09-21 22:45:00	ard19@psu.edu	2011	HH289-dragonfly	dragonfly	Anisoptera	5.8	0	0								0	0						0	0															0	0
2022-06-30 11:40:00	ard19@psu.edu	2006	Bearce2006cobweb	cobweb	Araneomorphae	5.8	0	0								0	0						13.33	1														1	0	0
2022-04-27 20:23:00	ard19@psu.edu	2021	Nordstrom2021butterfly	monarch butterfly	Danaus plexippus	5.8	25	1						1		0	0						0	0															0	0
2022-04-27 19:51:00	ard19@psu.edu	2022	Singh2022honeybee	honey bees	Apis	8.7	25	1							1	0	0						0	0															7.69	1
2022-04-21 15:17:00	ard19@psu.edu	2009	HH88-spider	spider's web	Araneae	4.35	0	0								0	0						13.33	1														1	0	0
2022-09-27 09:47:00	ldp5188@psu.edu	2012	HH586-ladybug	ladybug	Coccinellidae	5.8	25	1	1							0	0						0	0															0	0
2022-06-30 13:41:00	ard19@psu.edu	2008	Lyles2008fireflies	fireflies	Lampyridae	10.14	25	1						1		0	0						0	0															15.38	1
2022-08-14 22:54:00	ard19@psu.edu	2012	HH879-skipper	silver-spotted skipper	Epargyreus clarus	17.39	25	1						1		33.33	1	1					13.33	1												1			15.38	1					1
2022-05-10 22:31:00	ard19@psu.edu	2003	Engleman2003moth	white cabbage moth	Pieris rapae	14.49	25	1						1		33.33	1			1			13.33	1												1			0	0
2022-09-15 22:53:00	ard19@psu.edu	2022	McMullen2022mosquito	mosquito	Culicidae	4.35	0	0								0	0						0	0															7.69	1
2022-05-15 22:51:00	ard19@psu.edu	2014	Boric2014ants	ants	Formicidae	11.59	25	1	1							0	0						0	0															0	0
2022-10-05 22:31:00	ard19@psu.edu	2005	Hall2005damselfly	damselfly	Zygoptera	10.14	25	1							1	0	0						13.33	1						1									0	0
2022-04-18 11:03:00	ard19@psu.edu	1804	Issa1804butterfly3	butterfly	Papilionoidea	7.25	25	1							1	0	0						0	0															7.69	1
2022-05-24 08:37:00	ldp5188@psu.edu	2012	HH621-roach	roach	Blattodea	10.14	0	0								0	0						13.33	1					1										0	0
2022-08-12 22:40:00	ard19@psu.edu	2011	HH344-Roaches	Roaches hiss	Gromphadorhini	5.8	25	1	1							0	0						0	0															0	0
2022-05-14 22:55:00	ard19@psu.edu	2002	Barnes2002fly	fly	Diptera	7.25	25	1	1							0	0						0	0															0	0
2022-08-11 23:04:00	ard19@psu.edu	2011	HH263-hornets	hornets	Vespinae	10.14	0	0								0	0						13.33	1														1	0	0
2022-04-12 15:42:00	ard19@psu.edu	2010	HH481-Scarab	Scarab	Scarabaeidae	5.8	12.5	1								16.67	1						0	0															0	0
2022-07-24 22:36:00	ard19@psu.edu	2017	African2017-01Abrefa	spider	Araneomorphae	10.14	12.5	1								33.33	1					1	0	0															0	0
2022-05-18 22:49:00	ard19@psu.edu	2001	Sterba2001butterfly	butterfly	Papilionoidea	8.7	25	1						1		0	0						0	0															0	0
2022-04-21 12:59:00	ard19@psu.edu	2009	HH13-white_butterfly	white butterfly	Papilionoidea	7.25	0	0								0	0						13.33	1												1			0	0
2022-05-06 13:31:00	ard19@psu.edu	1868	Kaikai1868tiger_moth	tiger moths	Arctiinae	5.8	12.5	1								0	0						0	0															15.38	1
2022-04-18 11:17:00	ard19@psu.edu	1804	Issa1804butterfly12	butterfly	Papilionoidea	5.8	12.5	1								0	0						0	0															0	0
2022-04-18 11:10:00	ard19@psu.edu	1804	Issa1804butterfly8	little butterfly	Papilionoidea	13.04	25	1							1	0	0						13.33	1		1													0	0
2022-09-18 22:37:00	ard19@psu.edu	2004	Runion2004honeybees	honeybees	Apis	10.14	25	1						1		0	0						0	0															0	0
2022-06-25 21:46:00	ard19@psu.edu	2011	HH201-bug	bug that charted the great sun‚Äôs path	Scarabaeidae	5.8	0	0								0	0						13.33	1													1		0	0
2022-07-11 19:27:00	ard19@psu.edu	1688	Kyorai1688firefly	firefly	Lampyridae	5.8	0	0								0	0						0	0															15.38	1
2022-04-22 22:53:00	ard19@psu.edu	1826	Issa1826flea	flea	Siphonaptera	5.8	0	0								0	0						0	0															0	0
2022-06-25 21:44:00	ard19@psu.edu	2010	HH918-mosquitoes	Salt-marsh mosquitoes	Aedes	8.7	0	0								50	1		1	1			0	0															0	0
2022-10-02 20:54:00	ard19@psu.edu	2010	MacNeil2010ant_lion	ant lion	Myrmeleontidae	8.7	0	0								0	0						13.33	1														1	0	0
2022-07-24 22:30:00	ard19@psu.edu	2017	African2017-05Gardiner	grasshopper	Acrididae	4.35	0	0								0	0						0	0															0	0
2022-08-17 10:56:00	ard19@psu.edu	2012	HH468-grasshoppers	locust	Acrididae	10.14	0	0								0	0						20	1		1			1										15.38	1			1
2022-07-18 22:28:00	ard19@psu.edu	1960	Wright1960beetle2	Beetle	Coleoptera	8.7	25	1	1							0	0						0	0															0	0
2022-04-21 16:55:00	ard19@psu.edu	2010	HH565-curling_tail	curling tail stings	Scorpiones	13.04	25	1	1							0	0						13.33	1										1					7.69	1
2022-06-27 17:12:00	ard19@psu.edu	1975	Pizzarelli1975butterflies	butterflies	Papilionoidea	7.25	12.5	1								0	0						0	0															0	0
2022-05-26 08:04:00	ard19@psu.edu	2010	HH550-scorpion	scorpion tail	Panorpidae	11.59	0	0								0	0						13.33	1								1							15.38	1
2022-04-21 16:54:00	ard19@psu.edu	2010	HH913-Scorpion	Scorpion	Scorpiones	8.7	25	1							1	0	0						13.33	1										1					0	0
2022-04-21 16:41:00	ard19@psu.edu	2011	HH320-Scorpions	Scorpion	Scorpiones	4.35	0	0								0	0						20	1					1					1					0	0
2022-04-21 16:57:00	ard19@psu.edu	2010	HH563-Scorpions	Scorpions	Scorpiones	8.7	0	0								0	0						0	0															15.38	1									1
2022-08-29 22:10:00	ard19@psu.edu	2010	HH1136-Scorpions	Scorpions	Scorpiones	7.25	0	0								0	0						26.67	1					1					1			1		7.69	1
2022-04-21 16:47:00	ard19@psu.edu	2011	HH303-Scorpions	Scorpions	Scorpiones	2.9	0	0								0	0						0	0															0	0
2022-08-13 23:16:00	ard19@psu.edu	2012	HH738-lacewing	blue lacewing	Chrysopidae	8.7	0	0								0	0						20	1						1						1			0	0
2022-05-18 22:29:00	ard19@psu.edu	2010	Taylor2010webs	sticky webs	Araneae	7.25	0	0								0	0						13.33	1														1	0	0
2022-07-31 22:31:00	ard19@psu.edu	2002	Romano2002white_moth	white moth	Lepidoptera	8.7	25	1						1		0	0						13.33	1												1			0	0
2022-04-18 11:22:00	ard19@psu.edu	1804	Issa1804cicadas1	cicadas	Cicadidae	7.25	25	1							1	0	0						0	0															0	0
2022-04-23 23:08:00	ard19@psu.edu	1818	Issa1818bees1	bees	Anthophila	8.7	12.5	1								0	0						0	0															15.38	1								1
2022-04-27 22:44:00	ard19@psu.edu	2021	Darsa2021spider	spider‚Äôs web	Araneomorphae	4.35	0	0								0	0						13.33	1														1	0	0
2022-10-03 20:17:00	ard19@psu.edu	2014	Harmon2014caterpillar	fat green caterpillar	Ditrysia	13.04	25	1							1	0	0						20	1												1	1		15.38	1				1
2022-05-26 20:59:00	ard19@psu.edu	2011	HH319-caterpillars	caterpillars	Lepidoptera	4.35	0	0								0	0						0	0															0	0
2022-10-04 11:01:00	ldp5188@psu.edu	2012	HH663-cicadas	cicadas	Cicadidae	4.35	0	0								0	0						0	0															0	0
2022-07-14 11:07:00	ard19@psu.edu	2019	African2019-14Okafor	weeviled	Curculionoidea	5.8	0	0								0	0						0	0															0	0
2022-09-14 22:28:00	ard19@psu.edu	2012	Bernath2012flies	flies	Diptera	7.25	12.5	1								0	0						0	0															7.69	1
2022-06-25 21:40:00	ard19@psu.edu	2010	HH952-dragonflies	dragonflies	Anisoptera	10.14	0	0								0	0						13.33	1												1			0	0
2022-04-18 09:55:00	ard19@psu.edu	1802	Issa1802flea	flea	Siphonaptera	4.35	12.5	1								0	0						0	0															0	0
2022-05-11 23:02:00	ard19@psu.edu	1960	Wright1960butterfly1	white butterfly	Papilionoidea	10.14	25	1							1	0	0						13.33	1												1			0	0
2022-07-01 16:04:00	ard19@psu.edu	2014	Imperial2014Luna_moths	Luna moths	Actias	7.25	12.5	1								0	0						6.67	1															0	0
2022-07-19 21:26:00	ard19@psu.edu	1969	Kerouac1969fly2	fly	Diptera	7.25	0	0								0	0						13.33	1					1										0	0
2022-10-03 20:19:00	ard19@psu.edu	2009	Board2009mosquito	mosquito	Culicidae	7.25	0	0								0	0						0	0															0	0
2022-10-10 22:31:00	ard19@psu.edu	1818	Issa1818flea1	flea	Siphonaptera	7.25	0	0								0	0						0	0															0	0
2022-08-17 10:31:00	ard19@psu.edu	2010	HH437-Queen_bee	Queen bee	Anthophila	11.59	25	1						1		0	0						0	0															15.38	1					1
2022-04-28 14:53:00	ard19@psu.edu	2006	Robinson2006fireflies	fireflies	Lampyridae	2.9	12.5	1								0	0						0	0															0	0
2022-09-08 20:55:00	ard19@psu.edu	2022	Evetts2022insect	insect	Insecta	0	0	0								0	0						0	0															0	0
2022-04-12 14:54:00	ard19@psu.edu	2010	HH715-Spiders	Spiders	Araneomorphae	7.25	0	0								33.33	1	1					13.33	1														1	0	0
2022-05-23 22:57:00	ard19@psu.edu	2013	Bullock2013butterfly2	butterfly	Papilionoidea	5.8	0	0								0	0						6.67	1															15.38	1			1
2022-05-07 22:53:00	ard19@psu.edu	2000	Leach2000web	web	Araneomorphae	5.8	0	0								0	0						13.33	1														1	0	0
2022-06-29 21:45:00	ard19@psu.edu	2005	Piko2005caterpillar	caterpillar	Lepidoptera	2.9	0	0								0	0						0	0															0	0
2022-04-18 09:50:00	ard19@psu.edu	1801	Issa1801flies	flies	Diptera	7.25	37.5	1						1	1	0	0						0	0															0	0
2022-05-01 23:13:00	ard19@psu.edu	1969	Kerouac1969lightning_bug	lightning bug	Lampyridae	8.7	0	0								0	0						0	0															15.38	1
2022-10-10 09:17:00	ldp5188@psu.edu	2010	HH750-ants	ants | orchid claws	Formicidae | Mantodea	11.59	0	0								0	0						13.33	1												1			0	0
2022-05-04 22:44:00	ard19@psu.edu	1784	Buson1784cicadas3	cicadas	Cicadidae	7.25	0	0								0	0						0	0															0	0
2022-09-14 22:24:00	ard19@psu.edu	2000	Klontz2000white_butterfly	white butterfly	Papilionoidea	7.25	0	0								0	0						13.33	1												1			0	0
2022-09-06 21:14:00	ard19@psu.edu	1960	Wright1960cricket4	cricket	Gryllidae	8.7	0	0								0	0						0	0															0	0
2022-09-28 22:24:00	ard19@psu.edu	1960	Wright1960cricket1	crickets	Gryllidae	7.25	0	0								0	0						0	0															0	0
2022-05-24 09:09:00	ldp5188@psu.edu	2012	HH765-centipede	centipede	Chilopoda	1.45	0	0								0	0						0	0															0	0
2022-05-12 23:06:00	ard19@psu.edu	2010	Birkey2010cricket	crickets	Gryllidae	5.8	0	0								0	0						0	0															0	0
2022-06-27 17:02:00	ard19@psu.edu	1960	Cohen1960cricket	crickets	Gryllidae	5.8	0	0								0	0						0	0															0	0
2022-05-03 16:01:00	ard19@psu.edu	2002	Bostok2002crickets	crickets	Gryllidae	2.9	0	0								0	0						0	0															0	0
2022-05-01 23:00:00	ard19@psu.edu	2004	Barry2004damselfly	damselfly	Zygoptera	10.14	25	1							1	0	0						13.33	1						1									0	0
2022-07-21 22:37:00	ard19@psu.edu	2017	African2017-17Simmonds	fireflies	Lampyridae	5.8	0	0								0	0						0	0															15.38	1
2022-05-12 15:10:00	ldp5188@psu.edu	2010	HH830-fly	silken threads | fly	Araneomorphae | Diptera	11.59	12.5	1								0	0						13.33	1														1	15.38	1
2022-09-02 10:02:00	ard19@psu.edu	2012	HH443-aphids	aphids	Aphididae	8.7	12.5	1								0	0						0	0															0	0
2022-10-09 22:47:00	ard19@psu.edu	2010	HH882-Silverfish	Silverfish	Lepisma saccharinum	8.7	0	0								0	0						0	0															15.38	1						1
2022-06-26 21:31:00	ard19@psu.edu	1775	Buson1775insect	Insects	Insecta	11.59	25	1						1		0	0						13.33	1												1			0	0
2022-06-29 22:13:00	ard19@psu.edu	2006	Rahimi2006grasshopper	grasshopper	Acrididae	10.14	0	0								0	0						13.33	1												1			0	0
2022-04-21 09:44:00	ard19@psu.edu	2009	HH44-cricket	cricket	Gryllidae	11.59	25	1							1	0	0						0	0															0	0
2022-04-21 09:15:00	ard19@psu.edu	2009	HH41-Siphonaptera	Siphonaptera	Siphonaptera	4.35	0	0								0	0						0	0															0	0
2022-09-01 20:53:00	ard19@psu.edu	2017	Walsh2017ants	ants	Formicidae	2.9	0	0								0	0						0	0															0	0
2022-04-21 13:13:00	ard19@psu.edu	2009	HH34-insects	ants | beetles | flies | leafhoppers	Formicidae | Coleoptera | Diptera | Cicadellidae	5.8	0	0								0	0						20	1					1	1									0	0
2022-05-23 22:46:00	ard19@psu.edu	2012	Kipps2012cicada	cicadas	Cicadidae	7.25	0	0								0	0						0	0															0	0
2022-09-24 22:35:00	ard19@psu.edu	2010	HH518-Six-Legs	Six-Legs	Hexapoda	11.59	12.5	1								0	0						13.33	1					1										15.38	1						1
2022-04-21 14:29:00	ard19@psu.edu	2009	HH85-beetle	beetle	Coleoptera	7.25	0	0								0	0						0	0															15.38	1									1
2022-04-18 16:00:00	ard19@psu.edu	1806	Issa1806firefly4	firefly	Lampyridae	7.25	25	1							1	0	0						13.33	1													1		0	0
2022-04-18 16:01:00	ard19@psu.edu	1806	Issa1806firefly5	firefly	Lampyridae	1.45	0	0								0	0						6.67	1															0	0
2022-04-21 14:46:00	ard19@psu.edu	2009	HH24-firefly	firefly	Lampyridae	8.7	12.5	1								0	0						0	0															15.38	1
2022-05-08 22:38:00	ard19@psu.edu	2005	Joseph2005cricket	cricket	Gryllidae	7.25	0	0								0	0						0	0															0	0
2022-04-26 20:36:00	ard19@psu.edu	1823	Issa1823caterpillar1	caterpillar	Ditrysia	7.25	25	1							1	0	0						0	0															0	0
2022-05-07 22:56:00	ard19@psu.edu	2016	Liljedahl2016cicada	cicadas	Cicadidae	7.25	0	0								0	0						0	0															0	0
2022-09-06 20:57:00	ard19@psu.edu	1960	Wright1960bumble_bees	bumble bees	Bombus	13.04	25	1						1		0	0						0	0															7.69	1
2022-05-20 22:45:00	ard19@psu.edu	2002	Bostok2002click_beetle	click beetle	Elateridae	8.7	12.5	1								0	0						0	0															0	0
2022-09-20 21:19:00	ard19@psu.edu	2010	Schwader2010crickets	crickets	Gryllidae	5.8	0	0								0	0						0	0															7.69	1
2022-08-08 19:05:00	ard19@psu.edu	2011	HH109-Insecticides	Insecticides	Insecta	7.25	12.5	1								0	0						0	0															23.08	1		1						1
2022-04-21 20:36:00	ard19@psu.edu	2010	HH1056-Southern_Hawker	Southern Hawker	Aeshna cyanea	13.04	25	1						1		0	0						13.33	1						1									0	0
2022-04-21 14:41:00	ard19@psu.edu	2009	HH62-dung_ball	Dung balls	Scarabaeoidea	14.49	25	1	1							0	0						20	1												1	1		0	0
2022-09-02 20:41:00	ard19@psu.edu	2018	Thompson2018black_widow	black widow	Latrodectus mactans	13.04	25	1	1							0	0						13.33	1													1		15.38	1									1
2022-08-02 10:10:00	ldp5188@psu.edu	2010	HH981-butterfly	monarch butterfly	Danaus plexippus	4.35	0	0								0	0						0	0															0	0
2022-05-07 22:47:00	ard19@psu.edu	2010	Papanicolaou2010white_butterflies	white butterflies	Papilionoidea	10.14	25	1						1		0	0						20	1												1	1		0	0
2022-06-25 21:38:00	ard19@psu.edu	2010	HH464-legs	Small with lots of legs	Arthropoda	4.35	0	0								0	0						20	1					1								1		0	0
2022-09-08 22:42:00	ard19@psu.edu	2004	Gage2004cricket	crickets	Gryllidae	7.25	0	0								33.33	1		1				0	0															0	0
2022-04-18 13:17:00	ard19@psu.edu	1805	Issa1805butterfly12	butterfly	Papilionoidea	2.9	12.5	1								0	0						0	0															0	0
2022-10-10 19:51:00	ard19@psu.edu	2010	HH1015-flea	flea	Siphonaptera	10.14	25	1			1					0	0						0	0															0	0
2022-06-26 21:36:00	ard19@psu.edu	1780	Buson1780firefly	firefly	Lampyridae	4.35	0	0								0	0						0	0															15.38	1
2022-05-06 13:00:00	ard19@psu.edu	2012	Bernath2012silverfish	silverfish	Zygentoma	5.8	12.5	1								0	0						0	0															0	0
2022-04-28 21:05:00	ard19@psu.edu	1978	Ginsberg1978fly1	fly	Diptera	13.04	25	1							1	0	0						20	1						1						1			0	0
2022-05-09 19:56:00	ard19@psu.edu	2002	Naia2002silverfish	silverfish	Lepisma saccharinum	7.25	25	1							1	0	0						0	0															0	0
2022-06-25 21:36:00	ard19@psu.edu	2012	HH630-daddylonglegs	daddy long legs	Arachnida	2.9	0	0								0	0						6.67	1															0	0
2022-09-20 21:17:00	ard19@psu.edu	2003	Deodhar2003mosquitoes	mosquitoes	Culicidae	10.14	12.5	1								0	0						0	0															0	0
2022-05-12 20:47:00	ard19@psu.edu	2008	Gruttola2008ladybug	ladybug	Coccinellidae	7.25	0	0								0	0						13.33	1												1			0	0
2022-05-26 21:11:00	ard19@psu.edu	2010	HH461-Butterflys	Butterflys	Papilionoidea	7.25	25	1						1		0	0						13.33	1												1			0	0
2022-06-25 21:32:00	ard19@psu.edu	2010	HH1026-butterfly	butterfly	Papilionoidea	5.8	25	1						1		0	0						0	0															0	0
2022-08-26 15:22:00	ard19@psu.edu	2010	HH568-Butterfly	Butterfly	Papilionoidea	8.7	25	1						1		0	0						0	0															0	0
2022-06-28 19:52:00	ard19@psu.edu	2002	Peoples2002yellow-jacket	yellow-jacket	Vespinae	8.7	12.5	1								0	0						0	0															0	0
2022-05-03 15:26:00	ard19@psu.edu	1999	Benedict1999butterflies	butterflies	Papilionoidea	8.7	25	1						1		0	0						0	0															0	0
2022-04-21 13:47:00	ard19@psu.edu	2009	HH45-ant	green drops | Ant	Aphidoidea | Formicidae	11.59	12.5	1								0	0						13.33	1												1			0	0
2022-09-25 22:03:00	ard19@psu.edu	2010	HH557-fluttering	wings fluttering	Pterygota	14.49	25	1						1		0	0						13.33	1						1									0	0
2022-05-09 22:12:00	ard19@psu.edu	2013	Marevic2013cicada	cicadas	Cicadidae	8.7	0	0								0	0						0	0															7.69	1
2022-04-21 16:39:00	ard19@psu.edu	2010	HH816-butterflies	Turning into butterflies	Papilionoidea	7.25	0	0								0	0						0	0															7.69	1
2022-06-25 21:30:00	ard19@psu.edu	2010	HH719-butterfly	white butterfly	Pieris rapae	10.14	12.5	1								0	0						13.33	1												1			0	0
2022-08-17 10:28:00	ard19@psu.edu	2010	HH431-crickets	crickets	Gryllidae	7.25	0	0								0	0						0	0															0	0
2022-06-25 21:28:00	ard19@psu.edu	2011	HH188-ants	ants	Formicidae	5.8	12.5	1								0	0						6.67	1															0	0
2022-07-19 21:28:00	ard19@psu.edu	1969	Kerouac1969June_bugs	June bugs	Melolonthinae	2.9	0	0								0	0						0	0															7.69	1
2022-07-21 22:35:00	ard19@psu.edu	2017	African2017-18Gilfillan	cricket	Gryllidae	7.25	0	0								0	0						0	0															0	0
2022-05-09 20:24:00	ard19@psu.edu	2001	tripi2001cricket	cricket	Gryllidae	7.25	0	0								0	0						0	0															0	0
2022-09-10 22:08:00	ard19@psu.edu	2009	Nakahara2009butterfly	butterfly	Papilionoidea	4.35	0	0								0	0						0	0															15.38	1			1
2022-09-20 21:20:00	ard19@psu.edu	2020	Ernst2020cricket	cricket	Gryllidae	7.25	0	0								0	0						0	0															0	0
2022-05-14 22:32:00	ard19@psu.edu	2006	Zheng2006locust_shells	locust shells	Cicadidae	11.59	0	0								0	0						0	0															15.38	1			1
2022-06-25 21:27:00	ard19@psu.edu	2010	HH746-cricket	cricket	Gryllidae	7.25	0	0								0	0						0	0															0	0
2022-07-11 19:49:00	ard19@psu.edu	1705	Ransetsu1705caterpillar	caterpillar	Lepidoptera	10.14	0	0								0	0						0	0															0	0
2022-04-28 21:49:00	ard19@psu.edu	2011	Webb2011moths	moths	Lepidoptera	10.14	25	1							1	0	0						0	0															0	0
2022-08-14 22:45:00	ard19@psu.edu	2010	HH919-Pine_Beetles	Southern Pine Beetles	Dendroctonus frontalis	13.04	12.5	1								50	1			1		1	0	0															0	0
2022-05-05 22:37:00	ard19@psu.edu	2001	Cullen2001water_strider	water strider	Gerridae	7.25	12.5	1								0	0						6.67	1															0	0
2022-09-13 20:51:00	ard19@psu.edu	2013	Dennison2013spider	spider	Araneae	4.35	0	0								0	0						13.33	1														1	0	0
2022-04-20 17:13:00	ldp5188@psu.edu	2011	HH310-spider	spider	Araneae	5.8	25	1		1						0	0						0	0															0	0
2022-07-01 15:31:00	ard19@psu.edu	2016	Bell2016spider	spider silk	Araneomorphae	7.25	0	0								0	0						13.33	1														1	0	0
2022-04-12 14:49:00	ard19@psu.edu	2010	HH694-spider	spider	Araneae	2.9	25	1							1	0	0						0	0															0	0
2022-07-14 11:27:00	ard19@psu.edu	2019	African2019-02Agyekum	spider web | butterfly	Araneomorphae | Papilionoidea	11.59	25	1							1	0	0						13.33	1														1	0	0
2022-04-20 18:16:00	ldp5188@psu.edu	2011	HH358-Spider_Woman	Spider	Araneae	0	0	0								0	0						0	0															0	0
2022-04-21 15:18:00	ard19@psu.edu	2009	HH86-spider	spider	Araneae	5.8	0	0								0	0						0	0															0	0
2022-09-13 20:54:00	ard19@psu.edu	2014	Sweeney2014spider	spiders	Araneae	2.9	0	0								0	0						0	0															0	0
2022-10-10 20:44:00	ard19@psu.edu	2010	HH840-SpidersScorpionsMillipedes	Spiders | Scorpions | Millipedes	Araneae | Scorpiones | Diplopoda	4.35	37.5	1	1	1						0	0						0	0															0	0
2022-06-25 21:25:00	ard19@psu.edu	2011	HH301-Spiders	Spiders	Araneae	7.25	0	0								0	0						0	0															0	0
2022-06-25 21:24:00	ard19@psu.edu	2011	HH335-Spiders	Spiders	Araneae	4.35	0	0								0	0						20	1					1									1	0	0
2022-08-08 19:24:00	ard19@psu.edu	2012	HH1131-Spiders	Spiders	Araneomorphae	8.7	25	1	1							0	0						13.33	1														1	0	0
2022-06-25 21:23:00	ard19@psu.edu	2010	HH614-Spiders	Spiders | bugs	Araneae | Insecta	4.35	0	0								0	0						0	0															0	0
2022-09-30 11:07:00	ard19@psu.edu	2011	HH209-Spiders	Spiders	Araneae	4.35	0	0								0	0						13.33	1														1	0	0
2022-04-18 22:46:00	ard19@psu.edu	2010	HH820-Spiders	Spiders	Araneae	5.8	0	0								0	0						13.33	1														1	0	0
2022-10-07 15:37:00	ldp5188@psu.edu	2011	HH158-bug	bug | dung ball	Scarabaeoidea	7.25	25	1	1							33.33	1					1	0	0															0	0
2022-06-25 21:21:00	ard19@psu.edu	2010	HH988-scutum	scutum	Insecta	4.35	0	0								0	0						13.33	1							1								0	0
2022-10-10 20:28:00	ard19@psu.edu	2010	HH787-ladybugs	ladybugs	Coccinellidae	11.59	0	0								0	0						20	1												1	1		7.69	1
2022-06-25 21:19:00	ard19@psu.edu	2012	HH693-insects	insects	Insecta	5.8	0	0								0	0						0	0															0	0
2022-08-18 22:56:00	ard19@psu.edu	2010	HH645-Frog_Hoppers	Frog Hoppers	Cercopoidea	15.94	25	1			1					33.33	1				1		13.33	1														1	0	0
2022-09-29 22:40:00	ard19@psu.edu	2001	Williams2001bee	bee	Anthophila	15.94	25	1						1		0	0						0	0															15.38	1
2022-09-18 22:25:00	ard19@psu.edu	2002	Bostok2002glow_worms	glow worms	Holometabola	8.7	0	0								0	0						0	0															15.38	1
2022-05-04 10:24:00	ldp5188@psu.edu	2012	HH1004-crabby_spider	crabby spider	Thomisidae	4.35	0	0								0	0						0	0															0	0
2022-04-26 15:36:00	ldp5188@psu.edu	2012	HH597-jumping_spider	jumping spider	Salticidae	7.25	0	0								0	0						13.33	1		1													0	0
2022-10-10 09:35:00	ldp5188@psu.edu	2010	HH759-caterpillars	caterpillars	Lepidoptera	4.35	0	0								0	0						0	0															0	0
2022-06-25 21:17:00	ard19@psu.edu	2012	HH497-bedbug	bedbug	Cimex	5.8	25	1	1							0	0						0	0															0	0
2022-07-06 21:40:00	ard19@psu.edu	2012	HH1006-luna_moth	luna moth	Actias	7.25	0	0								0	0						0	0															0	0
2022-04-28 21:27:00	ard19@psu.edu	2012	Ross2012spider	window spider	Araneomorphae	4.35	0	0								0	0						6.67	1															0	0
2022-09-14 22:16:00	ard19@psu.edu	2002	Ower2002roach	roach	Blattodea	4.35	0	0								0	0						0	0															0	0
2022-06-25 21:16:00	ard19@psu.edu	2012	HH666-aphids	aphids	Aphidoidea	7.25	0	0								0	0						13.33	1												1			0	0
2022-07-11 19:35:00	ard19@psu.edu	1694	Basho1694wasps	wasps‚Äô nest	Aculeata	8.7	0	0								0	0						13.33	1														1	0	0
2022-07-26 09:59:00	ard19@psu.edu	2020	Pirie2020housefly	housefly	Musca domestica	10.14	0	0								0	0						20	1				1	1										0	0
2022-10-05 22:27:00	ard19@psu.edu	2005	Ross2005spider	spider	Araneomorphae	4.35	0	0								0	0						0	0															0	0
2022-10-10 19:44:00	ard19@psu.edu	2011	HH390-Aphids	Aphids	Aphididae	8.7	0	0								0	0						0	0															7.69	1
2022-06-25 21:15:00	ard19@psu.edu	2010	HH714-Hexapodia	Hexapodia	Hexapoda	4.35	0	0								0	0						6.67	1															0	0
2022-06-27 17:15:00	ard19@psu.edu	1979	Young1979black_fly	black fly	Simuliidae	7.25	12.5	1								0	0						0	0															0	0
2022-08-15 22:54:00	ard19@psu.edu	2010	HH799-springtail	springtail	Collembola	7.25	25	1			1					0	0						0	0															0	0
2022-06-25 21:05:00	ard19@psu.edu	2010	HH809-springtails	springtails	Collembola	7.25	25	1	1							0	0						0	0															0	0
2022-06-26 20:34:00	ard19@psu.edu	1692	Kikaku1692cicada2	cicadas	Cicadidae	2.9	0	0								0	0						0	0															7.69	1
2022-08-20 21:00:00	ard19@psu.edu	2010	HH751-luna_moth	luna moth	Actias	8.7	0	0								0	0						20	1											1	1			0	0
2022-04-20 18:18:00	ldp5188@psu.edu	2011	HH359-spider	spider	Araneomorphae	5.8	25	1		1						0	0						0	0															0	0
2022-06-25 21:03:00	ard19@psu.edu	2011	HH418-larva	larva on a thin thread	Lepidoptera	8.7	12.5	1								0	0						13.33	1														1	0	0
2022-08-20 20:45:00	ard19@psu.edu	2010	HH698-Squeaker_beetle	Squeaker beetle	Coleoptera	5.8	0	0								0	0						0	0															0	0
2022-06-25 21:01:00	ard19@psu.edu	2010	HH1060-black_beetle	black beetle	Coleoptera	15.94	25	1	1							0	0						13.33	1												1			15.38	1									1
2022-10-04 10:54:00	ldp5188@psu.edu	2012	HH653-metamorphosis	bug	Insecta	4.35	0	0								0	0						0	0															15.38	1			1
2022-06-29 21:52:00	ard19@psu.edu	2005	Gage2005fly	fly	Diptera	11.59	25	1	1							0	0						0	0															0	0
2022-06-25 20:58:00	ard19@psu.edu	2012	HH731-firefly	firefly	Lampyridae	7.25	0	0								0	0						0	0															15.38	1
2022-09-25 21:55:00	ard19@psu.edu	2010	HH548-bugs	Stab bugs	Reduviidae	7.25	0	0								0	0						13.33	1				1											7.69	1
2022-04-21 13:23:00	ard19@psu.edu	2009	HH40-yellowjacket	Yellow jacket	Vespinae	11.59	0	0								0	0						13.33	1												1			0	0
2022-09-26 22:52:00	ard19@psu.edu	2011	HH228-hives	hives	Apis	8.7	0	0								0	0						0	0															0	0
2022-04-19 15:55:00	ard19@psu.edu	2011	HH237-jumping_spider	twenty-two thousand feet jumping spider	Euophrys omnisuperstes	5.8	25	1							1	0	0						0	0															0	0
2022-08-21 18:05:00	ard19@psu.edu	2010	HH836-fireflies	fireflies	Lampyridae	11.59	0	0								0	0						0	0															15.38	1
2022-06-25 20:54:00	ard19@psu.edu	2012	HH672-cicada	cicada	Cicadidae	4.35	0	0								0	0						0	0															0	0
2022-05-15 22:40:00	ard19@psu.edu	2001	Miyashita2001crickets	crickets	Gryllidae	8.7	0	0								0	0						0	0															0	0
2022-07-21 22:41:00	ard19@psu.edu	2017	African2017-14Wanyama	fireflies	Lampyridae	7.25	0	0								0	0						0	0															15.38	1
2022-06-25 20:52:00	ard19@psu.edu	2012	HH487-borer_beetles	borer beetles	Polyphaga	7.25	0	0								0	0						0	0															0	0
2022-05-08 22:57:00	ard19@psu.edu	2013	Mendenhall2013grasshopper	grasshoppers | circus bugs	Acrididae | Insecta	1.45	0	0								0	0						0	0															0	0
2022-05-22 22:45:00	ard19@psu.edu	2020	Kray2020butterfly4	butterfly	Papilionoidea	2.9	0	0								0	0						6.67	1															0	0
2022-04-18 08:41:00	ard19@psu.edu	1793	Issa1793mosquitoes2	mosquitoes	Culicidae	5.8	0	0								0	0						0	0															0	0
2022-08-27 23:09:00	ard19@psu.edu	2011	HH257-butterfly	green butterfly	Papilionoidea	7.25	12.5	1								0	0						13.33	1												1			0	0
2022-04-21 12:42:00	ard19@psu.edu	2009	HH74-Mantis	Mantis	Mantodea	7.25	25	1							1	0	0						6.67	1															0	0
2022-04-21 12:28:00	ard19@psu.edu	2009	HH29-dragons	Dragons	Anisoptera	8.7	25	1						1		0	0						20	1						1						1			0	0
2022-09-13 20:56:00	ard19@psu.edu	2019	Miller2019dragonfly	dragonfly	Anisoptera	8.7	0	0								33.33	1			1			0	0															0	0
2022-09-08 20:53:00	ard19@psu.edu	2022	Evetts2022ant	ant	Formicidae	0	0	0								0	0						0	0															0	0
2022-04-21 09:55:00	ard19@psu.edu	2009	HH71-dragonfly	dragonfly	Anisoptera	8.7	0	0								0	0						0	0															15.38	1					1
2022-06-25 20:49:00	ard19@psu.edu	2011	HH391-midge	Blossom midge	Contarinia maculipennis	8.7	25	1						1		0	0						0	0															0	0
2022-09-30 11:06:00	ard19@psu.edu	2011	HH132-Bee	fat Bee	Anthophila	8.7	0	0								0	0						13.33	1													1		0	0
2022-06-25 20:46:00	ard19@psu.edu	2010	HH1102-Stinging	bumble bee	Bombus	5.8	0	0								0	0						0	0															0	0
2022-08-17 09:31:00	ard19@psu.edu	2010	HH1139-Stink_bug	Stink bugs	Pentatomidae	4.35	0	0								0	0						6.67	1															0	0
2022-06-25 20:43:00	ard19@psu.edu	2012	HH897-Stinkbugs	Stinkbugs	Pentatomidae	2.9	0	0								0	0						0	0															0	0
2022-05-11 22:18:00	ard19@psu.edu	2000	Tarquinio2000firefly	firefly	Lampyridae	10.14	25	1							1	0	0						0	0															15.38	1
2022-05-13 22:13:00	ard19@psu.edu	1958	Hackett1958fly1	fly	Diptera	13.04	25	1							1	0	0						0	0															15.38	1
2022-05-08 22:40:00	ard19@psu.edu	2006	McLay2006ladybug	ladybug	Coccinellidae	5.8	25	1							1	0	0						0	0															0	0
2022-07-11 20:01:00	ard19@psu.edu	1718	Kaiga1718fireflies	fireflies	Lampyridae	8.7	25	1						1		0	0						0	0															7.69	1
2022-09-06 20:55:00	ard19@psu.edu	1960	Wright1960fireflies2	fireflies	Lampyridae	11.59	25	1						1		0	0						0	0															15.38	1
2022-09-13 21:10:00	ard19@psu.edu	2022	Wechselberger2022Flies	flies	Brachycera	8.7	0	0								0	0						0	0															7.69	1
2022-06-25 20:42:00	ard19@psu.edu	2010	HH429-mantis	mantis	Mantodea	10.14	0	0								33.33	1		1				0	0															0	0
2022-08-02 10:12:00	ldp5188@psu.edu	2010	HH980-grasshopper	grasshopper	Acrididae	2.9	0	0								0	0						13.33	1			1												0	0
2022-06-25 20:40:00	ard19@psu.edu	2010	HH1003-Bumble_bees	Bumble bees	Bombus	5.8	0	0								0	0						13.33	1												1			7.69	1
2022-08-09 22:59:00	ard19@psu.edu	2011	HH258-Chikungunya	Stripy Tigers Chikungunya	Aedes	5.8	0	0								0	0						0	0															0	0
[truncated: 501 more rows]
[truncated: 166 more columns]
