# Supplementary material for: Diversity and complexity of arthropod references in haiku
Source: PLoS One. 2024 Apr 3;19(4):e0298865. doi: 10.1371/journal.pone.0298865 (PMC10990216; doi:10.1371/journal.pone.0298865)
Supplement: S2 File — This spreadsheet contains all the haiku analyzed as the primary corpus, which includes the haiku in the secondary corpus. This corpus was used with AntConc, to get lists of words associated with arthropods. (XLSX) [file pone.0298865.s003.xlsx]

## Sheet: PrimaryCorpusDeansPorturas - Al
dateSubmitted	contributor	creator	source	date	identifier	poem	Notes	country	Is the poet under 13 years old?
Fri Apr 08 22:44:53 EDT 2022	ard19@psu.edu	Yosa Buson	https://books.google.com/books?id=Dfj8PQAACAAJ	1768	Buson1768cicada	Crows are rare Also water's far away-- Cicada chirring		JP	No
Sat Apr 09 23:11:21 EDT 2022	ard19@psu.edu	Yosa Buson	https://books.google.com/books?id=Dfj8PQAACAAJ	1768	Buson1768dragonfly	Its tail un-dyed How charming-- A red dragonfly		JP	No
Fri Apr 08 23:05:31 EDT 2022	ard19@psu.edu	Yosa Buson	https://books.google.com/books?id=Dfj8PQAACAAJ	1769	Buson1769caterpillar	A short night-- On a hairy caterpillar Beads of dew		JP	No
Fri Apr 08 22:47:56 EDT 2022	ard19@psu.edu	Yosa Buson	https://books.google.com/books?id=Dfj8PQAACAAJ	1769	Buson1769fireflies	Putting fireflies In the mosquito net-- Ah, this is great!		JP	No
Sat Apr 09 22:54:34 EDT 2022	ard19@psu.edu	Yosa Buson	https://books.google.com/books?id=Dfj8PQAACAAJ	1769	Buson1769insect	Chirring of insects-- Cutting through the darkness Is the cry of a wounded monkey		JP	No
Fri Apr 08 22:33:45 EDT 2022	ard19@psu.edu	Yosa Buson	https://books.google.com/books?id=Dfj8PQAACAAJ	1769	Buson1769insects	A bramble field-- The night is beautiful The singing of insects		JP	No
Sat Apr 09 22:48:57 EDT 2022	ard19@psu.edu	Yosa Buson	https://books.google.com/books?id=Dfj8PQAACAAJ	1771	Buson1771bagworm	A bagworm-- Complacent and proud The first shower in winters		JP	No
Sun Apr 10 22:39:33 EDT 2022	ard19@psu.edu	Yosa Buson	https://books.google.com/books?id=Dfj8PQAACAAJ	1773	Buson1773butterfly	The dreamy feelings When held between our fingers-- A butterfly		JP	No
Fri Apr 08 22:42:06 EDT 2022	ard19@psu.edu	Yosa Buson	https://books.google.com/books?id=Dfj8PQAACAAJ	1775	Buson1775insect	Simmering heat-- Insects unfamiliar Fly in white		JP	No
Sun Apr 10 22:42:23 EDT 2022	ard19@psu.edu	Yosa Buson	https://books.google.com/books?id=Dfj8PQAACAAJ	1777	Buson1777ants	Mountain ants So distinct-- A white peony		JP	No
Sun Apr 10 21:22:02 EDT 2022	ard19@psu.edu	Yosa Buson	https://books.google.com/books?id=Dfj8PQAACAAJ	1780	Buson1780firefly	Snatching it Darkness in my heart-- A firefly		JP	No
Thu Apr 07 22:42:19 EDT 2022	ard19@psu.edu	Yosa Buson	https://dc.uwm.edu/etd/748	1784	Buson1784ants	Wing ants hover at the foot of Mt. Fuji a small house		JP	No
Sat Apr 09 22:47:51 EDT 2022	ard19@psu.edu	Yosa Buson	https://web.archive.org/web/20210615221645/https://terebess.hu/english/haiku/haiku.html	1784	Buson1784bagworm1	Bagworm, hanging limp, Lives its life leisurely - Early winter rain	Tr. by Shoji Kumano	JP	No
Sat Apr 09 22:49:54 EDT 2022	ard19@psu.edu	Yosa Buson	https://lccn.loc.gov/97050578	1784	Buson1784bagworm2	alongside the old cocoon of a bagworm two plum blossoms		JP	No
Sat Apr 16 15:48:32 EDT 2022	ard19@psu.edu	Yosa Buson	https://dc.uwm.edu/etd/748	1784	Buson1784bagworm3	The bagworm is so clever — the winter rain begins		JP	No
Sun Apr 10 22:45:35 EDT 2022	ard19@psu.edu	Yosa Buson	https://books.google.com/books?id=Dfj8PQAACAAJ	1784	Buson1784butterflies	To buy its dream No butterflies appear-- A winter peony		JP	No
Thu Apr 07 22:34:31 EDT 2022	ard19@psu.edu	Yosa Buson	https://books.google.com/books?id=_98PAAAAYAAJ	1784	Buson1784butterfly1	The ambushed-- perched on his armor neckplates, a butterfly!		JP	No
Sun Apr 10 21:24:17 EDT 2022	ard19@psu.edu	Yosa Buson	https://books.google.com/books?id=Dfj8PQAACAAJ	1784	Buson1784butterfly2	On a temple bell Alights and naps A butterfly		JP	No
Wed Apr 13 12:51:50 EDT 2022	ard19@psu.edu	Yosa Buson	https://thehaikufoundation.org/omeka/items/show/215	1784	Buson1784butterfly3	As if in a dream, I wished to hold it in my fingers — A butterfly		JP	No
Wed Apr 13 12:53:14 EDT 2022	ard19@psu.edu	Yosa Buson	https://web.archive.org/web/20210615221645/https://terebess.hu/english/haiku/haiku.html	1784	Buson1784butterfly4	Perched on the neck-plates Of the warrior in ambush, A butterfly.		JP	No
Thu Apr 07 22:10:51 EDT 2022	ard19@psu.edu	Yosa Buson	https://lccn.loc.gov/97050578	1784	Buson1784cicada1	autumn already - form day to day, the life of this cicada		JP	No
Thu Apr 07 22:23:53 EDT 2022	ard19@psu.edu	Yosa Buson	https://lccn.loc.gov/2012045656	1784	Buson1784cicada3	This great Buddha: Beyond it live Princes, Amid the cicadas' song		JP	No
Thu Apr 07 22:45:30 EDT 2022	ard19@psu.edu	Yosa Buson	https://dc.uwm.edu/etd/748	1784	Buson1784cicada4	Half a day lounging in the coolness of the hackberry tree — the cicada's voice		JP	No
Sat Apr 09 23:13:17 EDT 2022	ard19@psu.edu	Yosa Buson	https://web.archive.org/web/20210615221645/https://terebess.hu/english/haiku/haiku.html	1784	Buson1784cicada5	In drought-stricken Trees the cicadas sing, while Thunderclouds gather	Tr. by Thomas McAuley	JP	No
Sun Apr 10 21:14:29 EDT 2022	ard19@psu.edu	Yosa Buson	https://web.archive.org/web/20210615221645/https://terebess.hu/english/haiku/haiku.html	1784	Buson1784cicada6	birds are few and waters far; cicada-cry		JP	No
Sat Apr 16 15:34:54 EDT 2022	ard19@psu.edu	Yosa Buson	https://dc.uwm.edu/etd/748	1784	Buson1784cicadas1	Cicadas undressing the treetops Ogawa River		JP	No
Sat Apr 16 15:38:11 EDT 2022	ard19@psu.edu	Yosa Buson	https://dc.uwm.edu/etd/748	1784	Buson1784cicadas2	You share the calmness of the temple's great Buddha — the cicada's voice		JP	No
Sat Apr 16 15:38:44 EDT 2022	ard19@psu.edu	Yosa Buson	https://dc.uwm.edu/etd/748	1784	Buson1784cicadas3	Shrill cicadas cry — pilgrims going past noon		JP	No
Sat Apr 16 15:39:15 EDT 2022	ard19@psu.edu	Yosa Buson	https://dc.uwm.edu/etd/748	1784	Buson1784cicadas4	While bathing at the high priests residence shrill cicadas scream		JP	No
Fri Apr 08 22:53:01 EDT 2022	ard19@psu.edu	Yosa Buson	https://books.google.com/books?id=_98PAAAAYAAJ	1784	Buson1784cricket	A cricket crawls up the kettle hook over the hearth-- a cold night		JP	No
Sat Apr 09 23:15:18 EDT 2022	ard19@psu.edu	Yosa Buson	https://books.google.com/books?id=_98PAAAAYAAJ	1784	Buson1784dragonflies1	The dragonflies of my beloved village, the color of the walls!		JP	No
Fri Apr 08 22:11:42 EDT 2022	ard19@psu.edu	Yosa Buson	https://books.google.com/books?id=_98PAAAAYAAJ	1784	Buson1784dragonfly1	Sunlight aslant at the border gate, and on the spears dragonflies!		JP	No
Sat Apr 16 15:45:21 EDT 2022	ard19@psu.edu	Yosa Buson	https://dc.uwm.edu/etd/748	1784	Buson1784dragonfly2	The oblique sun spears through a shop's gate — a dragonfly		JP	No
Sat Apr 09 23:14:04 EDT 2022	ard19@psu.edu	Yosa Buson	https://web.archive.org/web/20210615221645/https://terebess.hu/english/haiku/haiku.html	1784	Buson1784fireflies	Hard at letter practice Their faces fade In the fireflies' light	Tr. by Thomas McAuley	JP	No
Thu Apr 07 22:39:19 EDT 2022	ard19@psu.edu	Yosa Buson	https://dc.uwm.edu/etd/748	1784	Buson1784firefly1	Education emitted from the ass — a firefly		JP	No
Fri Apr 08 22:45:38 EDT 2022	ard19@psu.edu	Yosa Buson	https://lccn.loc.gov/97050578	1784	Buson1784firefly2	nobleman's robe-- inside its sleeve a firefly crawls		JP	No
Fri Apr 08 23:02:12 EDT 2022	ard19@psu.edu	Yosa Buson	https://books.google.com/books?id=Dfj8PQAACAAJ	1784	Buson1784firefly3	Gone out of sight A firefly Behind an oak leaf		JP	No
Sat Apr 09 23:04:13 EDT 2022	ard19@psu.edu	Yosa Buson	https://web.archive.org/web/20210615221645/https://terebess.hu/english/haiku/haiku.html	1784	Buson1784firefly4	In the silence, On a pillar A firefly rests	Tr. by Shoji Kumano	JP	No
Sun Apr 10 21:20:45 EDT 2022	ard19@psu.edu	Yosa Buson	https://books.google.com/books?id=_98PAAAAYAAJ	1784	Buson1784firefly5	At a wayside shrine, burning before the Buddha, a firefly!		JP	No
Thu Apr 07 22:43:04 EDT 2022	ard19@psu.edu	Yosa Buson	https://dc.uwm.edu/etd/748	1784	Buson1784flies1	Taking a nap in my hometown — pesky flies		JP	No
Sun Apr 10 22:44:08 EDT 2022	ard19@psu.edu	Yosa Buson	https://web.archive.org/web/20210615221645/https://terebess.hu/english/haiku/haiku.html	1784	Buson1784flies2	Yukinobu shooing flies off the inkstone	Tr. by Robin D. Gill	JP	No
Thu Apr 07 22:20:02 EDT 2022	ard19@psu.edu	Yosa Buson	https://lccn.loc.gov/97050578	1784	Buson1784gnat	a gnat's wings hitting the shoji screen-- the year approaches its end		JP	No
Fri Apr 08 22:56:06 EDT 2022	ard19@psu.edu	Yosa Buson	https://web.archive.org/web/20210615221645/https://terebess.hu/english/haiku/haiku.html	1784	Buson1784insect1	A bright autumn moon . . . in the shadow of each grass An insect chirping	Tr. by Peter Beilenson	JP	No
Sat Apr 09 22:55:41 EDT 2022	ard19@psu.edu	Yosa Buson	https://lccn.loc.gov/2012045656	1784	Buson1784insect2	The insect seller Pretends it's summer, or so it seems, and Sleeps in this morning		JP	No
Sat Apr 16 15:43:09 EDT 2022	ard19@psu.edu	Yosa Buson	https://dc.uwm.edu/etd/748	1784	Buson1784insects	The insects cry going to Kawachi in a small paper lantern		JP	No
Sat Apr 09 23:12:20 EDT 2022	ard19@psu.edu	Yosa Buson	https://books.google.com/books?id=_98PAAAAYAAJ	1784	Buson1784mosquito10	Lodging a priest tonight, how happily the mosquito net is being hung up		JP	No
Sun Apr 10 21:15:49 EDT 2022	ard19@psu.edu	Yosa Buson	https://web.archive.org/web/20210615221645/https://terebess.hu/english/haiku/haiku.html	1784	Buson1784mosquito11	Door open, From his mosquito nets, looking at the lotus Lies the master of the house		JP	No
Wed Apr 13 12:50:39 EDT 2022	ard19@psu.edu	Yosa Buson	https://thehaikufoundation.org/omeka/items/show/215	1784	Buson1784mosquito12	The mosquito smudge Suddenly flared up: Her shy face		JP	No
Thu Apr 07 22:16:05 EDT 2022	ard19@psu.edu	Yosa Buson	https://dc.uwm.edu/etd/748	1784	Buson1784mosquito2	A cool breeze blows through the mosquito net — a rootless wanderer		JP	No
Thu Apr 07 22:28:37 EDT 2022	ard19@psu.edu	Yosa Buson	https://dc.uwm.edu/etd/748	1784	Buson1784mosquito3	In an old well mosquitoes fly — the dark sound of fish		JP	No
Thu Apr 07 22:37:04 EDT 2022	ard19@psu.edu	Yosa Buson	https://web.archive.org/web/20210615221645/https://terebess.hu/english/haiku/haiku.html	1784	Buson1784mosquito4	Double mosquito net, The moon is shining through, Elder brothers watching	Shoji Kumano	JP	No
Fri Apr 08 22:35:44 EDT 2022	ard19@psu.edu	Yosa Buson	https://web.archive.org/web/20210615221645/https://terebess.hu/english/haiku/haiku.html	1784	Buson1784mosquito5	another today; mosquito-smudge smoke	Tr. by Michael Haldane	JP	No
Fri Apr 08 22:43:23 EDT 2022	ard19@psu.edu	Yosa Buson	https://lccn.loc.gov/97050578	1784	Buson1784mosquito6	mosquitoes buzz each time a honeysuckle flower falls		JP	No
Fri Apr 08 22:49:13 EDT 2022	ard19@psu.edu	Yosa Buson	https://books.google.com/books?id=_98PAAAAYAAJ	1784	Buson1784mosquito7	With mosquito punk the shelter becomes delightful-- moonlight on the grass		JP	No
Fri Apr 08 22:50:26 EDT 2022	ard19@psu.edu	Yosa Buson	https://books.google.com/books?id=_98PAAAAYAAJ	1784	Buson1784mosquito8	Hanging the mosquito net, I shall make a jade mountain inside my house		JP	No
Sat Apr 09 22:52:03 EDT 2022	ard19@psu.edu	Yosa Buson	https://books.google.com/books?id=_98PAAAAYAAJ	1784	Buson1784mosquito9	As it flared up, the shyness of their faces-- mosquito punk!		JP	No
Sat Apr 16 15:30:29 EDT 2022	ard19@psu.edu	Yosa Buson	https://dc.uwm.edu/etd/748	1784	Buson1784mosquitoes	In a surface breeze mosquitoes slowly drift over Nogawa River		JP	No
Thu Apr 07 22:12:45 EDT 2022	ard19@psu.edu	Yosa Buson	https://dc.uwm.edu/etd/748	1784	Buson1784worm	Autumn wind my book is not worm eaten		JP	No
Fri Apr 08 16:13:26 EDT 2022	ard19@psu.edu	Allen Ginsberg	https://web.archive.org/web/20230802154758/https://thehaikufoundation.org/omeka/items/show/4002	1978	Ginsberg1978Flies	Talk stand shit eat sleep — Flies walking on my nose		US	No
Fri Apr 08 16:10:41 EDT 2022	ard19@psu.edu	Allen Ginsberg	https://web.archive.org/web/20230802154758/https://thehaikufoundation.org/omeka/items/show/4002	1978	Ginsberg1978fly1	Snow mountain fields seen thru transparent wings of a fly on the windowpane		US	No
Fri Apr 08 16:16:33 EDT 2022	ard19@psu.edu	Allen Ginsberg	https://web.archive.org/web/20230802154758/https://thehaikufoundation.org/omeka/items/show/4002	1978	Ginsberg1978fly2	Against red bark trunk A fly's shadow lights on the shadow of a pine bough		US	No
Fri Apr 08 16:15:06 EDT 2022	ard19@psu.edu	Allen Ginsberg	https://web.archive.org/web/20230802154758/https://thehaikufoundation.org/omeka/items/show/4002	1978	Ginsberg1978moths	Willing to be Fool?' Night moths circle the tentpole		US	No
Wed Apr 13 23:01:55 EDT 2022	ard19@psu.edu	James W. Hackett	https://thehaikufoundation.org/omeka/items/show/6269	1957	Hackett1957ants	viewing Manhattan ... how off Earth, I wonder, do those ants survive here?		US	No
Wed Apr 13 22:53:27 EDT 2022	ard19@psu.edu	James W. Hackett	https://thehaikufoundation.org/omeka/items/show/6269	1957	Hackett1957beetle	please forgive me for my careless unawareness ... tiny, still beetle		US	No
Wed Apr 13 23:03:56 EDT 2022	ard19@psu.edu	James W. Hackett	https://thehaikufoundation.org/omeka/items/show/6269	1957	Hackett1957bumble_bees	racing wildly past the flowers, empty handed ... buzzing bumble bees		US	No
Wed Apr 13 22:58:45 EDT 2022	ard19@psu.edu	James W. Hackett	https://thehaikufoundation.org/omeka/items/show/6269	1957	Hackett1957butterflies	with a warm spring wind playing tag through the flowers ... three white butterflies		US	No
Wed Apr 13 22:52:20 EDT 2022	ard19@psu.edu	James W. Hackett	https://thehaikufoundation.org/omeka/items/show/6269	1957	Hackett1957butterfly1	kneeling quietly beside a still butterfly ... before the Buddha		US	No
Wed Apr 13 22:59:48 EDT 2022	ard19@psu.edu	James W. Hackett	https://thehaikufoundation.org/omeka/items/show/6269	1957	Hackett1957butterfly2	saying farewell ... look on that blue morning glory: a rare butterfly		US	No
Wed Apr 13 22:57:01 EDT 2022	ard19@psu.edu	James W. Hackett	https://thehaikufoundation.org/omeka/items/show/6269	1957	Hackett1957cricket	angry shouts at the night; very nearby, but unheard ... a distant cricket		US	No
Wed Apr 13 22:55:52 EDT 2022	ard19@psu.edu	James W. Hackett	https://thehaikufoundation.org/omeka/items/show/6269	1957	Hackett1957crickets	be still and listen ... the crickets too are heard, only when quiet is found		US	No
Wed Apr 13 22:09:08 EDT 2022	ard19@psu.edu	James W. Hackett	https://thehaikufoundation.org/omeka/items/show/6270	1958	Hackett1958ant1	what a happy ant. even heavily burdened ... you climb mountains!		US	No
Wed Apr 13 22:27:52 EDT 2022	ard19@psu.edu	James W. Hackett	https://thehaikufoundation.org/omeka/items/show/6270	1958	Hackett1958ant2	I wonder where he's going in such a hurry ... busy little ant!		US	No
Wed Apr 13 22:06:00 EDT 2022	ard19@psu.edu	James W. Hackett	https://thehaikufoundation.org/omeka/items/show/6270	1958	Hackett1958ants	the ants which flood the drys of this puddled sidewalk have the same white load		US	No
Wed Apr 13 21:38:37 EDT 2022	ard19@psu.edu	James W. Hackett	https://thehaikufoundation.org/omeka/items/show/6271	1958	Hackett1958bee	the bee carefully covered all of the clover ... before buzzing off		US	No
Wed Apr 13 22:03:30 EDT 2022	ard19@psu.edu	James W. Hackett	https://thehaikufoundation.org/omeka/items/show/6270	1958	Hackett1958beetle1	from way over here even a slow, fat beetle ... could scale that mountain!		US	No
Wed Apr 13 22:33:44 EDT 2022	ard19@psu.edu	James W. Hackett	https://thehaikufoundation.org/omeka/items/show/6270	1958	Hackett1958beetle2	you had better rest somewhere else, lazy beetle ... the slaps of hop-scotch!		US	No
Wed Apr 13 21:34:58 EDT 2022	ard19@psu.edu	James W. Hackett	https://thehaikufoundation.org/omeka/items/show/6271	1958	Hackett1958bug1	A tiny winged bug just feeling his way ... within a forest of hair		US	No
Wed Apr 13 21:40:01 EDT 2022	ard19@psu.edu	James W. Hackett	https://thehaikufoundation.org/omeka/items/show/6271	1958	Hackett1958bug2	The small green bug which crawled out of the flower is sporting new white shoes		US	No
Wed Apr 13 21:55:38 EDT 2022	ard19@psu.edu	James W. Hackett	https://thehaikufoundation.org/omeka/items/show/6270	1958	Hackett1958bug3	beneath the jungled board shaped and sunned--has become-- this bug Shangri-la!		US	No
Wed Apr 13 22:04:21 EDT 2022	ard19@psu.edu	James W. Hackett	https://thehaikufoundation.org/omeka/items/show/6270	1958	Hackett1958bug4	this crawling lady bug doesn't appear to have any wings at all.		US	No
Wed Apr 13 22:31:47 EDT 2022	ard19@psu.edu	James W. Hackett	https://thehaikufoundation.org/omeka/items/show/6270	1958	Hackett1958bug5	have you washed up or do you have fire protection ... little lady bug		US	No
Wed Apr 13 21:41:01 EDT 2022	ard19@psu.edu	James W. Hackett	https://thehaikufoundation.org/omeka/items/show/6271	1958	Hackett1958bugs1	two skinny winged bugs on an old Nasturtium leaf ... just making ends meet		US	No
Wed Apr 13 22:23:27 EDT 2022	ard19@psu.edu	James W. Hackett	https://thehaikufoundation.org/omeka/items/show/6270	1958	Hackett1958bugs2	bright rays of sun slant between huge pines ... revealing a ballet of bugs!		US	No
Wed Apr 13 22:26:25 EDT 2022	ard19@psu.edu	James W. Hackett	https://thehaikufoundation.org/omeka/items/show/6270	1958	Hackett1958bugs3	a cloud of busy bugs going nowhere---within a stray ray of sun		US	No
Wed Apr 13 21:58:05 EDT 2022	ard19@psu.edu	James W. Hackett	https://thehaikufoundation.org/omeka/items/show/6270	1958	Hackett1958butterflies1	two butterflies, at least, are playing hide and seek in this blossom wind!		US	No
Wed Apr 13 22:38:39 EDT 2022	ard19@psu.edu	James W. Hackett	https://thehaikufoundation.org/omeka/items/show/6270	1958	Hackett1958butterflies2	two white butterflies going around together --- ... giving sex a whirl		US	No
Wed Apr 13 21:35:50 EDT 2022	ard19@psu.edu	James W. Hackett	https://thehaikufoundation.org/omeka/items/show/6271	1958	Hackett1958butterfly1	This lovely garden only a short-cut to what? ... haughty butterfly		US	No
Wed Apr 13 22:25:19 EDT 2022	ard19@psu.edu	James W. Hackett	https://thehaikufoundation.org/omeka/items/show/6270	1958	Hackett1958butterfly10	your rare loveliness has clouded your memory ... haughty butterfly		US	No
Wed Apr 13 22:32:32 EDT 2022	ard19@psu.edu	James W. Hackett	https://thehaikufoundation.org/omeka/items/show/6270	1958	Hackett1958butterfly11	come along with me, we'll visit a rare garden ... lonely butterfly		US	No
Wed Apr 13 22:37:32 EDT 2022	ard19@psu.edu	James W. Hackett	https://thehaikufoundation.org/omeka/items/show/6270	1958	Hackett1958butterfly12	viewing the garden half floating, half flying: a jaunty butterfly		US	No
Wed Apr 13 21:45:20 EDT 2022	ard19@psu.edu	James W. Hackett	https://thehaikufoundation.org/omeka/items/show/6270	1958	Hackett1958butterfly2	watch that butterfly! he seems to have a preference for the garden's weeds		US	No
Wed Apr 13 21:52:42 EDT 2022	ard19@psu.edu	James W. Hackett	https://thehaikufoundation.org/omeka/items/show/6270	1958	Hackett1958butterfly3	through the gossamer wings of a still dragonfly: the blooming cosmos		US	No
Wed Apr 13 21:59:59 EDT 2022	ard19@psu.edu	James W. Hackett	https://thehaikufoundation.org/omeka/items/show/6270	1958	Hackett1958butterfly4	except for moments, that butterfly is living his non-attachment!		US	No
Wed Apr 13 22:00:53 EDT 2022	ard19@psu.edu	James W. Hackett	https://thehaikufoundation.org/omeka/items/show/6270	1958	Hackett1958butterfly5	that butterfly, and the weed bloom on which he sits, are the same color!		US	No
Wed Apr 13 22:12:22 EDT 2022	ard19@psu.edu	James W. Hackett	https://thehaikufoundation.org/omeka/items/show/6270	1958	Hackett1958butterfly6	kneeling quietly beside a still butterfly ... before the Buddha.		US	No
Wed Apr 13 22:14:32 EDT 2022	ard19@psu.edu	James W. Hackett	https://thehaikufoundation.org/omeka/items/show/6270	1958	Hackett1958butterfly7	with a frantic jump the cat caught the butterfly--- ... damn these idle thoughts		US	No
Wed Apr 13 22:17:48 EDT 2022	ard19@psu.edu	James W. Hackett	https://thehaikufoundation.org/omeka/items/show/6270	1958	Hackett1958butterfly8	that huge butterfly leaving the morning glory dropped something ... a dew?		US	No
Wed Apr 13 22:19:21 EDT 2022	ard19@psu.edu	James W. Hackett	https://thehaikufoundation.org/omeka/items/show/6270	1958	Hackett1958butterfly9	look up, there goes a rare butterfly on the wing --- ... which just grazed my cheek		US	No
Wed Apr 13 21:46:17 EDT 2022	ard19@psu.edu	James W. Hackett	https://thehaikufoundation.org/omeka/items/show/6270	1958	Hackett1958caterpillar	you humbly possess such rare hidden excellence ... drab caterpillar		US	No
Wed Apr 13 22:01:53 EDT 2022	ard19@psu.edu	James W. Hackett	https://thehaikufoundation.org/omeka/items/show/6270	1958	Hackett1958cricket	this lonely evening's being warmed to quiet by a single cricket!		US	No
Wed Apr 13 22:08:13 EDT 2022	ard19@psu.edu	James W. Hackett	https://thehaikufoundation.org/omeka/items/show/6270	1958	Hackett1958crickets	hearing with closed book the crickets incessant song ... the spirits ally		US	No
Wed Apr 13 21:53:42 EDT 2022	ard19@psu.edu	James W. Hackett	https://thehaikufoundation.org/omeka/items/show/6270	1958	Hackett1958dragonfly1	flaunting its beauty, the huge butterfly just drifts ... blurring the garden		US	No
Wed Apr 13 22:29:45 EDT 2022	ard19@psu.edu	James W. Hackett	https://thehaikufoundation.org/omeka/items/show/6270	1958	Hackett1958dragonfly2	if you still give lip service, I've a job for you ... darting dragonfly		US	No
Wed Apr 13 21:47:14 EDT 2022	ard19@psu.edu	James W. Hackett	https://thehaikufoundation.org/omeka/items/show/6270	1958	Hackett1958flies1	down into the grass; a couple of buzzing flies --- ... clinging together		US	No
Wed Apr 13 21:48:10 EDT 2022	ard19@psu.edu	James W. Hackett	https://thehaikufoundation.org/omeka/items/show/6270	1958	Hackett1958flies2	the sound of spring washing over mossy rocks holds a butterfly		US	No
Wed Apr 13 22:22:03 EDT 2022	ard19@psu.edu	James W. Hackett	https://thehaikufoundation.org/omeka/items/show/6270	1958	Hackett1958flies3	cleaning the cat box; flies suddenly fill the air ... from out of nowhere		US	No
Wed Apr 13 22:10:13 EDT 2022	ard19@psu.edu	James W. Hackett	https://thehaikufoundation.org/omeka/items/show/6270	1958	Hackett1958fly1	stopping this way, the fly sits washing himself on this empty page.		US	No
Wed Apr 13 22:30:41 EDT 2022	ard19@psu.edu	James W. Hackett	https://thehaikufoundation.org/omeka/items/show/6270	1958	Hackett1958fly2	reaching for haiku, pausing ... on the cover: a blownseed and dead fly		US	No
Wed Apr 13 22:34:42 EDT 2022	ard19@psu.edu	James W. Hackett	https://thehaikufoundation.org/omeka/items/show/6270	1958	Hackett1958fly3	better stop teasing that quick, playful kitten ... it's foolish, fearless fly		US	No
Wed Apr 13 21:36:52 EDT 2022	ard19@psu.edu	James W. Hackett	https://thehaikufoundation.org/omeka/items/show/6271	1958	Hackett1958lady_bug	every lady bug hides under her lovely shell a pair of long wings		US	No
Wed Apr 13 22:11:20 EDT 2022	ard19@psu.edu	James W. Hackett	https://thehaikufoundation.org/omeka/items/show/6270	1958	Hackett1958potato_bug1	the snail slowly raised his shell, paused, and dashed away --- a potato bug!		US	No
Wed Apr 13 22:16:29 EDT 2022	ard19@psu.edu	James W. Hackett	https://thehaikufoundation.org/omeka/items/show/6270	1958	Hackett1958potato_bug2	the heavy spring rain; finding shelter together ... brown potato bug		US	No
Wed Apr 13 21:56:31 EDT 2022	ard19@psu.edu	James W. Hackett	https://thehaikufoundation.org/omeka/items/show/6270	1958	Hackett1958spider	the dangling spider waited for a gust of wind--- then tarzaned across!		US	No
Wed Apr 13 21:43:56 EDT 2022	ard19@psu.edu	James W. Hackett	https://thehaikufoundation.org/omeka/items/show/6270	1958	Hackett1958web	loud frantic buzzing only echoed tragedy ... this web full of dew!		US	No
Sat Mar 26 16:52:20 EDT 2022	ard19@psu.edu	Ernest J Berry	Hexapod Haiku Challenge	2011	HH100-fly	high desert i'm surrounded by a fly		NZ	No
Tue Mar 29 09:18:31 EDT 2022	ard19@psu.edu	Sandi Pray	Hexapod Haiku Challenge	2012	HH1004-crabby_spider	spring flowers what is your mood today crabby spider			No
Tue Mar 29 09:19:37 EDT 2022	ard19@psu.edu	Sandi Pray	Hexapod Haiku Challenge	2012	HH1005-wasp	the fragrance of spring a dab behind each knee little wasp			No
Tue Mar 29 09:20:26 EDT 2022	ard19@psu.edu	Sandi Pray	Hexapod Haiku Challenge	2012	HH1006-luna_moth	spring moon a luna moth awaits for midnight magic		US	No
Mon Mar 28 11:25:08 EDT 2022	ard19@psu.edu	Sandy Aydelette	Hexapod Haiku Challenge	2010	HH1007-Cocoon	Cocoon to full bloom Lingering to smell the roses As life flutters by		US	No
Mon Mar 28 12:46:40 EDT 2022	ard19@psu.edu	Sarah Holmes	Hexapod Haiku Challenge	2010	HH1008-ladybug	With two spots peering up result of four stages and a week summer brings the 2-spot ladybug		US	No
Mon Mar 28 12:47:19 EDT 2022	ard19@psu.edu	Sarah Holmes	Hexapod Haiku Challenge	2010	HH1009-butterflies	Many eyes blinking at you leaving the nest of all its buddies in spring comes Peacock butterflies		US	No
Fri Mar 25 22:13:05 EDT 2022	ard19@psu.edu	Geert Verbeke	Hexapod Haiku Challenge	2011	HH101-insect	insect bites after love-making the girl next door		BE	No
Mon Mar 28 13:38:34 EDT 2022	ard19@psu.edu	Sasa Vazic	Hexapod Haiku Challenge	2010	HH1010-mosquitoes	long summer night... of the thirty-six mosquitoes one less on the ceiling		RS	No
Mon Mar 28 13:39:25 EDT 2022	ard19@psu.edu	Sasa Vazic	Hexapod Haiku Challenge	2010	HH1011-butterfly	coming through weeds... the blue butterfly off to my neighbor		RS	No
Mon Mar 28 13:39:58 EDT 2022	ard19@psu.edu	Sasa Vazic	Hexapod Haiku Challenge	2010	HH1012-ant	summer's end an ant dragging another through the tall grass		RS	No
Fri Mar 25 15:57:46 EDT 2022	ard19@psu.edu	Scott David Kelly	Hexapod Haiku Challenge	2010	HH1013-Myhrvold	Dangling in still air Plaintive whine, hollow bloodlust Zap! Myhrvold's laser!	refers to laser that kills mosquitoes	US	No
Fri Mar 25 15:58:16 EDT 2022	ard19@psu.edu	Scott David Kelly	Hexapod Haiku Challenge	2010	HH1014-Witchetty	Will I fly someday? Aboriginal dreaming... Yum! Witchetty grubs!		US	No
Fri Mar 25 15:59:16 EDT 2022	ard19@psu.edu	Scott David Kelly	Hexapod Haiku Challenge	2010	HH1015-flea	Snap! The flea is gone A long arc to a hard floor Snap! The flea is gone		US	No
Mon Mar 28 11:44:05 EDT 2022	ard19@psu.edu	Scott Mason	Hexapod Haiku Challenge	2010	HH1016-beetle	summer solstice an irridescent beetle on the fencepost		US	No
Mon Mar 28 19:32:22 EDT 2022	ard19@psu.edu	Sean Archer	Hexapod Haiku Challenge	2012	HH1017-Cicada	Cicada transplant Bags full in our car's backseat Fun for his grandkids		US	No
Mon Mar 28 19:32:57 EDT 2022	ard19@psu.edu	Sean Archer	Hexapod Haiku Challenge	2012	HH1018-antennae	Kill it with Fire! She screamed at his antennae. I set him outside.		US	No
Mon Mar 28 19:33:32 EDT 2022	ard19@psu.edu	Sean Archer	Hexapod Haiku Challenge	2012	HH1019-fungus	fungus in my brain climb a blade of grass at noon i die to give life		US	No
Sat Mar 26 16:52:49 EDT 2022	ard19@psu.edu	Ernest J Berry	Hexapod Haiku Challenge	2011	HH102-dragonflies	lilypad the holding pattern of dragonflies		NZ	No
Sun Mar 27 20:34:30 EDT 2022	ard19@psu.edu	Seth Irish	Hexapod Haiku Challenge	2010	HH1020-gnat	The window gnat sits and looks longingly, watching autumn's waning rays		UK	No
Sun Mar 27 20:35:12 EDT 2022	ard19@psu.edu	Seth Irish	Hexapod Haiku Challenge	2010	HH1021-Lice	Kids on the playground Lice swinging from head to head Parents are fretting		UK	No
Sun Mar 27 20:35:51 EDT 2022	ard19@psu.edu	Seth Irish	Hexapod Haiku Challenge	2010	HH1022-mosquito	My net is untucked and though I do not know it the mosquito does		UK	No
Tue Mar 29 09:11:47 EDT 2022	ard19@psu.edu	Seth Irish	Hexapod Haiku Challenge	2012	HH1023-book	You're angry with me But while you let the book sit I devour it	Or Psocodea: Liposcelididae?	UK	No
Tue Mar 29 09:12:22 EDT 2022	ard19@psu.edu	Seth Irish	Hexapod Haiku Challenge	2012	HH1024-Ant	I've reached a dead end Woe is me! Why always me? Ant just turns around		UK	No
Tue Mar 29 09:12:55 EDT 2022	ard19@psu.edu	Seth Irish	Hexapod Haiku Challenge	2012	HH1025-lacewing	Emerging on high the lacewing deigns to descend into our cruel world		UK	No
Fri Mar 25 14:48:22 EDT 2022	ard19@psu.edu	Sharon Silcox	Hexapod Haiku Challenge	2010	HH1028-b.trigona	Chiroptera Wars — b.trigona mixes clicks, jamming — survival	Bertholdia trigona?	US	No
Mon Mar 28 21:23:19 EDT 2022	ard19@psu.edu	Sharon Silcox	Hexapod Haiku Challenge	2012	HH1029-dragonflies	Notes of blue and green A dazzle of dragonflies Arias on air		US	No
Sat Mar 26 16:53:09 EDT 2022	ard19@psu.edu	Ernest J Berry	Hexapod Haiku Challenge	2011	HH103-mosquito	mosquito the temple resounds to its sound		NZ	No
Fri Mar 25 14:27:40 EDT 2022	ard19@psu.edu	Shelly Reed Thieman	Hexapod Haiku Challenge	2010	HH1030-locust	dead locust I found frozen like a glass fairy suspended in air		US	No
Fri Mar 25 14:32:44 EDT 2022	ard19@psu.edu	Shelly Reed Thieman	Hexapod Haiku Challenge	2010	HH1031-crickets	crickets rehearse hymns beneath crucifix of stars synagogue of sky		US	No
Tue Mar 29 09:45:22 EDT 2022	ard19@psu.edu	Shirley Plummer	Hexapod Haiku Challenge	2012	HH1032-millipede	millipede mothers think how many eggs you laid all those shoe laces			No
Tue Mar 29 09:46:11 EDT 2022	ard19@psu.edu	Shirley Plummer	Hexapod Haiku Challenge	2012	HH1033-ants	men trudging homeward swinging lanterns light the way ants march down thorns			No
Mon Mar 28 11:46:29 EDT 2022	ard19@psu.edu	Sierra Dexter	Hexapod Haiku Challenge	2010	HH1035-Ladybug	Ladybug come fly with me Whiz, swish you fly by quite merrily Come and rest on me		US	No
Sun Mar 27 19:57:52 EDT 2022	ard19@psu.edu	Slavko Sedlar	Hexapod Haiku Challenge	2010	HH1037-gnats	Under the streetlamp -- a frog: gnats enter the darkness.		RS	No
Sun Mar 27 19:58:40 EDT 2022	ard19@psu.edu	Slavko Sedlar	Hexapod Haiku Challenge	2010	HH1038-butterfly	Under the wings of a butterfly — the moonlight is moving. . .		RS	No
Sun Mar 27 19:59:42 EDT 2022	ard19@psu.edu	Slavko Sedlar	Hexapod Haiku Challenge	2010	HH1039-butterfly	Wait, butterfly, with your posterity — I'll transplant cabbages right away		RS	No
Sat Mar 26 16:53:33 EDT 2022	ard19@psu.edu	Eduard TARA	Hexapod Haiku Challenge	2011	HH104-cricket	The last cricket's chirps - some notes on the music book of my granddaughter		RO	No
Tue Mar 29 09:26:55 EDT 2022	ard19@psu.edu	Smajil Durmisevic	Hexapod Haiku Challenge	2012	HH1040-honey_bee	the honey bee is a symbol given by the Lord - once it dies, mankind will disappear			No
Tue Mar 29 09:27:32 EDT 2022	ard19@psu.edu	Smajil Durmisevic	Hexapod Haiku Challenge	2012	HH1041-honey_bee	heavenly dew - for strength and a long life God's gift of the honey bee			No
Tue Mar 29 09:28:12 EDT 2022	ard19@psu.edu	Smajil Durmisevic	Hexapod Haiku Challenge	2012	HH1042-crickets	crickets in the field - listen, it's an ode to love's glory			No
Mon Mar 28 16:02:24 EDT 2022	ard19@psu.edu	Stephanie Smith	Hexapod Haiku Challenge	2010	HH1046-flashing	In the trees, flashing Yellow-green, there enticing A river of light		US	No
Mon Mar 28 16:03:07 EDT 2022	ard19@psu.edu	Stephanie Smith	Hexapod Haiku Challenge	2010	HH1047-Eight-Legs	Fat Mrs. Eight-Legs Hungry, waiting for breakfast No more mosquitoes!		US	No
Mon Mar 28 13:56:14 EDT 2022	ard19@psu.edu	Stephen G. Wessells	Hexapod Haiku Challenge	2010	HH1049-dragonfly	White wall -- a dragonfly lands on its shadow		US	No
Sat Mar 26 16:54:00 EDT 2022	ard19@psu.edu	Eduard TARA	Hexapod Haiku Challenge	2011	HH105-water_striders	Gliding together to the October sunset - two water striders		RO	No
Mon Mar 28 13:57:09 EDT 2022	ard19@psu.edu	Stephen G. Wessells	Hexapod Haiku Challenge	2010	HH1050-spider	When I brushed against her web, the spider thought she had something		US	No
Mon Mar 28 13:57:48 EDT 2022	ard19@psu.edu	Stephen G. Wessells	Hexapod Haiku Challenge	2010	HH1051-firefly	A firefly lands on my arm, lights once and takes off		US	No
Fri Mar 25 15:05:53 EDT 2022	ard19@psu.edu	Stephen Lew	Hexapod Haiku Challenge	2010	HH1052-blood	One drop of your blood Ensures that I live forever. Try not to scratch it		US	No
Fri Mar 25 15:06:46 EDT 2022	ard19@psu.edu	Stephen Lew	Hexapod Haiku Challenge	2010	HH1053-silk	Too small to break silk, Or to be worth devouring, I writhe in terror	maybe also Diptera?	US	No
Sun Mar 27 20:26:59 EDT 2022	ard19@psu.edu	Steven Unruhe	Hexapod Haiku Challenge	2010	HH1055-Twelve_legs	Through the endless rain, Twelve legs clinging to the ramp, We, too, board the ark		US	No
Sat Mar 26 16:54:26 EDT 2022	ard19@psu.edu	Eduard TARA	Hexapod Haiku Challenge	2011	HH106-fireflies	Gazing at the sky - the fireflies are changing the constellations		RO	No
Tue Mar 29 09:22:30 EDT 2022	ard19@psu.edu	Svetlana Kosutic	Hexapod Haiku Challenge	2012	HH1061-fly	short path of fly above the tobacco leaf cigarette smoke			No
Tue Mar 29 09:22:55 EDT 2022	ard19@psu.edu	Svetlana Kosutic	Hexapod Haiku Challenge	2012	HH1062-ant	top of the old oak sunset follows arriving ant			No
Tue Mar 29 09:23:22 EDT 2022	ard19@psu.edu	Svetlana Kosutic	Hexapod Haiku Challenge	2012	HH1063-spider	leaf above the water green spider under it hiding from the sun			No
Sun Mar 27 20:01:35 EDT 2022	ard19@psu.edu	Tania Nicolescu	Hexapod Haiku Challenge	2010	HH1068-butterfly	White butterfly stopped from its fly on a chestnut — the idyll of the fall		RO	No
Sun Mar 27 20:02:18 EDT 2022	ard19@psu.edu	Tania Nicolescu	Hexapod Haiku Challenge	2010	HH1069-lady_bird	Child in the meadow- the whole universe is a lady bird		RO	No
Sat Mar 26 16:54:50 EDT 2022	ard19@psu.edu	deer creek high school	Hexapod Haiku Challenge	2011	HH107-spider	There once was a man Who got bit by a spider His name's Spider Man		US	No
Fri Mar 25 14:43:42 EDT 2022	ard19@psu.edu	Tanja Cilia	Hexapod Haiku Challenge	2010	HH1070-swallowtail	Two-tailed swallowtail Icon of Arizona; Multicaudata!		MT	No
Fri Mar 25 14:44:14 EDT 2022	ard19@psu.edu	Tanja Cilia	Hexapod Haiku Challenge	2010	HH1071-Seven-spotted_ladybug	Symbol of good luck Seven-spotted ladybug Come, rest on my hand!		MT	No
Fri Mar 25 14:44:45 EDT 2022	ard19@psu.edu	Tanja Cilia	Hexapod Haiku Challenge	2010	HH1072-queen	Acting like a queen Diet of royal jelly; Egg-laying machine!		MT	No
Sun Mar 27 16:39:14 EDT 2022	ard19@psu.edu	Tanja Cilia	Hexapod Haiku Challenge	2010	HH1073-mosquito	Pesky mosquito; Why did Noah not splat you When he had the chance?		MT	No
Sun Mar 27 16:40:07 EDT 2022	ard19@psu.edu	Tanja Cilia	Hexapod Haiku Challenge	2010	HH1074-daddy_long-legs	Cute daddy long-legs With steps ever so dainty; Where are you going?	or Araneae?	MT	No
Sun Mar 27 16:40:50 EDT 2022	ard19@psu.edu	Tanja Cilia	Hexapod Haiku Challenge	2010	HH1075-American_cockroach	Have you ever met An American cockroach That could speak French, too?		MT	No
Sun Mar 27 16:41:24 EDT 2022	ard19@psu.edu	Tanja Cilia	Hexapod Haiku Challenge	2010	HH1076-flea	Fly away, fat flea; Flee from furred and feathered fiends — Flit towards fine fleeces!		MT	No
Sun Mar 27 16:42:17 EDT 2022	ard19@psu.edu	Tanja Cilia	Hexapod Haiku Challenge	2010	HH1077-Damsel_fly	Feeling so flighty, Damsel fly, so sleek, so lithe... Going to the ball!		MT	No
Sun Mar 27 16:43:08 EDT 2022	ard19@psu.edu	Tanja Cilia	Hexapod Haiku Challenge	2010	HH1078-Earwig_scorpion	Earwig and scorpion; Cousins, foes, or bosom friends? Both look so crabby!		MT	No
Sun Mar 27 16:43:54 EDT 2022	ard19@psu.edu	Tanja Cilia	Hexapod Haiku Challenge	2010	HH1079-Gnat_ant_bee_fly	Gnat, ant, bee or fly — Insects of one syllable... Various and varied!		MT	No
Sat Mar 26 16:55:20 EDT 2022	ard19@psu.edu	deer creek high school	Hexapod Haiku Challenge	2011	HH108-bees	It's so hard to see All the birds and bees With the world so large		US	No
Sun Mar 27 16:44:43 EDT 2022	ard19@psu.edu	Tanja Cilia	Hexapod Haiku Challenge	2010	HH1080-mantis	Invert triangle; That's the praying mantis face... But he's an atheist!		MT	No
Sun Mar 27 16:45:36 EDT 2022	ard19@psu.edu	Tanja Cilia	Hexapod Haiku Challenge	2010	HH1081-Fly	Fly in the ointment, Why are you such a spoilsport? You must go out more!		MT	No
Sun Mar 27 16:46:32 EDT 2022	ard19@psu.edu	Tanja Cilia	Hexapod Haiku Challenge	2010	HH1082-Caterpillar	Wily, wiggly worm; Caterpillar's plain cousin... Have you turned today?		MT	No
Sun Mar 27 16:47:20 EDT 2022	ard19@psu.edu	Tanja Cilia	Hexapod Haiku Challenge	2010	HH1083-bumble-bee	Busy bumble-bee... Wings too small for your body Nonetheless, you fly!		MT	No
Sun Mar 27 20:12:29 EDT 2022	ard19@psu.edu	Tatjana Debeljacki	Hexapod Haiku Challenge	2010	HH1084-spider	a spider weaves cobweb treble clef dances in the rythm of tam tam		RS	No
Sun Mar 27 20:13:21 EDT 2022	ard19@psu.edu	Tatjana Debeljacki	Hexapod Haiku Challenge	2010	HH1085-bees	Humming bees Spread pollen dust From flower to flower		RS	No
Sun Mar 27 20:28:00 EDT 2022	ard19@psu.edu	Tatjana Stefanovic	Hexapod Haiku Challenge	2010	HH1086-grasshopper	Grassy carpet A grasshopper just slightly paler		RS	No
Sun Mar 27 20:28:43 EDT 2022	ard19@psu.edu	Tatjana Stefanovic	Hexapod Haiku Challenge	2010	HH1087-beetles	Trembling fingers Potato beetles assaulting		RS	No
Sun Mar 27 20:29:27 EDT 2022	ard19@psu.edu	Tatjana Stefanovic	Hexapod Haiku Challenge	2010	HH1088-moth	Women's Day In his cupboard not a single moth		RS	No
Sat Mar 26 16:55:46 EDT 2022	ard19@psu.edu	deer creek high school	Hexapod Haiku Challenge	2011	HH109-Insecticides	Slowly falling down, Insecticides stole my prime. Death by lack of breath		US	No
Sun Mar 27 20:06:42 EDT 2022	ard19@psu.edu	Thomas R. Andrus, Jr.	Hexapod Haiku Challenge	2010	HH1095-Lepidoptera	Lepidoptera ! I love your many phases. Let me count the ways		US	No
Mon Mar 28 13:33:51 EDT 2022	ard19@psu.edu	Timothy Busam	Hexapod Haiku Challenge	2010	HH1096-cicada	July arrives with all its heat, and the song of the cicada is everywhere		US	No
Fri Mar 25 15:38:33 EDT 2022	ard19@psu.edu	Timothy L Busam	Hexapod Haiku Challenge	2010	HH1097-insects	Tidal basin cherry trees, so pink and white Our fine feathered friends, resting after flight And beautiful sounds, of insects in the night		US	No
Sun Mar 27 17:01:04 EDT 2022	ard19@psu.edu	Tina Loflin	Hexapod Haiku Challenge	2010	HH1098-Lightning_bugs	They flit and bring in light, We chased them through the night--small Lightning bugs, oh, so bright!		US	No
Sun Mar 27 17:01:47 EDT 2022	ard19@psu.edu	Tina Loflin	Hexapod Haiku Challenge	2010	HH1099-mantis	Praying mantis, you have taught us how to move: to fight with quick, deft grace		US	No
Sat Mar 26 16:56:11 EDT 2022	ard19@psu.edu	deer creek high school	Hexapod Haiku Challenge	2011	HH110-cocoon	Into a cocoon Crawls a caterpillar, out comes a butterfly		US	No
Sun Mar 27 17:02:30 EDT 2022	ard19@psu.edu	Tina Loflin	Hexapod Haiku Challenge	2010	HH1100-Butterfly	Sign of spring and hope: Butterfly beauty bejewels gardens big and small.		US	No
Mon Mar 28 13:43:15 EDT 2022	ard19@psu.edu	Titaxy	Hexapod Haiku Challenge	2010	HH1101-cobweb	Rainfall wrecks cobweb spider's chance to redo art -- dead dreams, new hopes		US	No
Mon Mar 28 13:44:24 EDT 2022	ard19@psu.edu	Titaxy	Hexapod Haiku Challenge	2010	HH1102-Stinging	Stinging the intruder protecting wealth of hard work -- altruistic warrior	submitted with photo of bumble bee	US	No
Mon Mar 28 15:12:01 EDT 2022	ard19@psu.edu	Tomislav Maretiƒá	Hexapod Haiku Challenge	2010	HH1103-fireflies	travelling alone — the night is warmed by fireflies		HR	No
Mon Mar 28 15:12:46 EDT 2022	ard19@psu.edu	Tomislav Maretiƒá	Hexapod Haiku Challenge	2010	HH1104-cicadas	driving down the mountain to the sea — the first cicadas		HR	No
Mon Mar 28 15:43:18 EDT 2022	ard19@psu.edu	Tomislav Maretiƒá	Hexapod Haiku Challenge	2010	HH1106-glow_worm	a glow worm fell onto the grass from the Milky Way		HR	No
Mon Mar 28 15:44:22 EDT 2022	ard19@psu.edu	Tomislav Maretiƒá	Hexapod Haiku Challenge	2010	HH1107-nine-spotted_moth	summer solstice — a nine-spotted moth sleeps on the chamomile	refers to Amata phegea	HR	No
Mon Mar 28 15:45:16 EDT 2022	ard19@psu.edu	Tomislav Maretiƒá	Hexapod Haiku Challenge	2010	HH1108-ants	forest ants on the minigolf course playing their own game		HR	No
Mon Mar 28 15:46:15 EDT 2022	ard19@psu.edu	Tomislav Maretiƒá	Hexapod Haiku Challenge	2010	HH1109-cicadas	island through the haze quivering with the clamour of cicadas		HR	No
Sat Mar 26 16:56:33 EDT 2022	ard19@psu.edu	deer creek high school	Hexapod Haiku Challenge	2011	HH111-rhinoceros_beetle	In a coat of arms The rhinoceros beetle Warrior in nature		US	No
Mon Mar 28 15:47:02 EDT 2022	ard19@psu.edu	Tomislav Maretiƒá	Hexapod Haiku Challenge	2010	HH1110-ladybug	for a long time the ladybug prepares to fly off my thumb		HR	No
Mon Mar 28 15:47:42 EDT 2022	ard19@psu.edu	Tomislav Maretiƒá	Hexapod Haiku Challenge	2010	HH1111-centipede	on the garden table a centipede investigates a new haiku		HR	No
Mon Mar 28 15:48:20 EDT 2022	ard19@psu.edu	Tomislav Maretiƒá	Hexapod Haiku Challenge	2010	HH1112-flash	I flash a light at the hedge — the nightlife of bugs		HR	No
Mon Mar 28 15:49:14 EDT 2022	ard19@psu.edu	Tomislav Maretiƒá	Hexapod Haiku Challenge	2010	HH1113-firefly	a firefly turns off, turns on ‚Ä¶ lighting its way		HR	No
Mon Mar 28 15:50:00 EDT 2022	ard19@psu.edu	Tomislav Maretiƒá	Hexapod Haiku Challenge	2010	HH1114-butterflies	hot summer noon — the butterflies gather around the well		HR	No
Mon Mar 28 15:50:35 EDT 2022	ard19@psu.edu	Tomislav Maretiƒá	Hexapod Haiku Challenge	2010	HH1115-cicada	looking through the cicada's wings ‚Ä¶ the distant islands		HR	No
Mon Mar 28 15:51:16 EDT 2022	ard19@psu.edu	Tomislav Maretiƒá	Hexapod Haiku Challenge	2010	HH1116-fireflies	a starry sky descends upon the earth — a swarm of fireflies		HR	No
Mon Mar 28 15:52:13 EDT 2022	ard19@psu.edu	Tomislav Maretiƒá	Hexapod Haiku Challenge	2010	HH1117-cicada	sunset — a cicada in the holm oak chirps more slowly		HR	No
Tue Mar 29 09:42:12 EDT 2022	ard19@psu.edu	Tonka Lovriƒá	Hexapod Haiku Challenge	2012	HH1118-bumblebee	bumblebee visiting a lady in purple		HR	No
Tue Mar 29 09:42:47 EDT 2022	ard19@psu.edu	Tonka Lovriƒá	Hexapod Haiku Challenge	2012	HH1119-butterfly	a girl erasing colours from the butterfly's wings		HR	No
Fri Mar 25 22:13:49 EDT 2022	ard19@psu.edu	Kate Peragine	Hexapod Haiku Challenge	2011	HH112-stink_bug	camouflaged stink bug climbing my straw to the light you taste horrible	title = Brochymena - a senryu	US	No
Tue Mar 29 09:43:13 EDT 2022	ard19@psu.edu	Tonka Lovriƒá	Hexapod Haiku Challenge	2012	HH1120-Mantis	even before the ringing of the bell, the Mantis in its prayer		HR	No
Mon Mar 28 13:00:10 EDT 2022	ard19@psu.edu	Tori Ross	Hexapod Haiku Challenge	2010	HH1121-Dragonflies	buzz buzz all around Near water they can be found Dragonflies abound		US	No
Mon Mar 28 22:52:28 EDT 2022	ard19@psu.edu	Tracy Davidson	Hexapod Haiku Challenge	2012	HH1122-daddy-long-legs	daddy-long-legs another one flies straight through the basketball hoop	or Pholcidae		No
Mon Mar 28 22:53:24 EDT 2022	ard19@psu.edu	Tracy Davidson	Hexapod Haiku Challenge	2012	HH1123-cobweb_fly	frost-laced cobweb traps an unsuspecting fly the spinner moves in			No
Mon Mar 28 22:54:17 EDT 2022	ard19@psu.edu	Tracy Davidson	Hexapod Haiku Challenge	2012	HH1124-ants	his tenth birthday cake footprints across the icing a line of black ants			No
Mon Mar 28 16:17:12 EDT 2022	ard19@psu.edu	Valeria Iacob	Hexapod Haiku Challenge	2010	HH1129-dragonfly	Hungry ant- from the poor dragonfly remained only the wings		RO	No
Sat Mar 26 16:58:46 EDT 2022	ard19@psu.edu	deer creek high school	Hexapod Haiku Challenge	2011	HH113-cocoon	You munch upon leaves Take shelter in a cocoon Then burst into flight	title = Butterfly	US	No
Fri Mar 25 13:29:10 EDT 2022	ard19@psu.edu	Vasile Moldovan	Hexapod Haiku Challenge	2010	HH1133-butterflies	Another love story- a blue butterflies cruciffied on the passion flower		RO	No
Fri Mar 25 13:29:48 EDT 2022	ard19@psu.edu	Vasile Moldovan	Hexapod Haiku Challenge	2010	HH1134-monarch	Clouds out of the blue- flocks of monarch butterflies on the way to home		RO	No
Fri Mar 25 14:26:09 EDT 2022	ard19@psu.edu	Vasile Moldovan	Hexapod Haiku Challenge	2010	HH1135-lady_bird	Ditching on air craft- in my palm on the life line a perplexed lady bird		RO	No
Sun Mar 27 22:08:50 EDT 2022	ard19@psu.edu	Victor Glover	Hexapod Haiku Challenge	2010	HH1136-Scorpions	Scorpions are scary A stinger full of poison Pincers big and sharp		US	No
Sat Mar 26 16:59:10 EDT 2022	ard19@psu.edu	deer creek high school	Hexapod Haiku Challenge	2011	HH114-Bugs	Bugs have many traits We can not live with out them They complete our world		US	No
Mon Mar 28 19:20:58 EDT 2022	ard19@psu.edu	Vo Tuan Hoang Vy	Hexapod Haiku Challenge	2012	HH1140-dragonflies	Thru the foggy air dawn light catching the dragonflies glittering wings		VN	No
Mon Mar 28 19:21:36 EDT 2022	ard19@psu.edu	Vo Tuan Hoang Vy	Hexapod Haiku Challenge	2012	HH1141-bed-bugs	Old blanket bed-bugs biting my winter night		VN	No
Mon Mar 28 19:22:21 EDT 2022	ard19@psu.edu	Vo Tuan Hoang Vy	Hexapod Haiku Challenge	2012	HH1142-fireflies	Summer fireflies up on a dead branch searching moonlight		VN	No
Fri Mar 25 15:03:02 EDT 2022	ard19@psu.edu	W. Matthew Shipman	Hexapod Haiku Challenge	2010	HH1143-AntsHoneybeesMosquitoes	Ants are essential Honeybees are useful too But mosquitoes bite		US	No
Mon Mar 28 19:02:13 EDT 2022	ard19@psu.edu	William Hargett	Hexapod Haiku Challenge	2010	HH1144-spider	I buzz through the room Fleeing from all spider webs Hunting for the dead		US	No
Mon Mar 28 19:15:25 EDT 2022	ard19@psu.edu	Woffmon	Hexapod Haiku Challenge	2012	HH1145-lady_bugs	I love lady bugs Unlike some of the man bugs They never bug me			No
Tue Mar 29 09:21:06 EDT 2022	ard19@psu.edu	Woodrow Barlow	Hexapod Haiku Challenge	2012	HH1146-caterpillar	oh, caterpillar snuggle in your silk blanket awake, butterfly			No
Tue Mar 29 09:21:34 EDT 2022	ard19@psu.edu	Woodrow Barlow	Hexapod Haiku Challenge	2012	HH1147-lightning_bug	little lightning bug a light, floating in the dark who taught you to glow?			No
Tue Mar 29 09:21:55 EDT 2022	ard19@psu.edu	Woodrow Barlow	Hexapod Haiku Challenge	2012	HH1148-dragonfly	wise, ancient and proud artifact of days gone by the dragonfly king			No
Sat Mar 26 16:59:29 EDT 2022	ard19@psu.edu	deer creek high school	Hexapod Haiku Challenge	2011	HH115-Ladybugs	Ladybugs crawling Under leaves and over trees How lovely their spots		US	No
Sat Mar 26 16:59:55 EDT 2022	ard19@psu.edu	deer creek high school	Hexapod Haiku Challenge	2011	HH116-Insects	Insects are buzzing They are flying and creeping Look under your shoe		US	No
Sat Mar 26 17:00:21 EDT 2022	ard19@psu.edu	deer creek high school	Hexapod Haiku Challenge	2011	HH117-Bugs	Buzzing all around Crawling all over the ground Bugs are the bee's knees		US	No
Sat Mar 26 17:00:49 EDT 2022	ard19@psu.edu	deer creek high school	Hexapod Haiku Challenge	2011	HH118-maggots	Murders left and right Feeding the maggots' delight Must be New Jersey		US	No
Sat Mar 26 17:01:22 EDT 2022	ard19@psu.edu	deer creek high school	Hexapod Haiku Challenge	2011	HH119-Bees	Dead leaves and plants prance Bees and flowers do the dance Yes spring has a chance		US	No
Sat Mar 26 17:01:47 EDT 2022	ard19@psu.edu	deer creek high school	Hexapod Haiku Challenge	2011	HH120-Bees	Beautifully scary They can sometimes be hairy Bugs are everywhere		US	No
Sat Mar 26 17:02:08 EDT 2022	ard19@psu.edu	deer creek high school	Hexapod Haiku Challenge	2011	HH121-bugs	I like big fat bugs They are really ugly I don't like big bugs		US	No
Sat Mar 26 17:02:39 EDT 2022	ard19@psu.edu	deer creek high school	Hexapod Haiku Challenge	2011	HH122-Butterfly	Flutters through the air, Brilliant wings of changing color; Enchanting beauties	title = The Butterfly	US	No
Fri Mar 25 22:14:28 EDT 2022	ard19@psu.edu	Naomi Beth Wakan	Hexapod Haiku Challenge	2011	HH123-mosquitoes	haijin discuss whether the essence of haiku is 'suchness' mosquitoes, this summer evening, buzz around the deck		CA	No
Sat Mar 26 17:03:01 EDT 2022	ard19@psu.edu	deer creek high school	Hexapod Haiku Challenge	2011	HH124-Bugs	Flying up above, Crawling, digging down below, Bugs are everywhere!!!		US	No
Sat Mar 26 17:03:52 EDT 2022	ard19@psu.edu	deer creek high school	Hexapod Haiku Challenge	2011	HH125-Butterflies	Butterflies fly high All over the purple sky They nobly die		US	No
Sat Mar 26 17:04:35 EDT 2022	ard19@psu.edu	deer creek high school	Hexapod Haiku Challenge	2011	HH126-bee	Ouch! That hurt very bad! Ouch! I was stung in my back! What caused bee to sting?		US	No
Sat Mar 26 17:04:59 EDT 2022	ard19@psu.edu	deer creek high school	Hexapod Haiku Challenge	2011	HH127-Butterflies	Butterflies fly high Through the sky they soar with grace Fly butterfly fly		US	No
Sat Mar 26 17:05:25 EDT 2022	ard19@psu.edu	deer creek high school	Hexapod Haiku Challenge	2011	HH128-Bugs	Bugs, Bugs, Everywhere More and more throughout the year Stay away from me		US	No
Sat Mar 26 17:05:56 EDT 2022	ard19@psu.edu	deer creek high school	Hexapod Haiku Challenge	2011	HH129-Fireflies	Fireflies fly high In the night sky, oh so high Through the night skies		US	No
Sat Mar 26 17:06:19 EDT 2022	ard19@psu.edu	deer creek high school	Hexapod Haiku Challenge	2011	HH130-Bugs	Bugs are super cool On the ground or in the pool They can walk and swim		US	No
Sat Mar 26 17:06:49 EDT 2022	ard19@psu.edu	deer creek high school	Hexapod Haiku Challenge	2011	HH131-Bugs	Studying Bugs is What I do, this is a rhyme. This is a Haiku		US	No
Sat Mar 26 17:07:13 EDT 2022	ard19@psu.edu	deer creek high school	Hexapod Haiku Challenge	2011	HH132-Bee	Sting like a fat Bee Running away from that tree Bye, bye you fat Bee		US	No
Sat Mar 26 17:07:40 EDT 2022	ard19@psu.edu	deer creek high school	Hexapod Haiku Challenge	2011	HH133-Bumblebees	Bumblebees fly high Black and yellow fly so high Black and yellow, fly		US	No
Fri Mar 25 22:14:59 EDT 2022	ard19@psu.edu	Naomi Beth Wakan	Hexapod Haiku Challenge	2011	HH134-mosquitoes	the chatter of summer guests on the deck mosquitoes buzzing		CA	No
Sat Mar 26 17:08:18 EDT 2022	ard19@psu.edu	deer creek high school	Hexapod Haiku Challenge	2011	HH135-maggot	I live with the dead Living in the color red I am the maggot		US	No
Sat Mar 26 17:08:43 EDT 2022	ard19@psu.edu	deer creek high school	Hexapod Haiku Challenge	2011	HH136-Insects	Crawling up the tree Eating all of the fresh leaves Insects are unique		US	No
Sat Mar 26 17:09:02 EDT 2022	ard19@psu.edu	deer creek high school	Hexapod Haiku Challenge	2011	HH137-honey_bee	Dancing and stinging Together pollinating Do the honey bee!		US	No
Sat Mar 26 17:09:28 EDT 2022	ard19@psu.edu	deer creek high school	Hexapod Haiku Challenge	2011	HH138-Centipede	I have lots of legs Not enough shoes to fit them Name is Centipede		US	No
Sat Mar 26 17:09:55 EDT 2022	ard19@psu.edu	deer creek high school	Hexapod Haiku Challenge	2011	HH139-honey_bee	There's a honey bee On a big tree next to me It scared me to death		US	No
Sat Mar 26 17:10:20 EDT 2022	ard19@psu.edu	deer creek high school	Hexapod Haiku Challenge	2011	HH140-bee	My name is Kyle I am a bee in this tree Trying to go pee		US	No
Sat Mar 26 17:10:51 EDT 2022	ard19@psu.edu	deer creek high school	Hexapod Haiku Challenge	2011	HH141-Pillbug	When I'm scared I roll With soul I roll in my shell The Pillbug, I tell		US	No
Sat Mar 26 17:11:17 EDT 2022	ard19@psu.edu	Barbara A Taylor	Hexapod Haiku Challenge	2011	HH142-bee	unwelcome bee "the cane toad of the insect world"		AU	No
Sat Mar 26 17:12:05 EDT 2022	ard19@psu.edu	Barbara A Taylor	Hexapod Haiku Challenge	2011	HH143-ants	new coolness white ants scarper when he sneezes	termites	AU	No
Sat Mar 26 17:12:52 EDT 2022	ard19@psu.edu	Barbara A Taylor	Hexapod Haiku Challenge	2011	HH144-webs	lingering heat over night webs of gold grow larger	this haiku included a photo of an orb-weaving spider	AU	No
Fri Mar 25 22:15:34 EDT 2022	ard19@psu.edu	Charles Trumbull	Hexapod Haiku Challenge	2011	HH145-mayfly	at rest on the hospice wall a mayfly		US	No
Sat Mar 26 17:13:22 EDT 2022	ard19@psu.edu	Carmi Soifer	Hexapod Haiku Challenge	2011	HH146-Pholcus	now I see you shared the shower Pholcus phalangioides!		US	No
Sun Mar 27 11:47:55 EDT 2022	ard19@psu.edu	Laura Sherman	Hexapod Haiku Challenge	2011	HH147-inchworm	afternoon stroll — my daughter cuddles an inchworm too tightly		US	No
Sun Mar 27 11:48:25 EDT 2022	ard19@psu.edu	Laura Sherman	Hexapod Haiku Challenge	2011	HH148-wolf_spider	summer shower — a wolf spider inside my green towel		US	No
Sun Mar 27 11:48:57 EDT 2022	ard19@psu.edu	Laura Sherman	Hexapod Haiku Challenge	2011	HH149-bed_bugs	summer evening -- Are there bed bugs, mom? my son cuddles closer		US	No
Sun Mar 27 11:49:35 EDT 2022	ard19@psu.edu	Mariah Blackhorse	Hexapod Haiku Challenge	2011	HH150-Gomphus	pale exuviae clues well followed lead me here Gomphus spicatus		US	No
Sun Mar 27 11:50:05 EDT 2022	ard19@psu.edu	Mariah Blackhorse	Hexapod Haiku Challenge	2011	HH151-Calopteryx	fluttering dance-like black-tipped wings and turquoise tones bright Calopteryx		US	No
Sun Mar 27 11:50:56 EDT 2022	ard19@psu.edu	Ernest J Berry	Hexapod Haiku Challenge	2011	HH152-blue-bottle	old pond a blue-bottle in a bottle		NZ	No
Sun Mar 27 11:52:42 EDT 2022	ard19@psu.edu	Ernest J Berry	Hexapod Haiku Challenge	2011	HH153-noisy	dustbowl the water buffalo's noisy skull		NZ	No
Sun Mar 27 12:01:23 EDT 2022	ard19@psu.edu	Ernest J Berry	Hexapod Haiku Challenge	2011	HH155-mating	nature walk the mating habits of neighbours		NZ	No
Sun Mar 27 12:02:03 EDT 2022	ard19@psu.edu	Ernest J Berry	Hexapod Haiku Challenge	2011	HH156-insects	fishing cabin last season's insects in suspension		NZ	No
Sun Mar 27 12:02:46 EDT 2022	ard19@psu.edu	Ernest J Berry	Hexapod Haiku Challenge	2011	HH157-caterpillar	al fresco ~ a yellow caterpillar in my lettuce		NZ	No
Sun Mar 27 12:03:35 EDT 2022	ard19@psu.edu	Jacqueline Breckling	Hexapod Haiku Challenge	2011	HH158-bug	Spin class begins! Headstrong bug and a dung ball meet sharp incline		US	No
Sun Mar 27 12:04:07 EDT 2022	ard19@psu.edu	Jacqueline Breckling	Hexapod Haiku Challenge	2011	HH159-Tsetse	African Ambien— Tsetse fly bites are free. Zebra — no coupon!		US	No
Sun Mar 27 12:04:38 EDT 2022	ard19@psu.edu	Jacqueline Breckling	Hexapod Haiku Challenge	2011	HH160-Spiderlings	Your mother can see mischief behind her back. Spiderlings behave!		US	No
Sun Mar 27 12:05:12 EDT 2022	ard19@psu.edu	Julie Bloss Kelsey	Hexapod Haiku Challenge	2011	HH161-leafcutter_ants	beneath the chainsaw waving signs of protest ‚Ä¶ leafcutter ants		US	No
Fri Mar 25 22:16:40 EDT 2022	ard19@psu.edu	Charles Trumbull	Hexapod Haiku Challenge	2011	HH165-cricket	the cricket chirps more slowly now; I hasten my step		US	No
Sun Mar 27 12:05:39 EDT 2022	ard19@psu.edu	Rafael Noris	Hexapod Haiku Challenge	2011	HH166-mosquito	incessant sound - the mosquito also seems to meditate		BR	No
Sun Mar 27 12:06:11 EDT 2022	ard19@psu.edu	Rafael Noris	Hexapod Haiku Challenge	2011	HH167-cockroach	just killed my only visitor - a cockroach		BR	No
Sun Mar 27 12:06:53 EDT 2022	ard19@psu.edu	Rafael Noris	Hexapod Haiku Challenge	2011	HH168-butterfly	break at work - a butterfly rests on the window		BR	No
Sun Mar 27 12:09:16 EDT 2022	ard19@psu.edu	Carley Fisher	Hexapod Haiku Challenge	2011	HH169-arachnids	Two small arachnids Scurrying eight legged fiends Feasting on a fly		US	No
Sun Mar 27 12:09:47 EDT 2022	ard19@psu.edu	Carley Fisher	Hexapod Haiku Challenge	2011	HH170-Lepidoptera	Lepidoptera A small flying insect Enjoys sipping plants		US	No
Sun Mar 27 12:10:19 EDT 2022	ard19@psu.edu	Carley Fisher	Hexapod Haiku Challenge	2011	HH171-cockroach	La Blattaria Also known as a cockroach Will outlast us all		US	No
Sun Mar 27 12:10:51 EDT 2022	ard19@psu.edu	Susan Richardson	Hexapod Haiku Challenge	2011	HH172-wasp	summer pub lunch a wasp ploughs the pickle		UK	No
Sun Mar 27 12:11:25 EDT 2022	ard19@psu.edu	Jen Wang	Hexapod Haiku Challenge	2011	HH173-dragonflies	Watching dragonflies In our yard, my son and I Discuss birds and bees		US	No
Sun Mar 27 12:12:01 EDT 2022	ard19@psu.edu	Jen Wang	Hexapod Haiku Challenge	2011	HH174-Ants	Ants crawling over His foot, carrying breadcrumbs, Give Sisyphus hope		US	No
Sun Mar 27 12:12:36 EDT 2022	ard19@psu.edu	Jen Wang	Hexapod Haiku Challenge	2011	HH175-dung_beetle	Lowly dung beetle, Turning waste into a house, Were I as frugal!		US	No
Fri Mar 25 22:17:14 EDT 2022	ard19@psu.edu	Catherine M. F. Camarda	Hexapod Haiku Challenge	2011	HH176-May_flies	May flies June bugs birds feasting....		US	No
Sun Mar 27 12:13:11 EDT 2022	ard19@psu.edu	Eric Larson	Hexapod Haiku Challenge	2011	HH177-Phthirapterans	Peace Corps volunteers celebrate 50 years while Phthirapterans feast		US	No
Sun Mar 27 12:13:47 EDT 2022	ard19@psu.edu	Edward Jones	Hexapod Haiku Challenge	2011	HH178-ants	feet of ants in the mountain dew bottle		US	No
Sun Mar 27 12:14:13 EDT 2022	ard19@psu.edu	Edward Jones	Hexapod Haiku Challenge	2011	HH179-Formicidae	an anteater knows the way to Formicidae: an anteater nose		US	No
Sun Mar 27 12:14:42 EDT 2022	ard19@psu.edu	Edward Jones	Hexapod Haiku Challenge	2011	HH180-ants	in my shoes the feet of ants		US	No
Sun Mar 27 12:15:13 EDT 2022	ard19@psu.edu	Margaret Donald	Hexapod Haiku Challenge	2011	HH181-Dysdercus	Dysdercus sidae copulating. They say they fancy hibiscus		AU	No
Sun Mar 27 12:15:41 EDT 2022	ard19@psu.edu	Jacek Margolak	Hexapod Haiku Challenge	2011	HH182-ants	alone on the park again I count ants in a colony		PL	No
Sun Mar 27 12:16:43 EDT 2022	ard19@psu.edu	Jacek Margolak	Hexapod Haiku Challenge	2011	HH184-fireflies	gloomy night the glow of fireflies trapped in glass bottle		PL	No
Sun Mar 27 12:17:10 EDT 2022	ard19@psu.edu	Iara Roberta de Azevedo Niero	Hexapod Haiku Challenge	2011	HH185-Pentatomidae	Among the shells of Myrtaceae Pentatomidae		BR	No
Sun Mar 27 12:17:55 EDT 2022	ard19@psu.edu	Iara Roberta de Azevedo Niero	Hexapod Haiku Challenge	2011	HH186-crickets	Losing the limits - Litter swallows Every crickets		BR	No
Fri Mar 25 22:17:57 EDT 2022	ard19@psu.edu	Lori Blake	Hexapod Haiku Challenge	2011	HH187-Dragonfly	Fragile wings spread wide This tiny jeweled dancer glitters in the sun	title = Dragonfly	US	No
Sun Mar 27 12:18:25 EDT 2022	ard19@psu.edu	Iara Roberta de Azevedo Niero	Hexapod Haiku Challenge	2011	HH188-ants	Sometimes I envy the ants That can carry on the back A heavier Cross		BR	No
Sun Mar 27 12:18:58 EDT 2022	ard19@psu.edu	William J. Cromartie	Hexapod Haiku Challenge	2011	HH189-hawk_moth	Hovering hawk moth. Slender tongues extend. Cleome		US	No
Sun Mar 27 12:19:55 EDT 2022	ard19@psu.edu	William J. Cromartie	Hexapod Haiku Challenge	2011	HH190-Bumblebee	In the aster The sound of one hand preying. Bumblebee	this was a haiga that included a photo of a mantis holding a bee with one of its fore legs	US	No
Sun Mar 27 12:20:39 EDT 2022	ard19@psu.edu	William J. Cromartie	Hexapod Haiku Challenge	2011	HH191-assassin	Milkweed flowers. An assassin spreads his coral fan	this was a haiga that included an image of an assassin bug preying on a butterfly, and the butterfly‚Äôs wings spread out like a fan	US	No
Sun Mar 27 12:21:04 EDT 2022	ard19@psu.edu	Mark E. Brager	Hexapod Haiku Challenge	2011	HH192-cicadas	morning cicadas — changing the sheets for my wife's return		US	No
Sun Mar 27 12:21:33 EDT 2022	ard19@psu.edu	Mark E. Brager	Hexapod Haiku Challenge	2011	HH193-spider_webs	Labor Day spider webs and rust line the red wagon		US	No
Sun Mar 27 12:22:05 EDT 2022	ard19@psu.edu	Mark E. Brager	Hexapod Haiku Challenge	2011	HH194-cricket	after the rain one cricket‚Ä¶ two‚Ä¶three‚Ä¶		US	No
Sun Mar 27 12:22:39 EDT 2022	ard19@psu.edu	Vasile Moldovan	Hexapod Haiku Challenge	2011	HH195-wasps_butterflies	sunflower field - wasps and butterflies in rivality		RO	No
Sun Mar 27 12:23:07 EDT 2022	ard19@psu.edu	Vasile Moldovan	Hexapod Haiku Challenge	2011	HH196-anthill	anthill- the pack of dogs avoid it		RO	No
Sun Mar 27 12:23:36 EDT 2022	ard19@psu.edu	Vasile Moldovan	Hexapod Haiku Challenge	2011	HH197-lady_bird	a lady bird just on the life line- whereto?		RO	No
Fri Mar 25 21:40:31 EDT 2022	ard19@psu.edu	Adina ENACHESCU	Hexapod Haiku Challenge	2011	HH198-cricket	Love of a season- the last serenade of the cricket		RO	No
Fri Mar 25 22:18:30 EDT 2022	ard19@psu.edu	james rodriguez	Hexapod Haiku Challenge	2011	HH199-mantis	long night drive preying mantis rides on my shoulder till mid morning		US	No
Sun Mar 27 12:24:08 EDT 2022	ard19@psu.edu	Julie Bloss Kelsey	Hexapod Haiku Challenge	2011	HH200-caterpillar	tent caterpillar: the scourge of my garden a pet for my son		US	No
Fri Mar 25 22:19:12 EDT 2022	ard19@psu.edu	james rodriguez	Hexapod Haiku Challenge	2011	HH210-sulphurs	dinner over the bay cloudless sulphurs dancing in circles catch my eye		US	No
Sun Mar 27 12:24:35 EDT 2022	ard19@psu.edu	Sara June McDavid	Hexapod Haiku Challenge	2011	HH211-firefly	firefly night the children run with mason jars		US	No
Sun Mar 27 12:25:08 EDT 2022	ard19@psu.edu	Sara June McDavid	Hexapod Haiku Challenge	2011	HH212-mantis	the green stick sways in my hand a hungry mantis		US	No
Sun Mar 27 12:25:34 EDT 2022	ard19@psu.edu	Sara June McDavid	Hexapod Haiku Challenge	2011	HH213-bed_bug	my posh hotel room red spots on the sheets four star bed bugs		US	No
Sun Mar 27 12:26:12 EDT 2022	ard19@psu.edu	Seth Irish	Hexapod Haiku Challenge	2011	HH214-Antennae	Antennae quiver As he dances, she draws near He feels her wing beat	title = Mosquito romance	UK	No
Sun Mar 27 12:26:56 EDT 2022	ard19@psu.edu	Seth Irish	Hexapod Haiku Challenge	2011	HH215-bee	Nobody knows me Understandable, you see, I'm inside a bee	title = The plaint of Strepsiptera	UK	No
Sun Mar 27 12:27:34 EDT 2022	ard19@psu.edu	Seth Irish	Hexapod Haiku Challenge	2011	HH216-tsetse	Fingers sieve the dirt I'll find those tsetse pupae 'ere their folks find me		UK	No
Sun Mar 27 12:28:16 EDT 2022	ard19@psu.edu	Gillian Light	Hexapod Haiku Challenge	2011	HH217-Giant_Weta	God of ugly things Heaviest insect of all It can't even fly	title = Giant Weta / Wetapunga	NZ	No
Sun Mar 27 12:29:06 EDT 2022	ard19@psu.edu	Gillian Light	Hexapod Haiku Challenge	2011	HH218-Katipo_Spider	Red stripes in sand dunes This venomous night stinger Spins a tangled web	title - Katipo Spider	NZ	No
Sun Mar 27 12:30:10 EDT 2022	ard19@psu.edu	Gillian Light	Hexapod Haiku Challenge	2011	HH219-ghost_moth	The ghost moth hatches With no mouth to feed Dies of starvation	title = Puriri Moth / Pepe tuna	NZ	No
Sun Mar 27 12:30:38 EDT 2022	ard19@psu.edu	Seren Fargo	Hexapod Haiku Challenge	2011	HH220-termite	unforgiving summer— a termite tears at its wings		US	No
Fri Mar 25 22:19:57 EDT 2022	ard19@psu.edu	james rodriguez	Hexapod Haiku Challenge	2011	HH221-yellow_jacket	oregon swallowtail on display in the truck grill yellow jackets gather		US	No
Sun Mar 27 12:31:07 EDT 2022	ard19@psu.edu	Julian Brescanu	Hexapod Haiku Challenge	2011	HH222-centipede	such long antennae! house centipede can`t pick up tv though - dumb luck!		MD	No
Sun Mar 27 12:31:39 EDT 2022	ard19@psu.edu	Julian Brescanu	Hexapod Haiku Challenge	2011	HH223-centipede_cockroaches	yellow and black striped house centipede is on guard cockroaches - look out		MD	No
Sun Mar 27 12:32:30 EDT 2022	ard19@psu.edu	Julian Brescanu	Hexapod Haiku Challenge	2011	HH224-centipede	house centipede poised its fine striped legs resting now is it so ugly?		MD	No
Sun Mar 27 12:33:02 EDT 2022	ard19@psu.edu	Margaret Donald	Hexapod Haiku Challenge	2011	HH225-Australasia	Four hundred thousand In Australasia alone. And man is special?		AU	No
Sun Mar 27 12:33:29 EDT 2022	ard19@psu.edu	Catherine J.S. Lee	Hexapod Haiku Challenge	2011	HH226-orb_weaver	late afternoon . . . an orb weaver and I work the clothesline		US	No
Sun Mar 27 12:33:54 EDT 2022	ard19@psu.edu	Catherine J.S. Lee	Hexapod Haiku Challenge	2011	HH227-cicada	traffic jam a hitchhiking cicada leaps from my armrest		US	No
Sun Mar 27 12:34:29 EDT 2022	ard19@psu.edu	Catherine J.S. Lee	Hexapod Haiku Challenge	2011	HH228-hives	stacked hives . . . the blueberry barren heavy with pollen		US	No
Sun Mar 27 12:36:04 EDT 2022	ard19@psu.edu	Heather Young	Hexapod Haiku Challenge	2011	HH229-hexapods	On TVs to receive On hexapods to perceive Antennae		CA	No
Sun Mar 27 12:36:33 EDT 2022	ard19@psu.edu	Heather Young	Hexapod Haiku Challenge	2011	HH230-Tephritidae	When summer winds fly Born into the world are fruits And Tephritidae		CA	No
Sun Mar 27 12:37:06 EDT 2022	ard19@psu.edu	Barbara Strang	Hexapod Haiku Challenge	2011	HH231-fly	in a patch of sun the old cat, a fly and me		NZ	No
Fri Mar 25 22:22:45 EDT 2022	ard19@psu.edu	Mary White	Hexapod Haiku Challenge	2011	HH232-spider	ever so gentle- she carries the spider away from the shrieks		IE	No
Sun Mar 27 12:37:31 EDT 2022	ard19@psu.edu	Barbara Strang	Hexapod Haiku Challenge	2011	HH233-cicada	Sunday at the park ZZZZZZ ... the first cicada		NZ	No
Sun Mar 27 12:37:55 EDT 2022	ard19@psu.edu	Barbara Strang	Hexapod Haiku Challenge	2011	HH234-moth	a moth circles the solar light — full moon rising		NZ	No
Sun Mar 27 12:38:55 EDT 2022	ard19@psu.edu	Laura L. Snyder	Hexapod Haiku Challenge	2011	HH235-Caterpillar	your mandibles tear straight through leaf flesh and bones. Appetite drives you. I will fly, releasing a shroud of silk like you. I watch, see how it is done	title = Caterpillar	US	No
Sun Mar 27 12:39:25 EDT 2022	ard19@psu.edu	Laura L. Snyder	Hexapod Haiku Challenge	2011	HH236-ant	An ant walks one thousand miles without a retread My feet blister in three miles		US	No
Sun Mar 27 12:39:55 EDT 2022	ard19@psu.edu	Laura L. Snyder	Hexapod Haiku Challenge	2011	HH237-jumping_spider	Standing above Everything snow at twenty-two thousand feet the jumping spider		US	No
Sun Mar 27 12:40:38 EDT 2022	ard19@psu.edu	Tanya McDonald	Hexapod Haiku Challenge	2011	HH238-pseudoscorpion	a pseudoscorpion hitches a ride on my glove--- autumn sunshine		US	No
Sun Mar 27 12:42:49 EDT 2022	ard19@psu.edu	Tanya McDonald	Hexapod Haiku Challenge	2011	HH239-centipede	house centipede! my heart rate as fast as those legs		US	No
Sun Mar 27 12:43:17 EDT 2022	ard19@psu.edu	Tanya McDonald	Hexapod Haiku Challenge	2011	HH240-cellar_spider	home from vacation the cellar spider gone from its corner		US	No
Sun Mar 27 12:43:42 EDT 2022	ard19@psu.edu	Julie Bloss Kelsey	Hexapod Haiku Challenge	2011	HH241-house_fly	those disco ball eyes brought Saturday night fever ... the common house fly		US	No
Sun Mar 27 12:44:23 EDT 2022	ard19@psu.edu	Charlie Smith	Hexapod Haiku Challenge	2011	HH242-aphids	aphids everywhere mail-order house ladybugs arrive two weeks late		US	No
Fri Mar 25 22:23:18 EDT 2022	ard19@psu.edu	Mary White	Hexapod Haiku Challenge	2011	HH243-fly_spiders_web	summer breeze a fly sways slowly- spiders web		IE	No
Sun Mar 27 12:44:49 EDT 2022	ard19@psu.edu	Cathy Ncube	Hexapod Haiku Challenge	2011	HH244-spiderweb	no fly zone: spiderweb		US	No
Sun Mar 27 12:45:15 EDT 2022	ard19@psu.edu	Cathy Ncube	Hexapod Haiku Challenge	2011	HH245-worm	delicious wild plum until I tasted the worm		US	No
Sun Mar 27 12:45:55 EDT 2022	ard19@psu.edu	Cathy Ncube	Hexapod Haiku Challenge	2011	HH246-fireflies	summer evenings daddy barbequed, mosquitoes bit fireflies entertained		US	No
Sun Mar 27 12:46:20 EDT 2022	ard19@psu.edu	Karen C. Reynolds	Hexapod Haiku Challenge	2011	HH247-praying_mantis	after mating the praying mantis says kaddish		US	No
Sun Mar 27 12:46:55 EDT 2022	ard19@psu.edu	Karen C. Reynolds	Hexapod Haiku Challenge	2011	HH248-cricket	disturbing the peace in the zen graden a cricket		US	No
Sun Mar 27 12:47:34 EDT 2022	ard19@psu.edu	Karen C. Reynolds	Hexapod Haiku Challenge	2011	HH249-crickets	band shell the orchestra tunes crickets on strings		US	No
Sun Mar 27 12:48:02 EDT 2022	ard19@psu.edu	Martha Love	Hexapod Haiku Challenge	2011	HH250-flies	laboratory flies watching graduate students gathering data		US	No
Sun Mar 27 12:48:30 EDT 2022	ard19@psu.edu	Martha Love	Hexapod Haiku Challenge	2011	HH251-earwig	deep with peony sensuous fragrant dewy an earwig orgy		US	No
Sun Mar 27 12:49:05 EDT 2022	ard19@psu.edu	Martha Love	Hexapod Haiku Challenge	2011	HH252-aphid	waiting in green shrub for my aphid enemies hired assassin bug		US	No
Sun Mar 27 12:49:37 EDT 2022	ard19@psu.edu	Pamela Cooper	Hexapod Haiku Challenge	2011	HH253-woolly_bear	a street sweeper moves along the dusty road- woolly black bear		CA	No
Fri Mar 25 22:24:03 EDT 2022	ard19@psu.edu	Mary White	Hexapod Haiku Challenge	2011	HH254-midges	hot sticky night the air thick with midges- welcome bats		IE	No
Sun Mar 27 12:50:07 EDT 2022	ard19@psu.edu	Pamela Cooper	Hexapod Haiku Challenge	2011	HH255-ant	black and white floor an ant disappears... and reappears		CA	No
Sun Mar 27 12:50:32 EDT 2022	ard19@psu.edu	Pamela Cooper	Hexapod Haiku Challenge	2011	HH256-spider	early frost- a spider sets off the fire alarm		CA	No
Sun Mar 27 12:51:01 EDT 2022	ard19@psu.edu	Ellen Cooper	Hexapod Haiku Challenge	2011	HH257-butterfly	steep climb... I envy the green butterfly		CA	No
Sun Mar 27 12:51:37 EDT 2022	ard19@psu.edu	Richard M. Oxborough	Hexapod Haiku Challenge	2011	HH258-Chikungunya	Stripy fiends' en masse Chikungunya; the horror Tigers rule once more		TZ	No
Sun Mar 27 12:52:12 EDT 2022	ard19@psu.edu	Richard M. Oxborough	Hexapod Haiku Challenge	2011	HH259-chigger_flea	Ah, taxonomy Is it a chigger or flea? "Just kill it!" I plea		TZ	No
Sun Mar 27 12:52:43 EDT 2022	ard19@psu.edu	SHEILA BELLO	Hexapod Haiku Challenge	2011	HH263-hornets	rock gardening hornets' nest disturbed my red fingers		CA	No
Sun Mar 27 12:53:10 EDT 2022	ard19@psu.edu	SHEILA BELLO	Hexapod Haiku Challenge	2011	HH264-bee	noisy vibrations from a trumpet flower bee crawling out		CA	No
Sat Mar 26 10:19:08 EDT 2022	ard19@psu.edu	Greg Schwartz	Hexapod Haiku Challenge	2011	HH265-insect	first day of summer the song of wind through trees with an insect chorus		US	No
Sun Mar 27 12:53:35 EDT 2022	ard19@psu.edu	SHEILA BELLO	Hexapod Haiku Challenge	2011	HH266-beetle	ants swarming over an upturned beetle rose-scented breeze		CA	No
Sun Mar 27 12:54:02 EDT 2022	ard19@psu.edu	Cezar Florin Ciob√ÆcƒÉ	Hexapod Haiku Challenge	2011	HH267-ladybird	palmistry - in the beggar's palm a ladybird		US	No
Sun Mar 27 12:54:40 EDT 2022	ard19@psu.edu	Cezar Florin Ciob√ÆcƒÉ	Hexapod Haiku Challenge	2011	HH268-moth	vespers - a moth settles as kireji		US	No
Sun Mar 27 12:55:07 EDT 2022	ard19@psu.edu	Cezar Florin Ciob√ÆcƒÉ	Hexapod Haiku Challenge	2011	HH269-fireflies	late Poppy Day - fireflies lightening the plaque		US	No
Sun Mar 27 12:55:36 EDT 2022	ard19@psu.edu	Peggy Heinrich	Hexapod Haiku Challenge	2011	HH270-dragonfly	a large shadow crosses the cemetery purple dragonfly		US	No
Sun Mar 27 12:56:03 EDT 2022	ard19@psu.edu	Peggy Heinrich	Hexapod Haiku Challenge	2011	HH271-bees	meadow ramble surrounded by the hum of bees		US	No
Sun Mar 27 12:56:30 EDT 2022	ard19@psu.edu	Wanda D. Cook	Hexapod Haiku Challenge	2011	HH272-ladybug	across my haiku journal a ladybug on her own ginko		US	No
Sun Mar 27 12:56:55 EDT 2022	ard19@psu.edu	Wanda D. Cook	Hexapod Haiku Challenge	2011	HH273-firefly	dusk into darkness firefly courting . . . heats up		US	No
Sun Mar 27 12:57:22 EDT 2022	ard19@psu.edu	Wanda D. Cook	Hexapod Haiku Challenge	2011	HH274-cabbage_white	cabbage whites the flutter of lace curtain veils at playtime		US	No
Sun Mar 27 12:57:53 EDT 2022	ard19@psu.edu	Carole Daoust	Hexapod Haiku Challenge	2011	HH275-cricket	Windless day a cricket changes dandelion		CA	No
Sat Mar 26 10:19:32 EDT 2022	ard19@psu.edu	Greg Schwartz	Hexapod Haiku Challenge	2011	HH276-lightningbug	he makes a quick grab but the lightning bug's faster -- jar is still empty		US	No
Sun Mar 27 12:58:24 EDT 2022	ard19@psu.edu	Carole Daoust	Hexapod Haiku Challenge	2011	HH277-insect	Fresh footprints of an insect so tiny		CA	No
Sun Mar 27 12:58:48 EDT 2022	ard19@psu.edu	Carole Daoust	Hexapod Haiku Challenge	2011	HH278-wasp_weevils	Catching sight of a wasp catching sight of weevils		CA	No
Sun Mar 27 12:59:13 EDT 2022	ard19@psu.edu	Melissa Allen	Hexapod Haiku Challenge	2011	HH279-water_strider	water strider — I still don't believe in miracles		US	No
Sun Mar 27 12:59:37 EDT 2022	ard19@psu.edu	Melissa Allen	Hexapod Haiku Challenge	2011	HH280-dragonflies	never mind the water lilies -- dragonflies in bloom		US	No
Sun Mar 27 13:00:11 EDT 2022	ard19@psu.edu	Melissa Allen	Hexapod Haiku Challenge	2011	HH281-deathwatch_beetles	atomic clock -- the ticking of deathwatch beetles		US	No
Sun Mar 27 13:00:46 EDT 2022	ard19@psu.edu	Sandra McGee	Hexapod Haiku Challenge	2011	HH282-ladybug	ladybug crawling in my gently cupped fingers - warm shrine of respect		US	No
Sun Mar 27 13:01:10 EDT 2022	ard19@psu.edu	Sandra McGee	Hexapod Haiku Challenge	2011	HH283-dragonflies	dragonflies anoint oiled bodies floating in pools of sunlit water		US	No
Sun Mar 27 13:01:38 EDT 2022	ard19@psu.edu	Sandra McGee	Hexapod Haiku Challenge	2011	HH284-cockroach	cockroach upside down, legs spinning wildly, what will expedite karma?		US	No
Sun Mar 27 13:02:09 EDT 2022	ard19@psu.edu	Bat-Ami Gordin	Hexapod Haiku Challenge	2011	HH285-protura	conehead hexapod has no eyes or antennae protura can't fly		US	No
Sun Mar 27 13:02:49 EDT 2022	ard19@psu.edu	Bat-Ami Gordin	Hexapod Haiku Challenge	2011	HH286-ants	ants in the kitchen attacking sugar supply who will clean the mess		US	No
Sat Mar 26 10:20:08 EDT 2022	ard19@psu.edu	Greg Schwartz	Hexapod Haiku Challenge	2011	HH287-mantis	studying for hours and each time I go out to stretch mantis stares me down		US	No
Sun Mar 27 13:07:09 EDT 2022	ard19@psu.edu	Bat-Ami Gordin	Hexapod Haiku Challenge	2011	HH288-butterflies	random butterflies kiss my animated soul then they fly away		US	No
Sun Mar 27 13:07:32 EDT 2022	ard19@psu.edu	C.R. Manley	Hexapod Haiku Challenge	2011	HH289-dragonfly	rescuing the dragonfly-- its sudden bite		US	No
Sun Mar 27 13:44:19 EDT 2022	ard19@psu.edu	C.R. Manley	Hexapod Haiku Challenge	2011	HH290-hornet	outside the caf√©-- jittery hornet chewing a chair		US	No
Sun Mar 27 13:45:03 EDT 2022	ard19@psu.edu	C.R. Manley	Hexapod Haiku Challenge	2011	HH291-spider_flies	feeding the spider-- we swat the little flies gently		US	No
Sun Mar 27 13:45:38 EDT 2022	ard19@psu.edu	Martha Love	Hexapod Haiku Challenge	2011	HH292-ants	masters of traffic no jams on route to jelly these ants know something		US	No
Sun Mar 27 13:46:18 EDT 2022	ard19@psu.edu	Martha Love	Hexapod Haiku Challenge	2011	HH293-bugs	bugs without borders American Lady please help the Japanese		US	No
Sun Mar 27 13:46:59 EDT 2022	ard19@psu.edu	Martha Love	Hexapod Haiku Challenge	2011	HH294-earwig	lying in cradle an undercover earwig telephone is bugged		US	No
Sun Mar 27 13:47:46 EDT 2022	ard19@psu.edu	jackie chambliss	Hexapod Haiku Challenge	2011	HH295-cockroach	on the floor so brown almost as long as my thumb somebody squish it	title = cockroach	US	No
Sun Mar 27 13:48:53 EDT 2022	ard19@psu.edu	Sarah Holmes	Hexapod Haiku Challenge	2011	HH296-Carpenter_Bees	Carpenter Bees burrow in the big wood they can't sting me!		US	No
Sun Mar 27 13:49:26 EDT 2022	ard19@psu.edu	Sarah Holmes	Hexapod Haiku Challenge	2011	HH297-Ants	Ants are colonies Their nests are always busy. Every ant works hard!		US	No
Sat Mar 26 10:20:32 EDT 2022	ard19@psu.edu	Kerry Suzanne Campbell	Hexapod Haiku Challenge	2011	HH298-caterpillar	wooly caterpillar crosses my path — childhood in dead of winter		US	No
Fri Mar 25 21:41:06 EDT 2022	ard19@psu.edu	Adina ENACHESCU	Hexapod Haiku Challenge	2011	HH309-crickets	Even on the hill- the autumn fragrances and the last crickets		RO	No
Sat Mar 26 10:20:53 EDT 2022	ard19@psu.edu	Kerry Suzanne Campbell	Hexapod Haiku Challenge	2011	HH310-spider	spider — crinkle of leaves falling underfoot I scatter		US	No
Sat Mar 26 10:21:18 EDT 2022	ard19@psu.edu	Kerry Suzanne Campbell	Hexapod Haiku Challenge	2011	HH321-Fly	Fly on my sandwich Scat Hot sun burns		US	No
Sat Mar 26 10:21:43 EDT 2022	ard19@psu.edu	Rick Clark	Hexapod Haiku Challenge	2011	HH332-ant	flake of skin— going who knows where in the ant's mandibles		US	No
Sat Mar 26 10:22:05 EDT 2022	ard19@psu.edu	Rick Clark	Hexapod Haiku Challenge	2011	HH341-ant	flips with ease a log over a boulder— the common ant		US	No
Sat Mar 26 10:22:30 EDT 2022	ard19@psu.edu	Rick Clark	Hexapod Haiku Challenge	2011	HH350-ants	late June afternoon— even the ants cast long shadows		US	No
Sat Mar 26 10:22:57 EDT 2022	ard19@psu.edu	Helen Buckingham	Hexapod Haiku Challenge	2011	HH351-butterfly	summer's auction a silver-mounted butterfly 'guaranteed to fly'		UK	No
Sat Mar 26 10:23:22 EDT 2022	ard19@psu.edu	Helen Buckingham	Hexapod Haiku Challenge	2011	HH352-house_spider	house spider! our eyes out on stalks		UK	No
Sat Mar 26 10:23:51 EDT 2022	ard19@psu.edu	Helen Buckingham	Hexapod Haiku Challenge	2011	HH353-ant	black wall in motion-- a shimmering tsunami flying ant season		UK	No
Sat Mar 26 10:24:15 EDT 2022	ard19@psu.edu	Grant D. Savage	Hexapod Haiku Challenge	2011	HH354-skeeter	tiny breeze from a 'skeeter's' wings the heat		CA	No
Sat Mar 26 10:25:10 EDT 2022	ard19@psu.edu	Grant D. Savage	Hexapod Haiku Challenge	2011	HH355-banded_purple	THWacKK' 'THWacKK' 'THWacKK' female banded purple egg by egg		CA	No
Fri Mar 25 21:41:39 EDT 2022	ard19@psu.edu	Norma Laughter	Hexapod Haiku Challenge	2011	HH356-Mantid	Mantid lies in wait, turns his head and sees his prey. It escapes. Whiplash!		US	No
Sat Mar 26 10:25:36 EDT 2022	ard19@psu.edu	Grant D. Savage	Hexapod Haiku Challenge	2011	HH357-damselflies	half-sunken water lily damselflies' blue arc		CA	No
Sat Mar 26 10:26:02 EDT 2022	ard19@psu.edu	Donna J. Moore	Hexapod Haiku Challenge	2011	HH358-Spider_Woman	Spider Woman showed the way out of darkness into the light. Blessed Sipapu		US	No
Sat Mar 26 10:27:01 EDT 2022	ard19@psu.edu	Donna J. Moore	Hexapod Haiku Challenge	2011	HH359-spider	Sprinting spider hurdles the mess on the desk and is quickly gone		US	No
Sat Mar 26 10:27:26 EDT 2022	ard19@psu.edu	Bruce Ross	Hexapod Haiku Challenge	2011	HH360-dragonfly	summer heat the green dragonfly's wings shimmering		US	No
Sat Mar 26 10:27:49 EDT 2022	ard19@psu.edu	Bruce Ross	Hexapod Haiku Challenge	2011	HH361-spider	moving in the dust becomes a spider and a thousand babies		US	No
Sat Mar 26 10:28:16 EDT 2022	ard19@psu.edu	Bruce Ross	Hexapod Haiku Challenge	2011	HH362-dragonfly	old petroforms a blue dragonfly lands on a turtle		US	No
Sat Mar 26 10:28:40 EDT 2022	ard19@psu.edu	Linda Fisher	Hexapod Haiku Challenge	2011	HH363-Bees	Bees teasing the spring, sap rising, hot summer nights. The taste of honey		UK	No
Sat Mar 26 10:29:02 EDT 2022	ard19@psu.edu	Linda Fisher	Hexapod Haiku Challenge	2011	HH364-butterflies	Blooms once consumed with passion by larvae now flirt with the butterflies		UK	No
Sat Mar 26 10:29:57 EDT 2022	ard19@psu.edu	Linda Fisher	Hexapod Haiku Challenge	2011	HH365-Painted_Ladies	Daffodil strumpets rose scarlet harlots, heartsease tarts. Painted Ladies		UK	No
Sat Mar 26 10:30:26 EDT 2022	ard19@psu.edu	Liette Janelle	Hexapod Haiku Challenge	2011	HH366-butterfly	a blue butterfly takes a last flight around falls in cemetery		CA	No
Fri Mar 25 21:42:16 EDT 2022	ard19@psu.edu	Norma Laughter	Hexapod Haiku Challenge	2011	HH367-Bumblebees	Bumblebees can't fly, according to engineers. No one told the bees.		US	No
Sat Mar 26 10:31:03 EDT 2022	ard19@psu.edu	Liette Janelle	Hexapod Haiku Challenge	2011	HH368-Lady	Lady's hug sleeping during winter time in an Easter card		CA	No
Sat Mar 26 10:33:32 EDT 2022	ard19@psu.edu	Liette Janelle	Hexapod Haiku Challenge	2011	HH369-fly_bumblebee	criminal scene a smashed fly and bumble-bee in the bay-window		CA	No
Sat Mar 26 10:33:54 EDT 2022	ard19@psu.edu	Darrell Cole	Hexapod Haiku Challenge	2011	HH370-spider	Empty web Hungry spider Broken dreams		CA	No
Sat Mar 26 10:34:26 EDT 2022	ard19@psu.edu	Darrell Cole	Hexapod Haiku Challenge	2011	HH371-yellow_jacket	A yellow jacket With black-striped blouse and slacks A bad girl's attire		CA	No
Sat Mar 26 10:34:54 EDT 2022	ard19@psu.edu	Darrell Cole	Hexapod Haiku Challenge	2011	HH372-Windshield	Yellow, green and red A Jackson Pollock master Entitled, 'Windshield'		CA	No
Sat Mar 26 10:35:26 EDT 2022	ard19@psu.edu	Drew Meyer	Hexapod Haiku Challenge	2011	HH373-InsectStick	Insect camouflage Ah, Nature's clever defense ‚Ä¶.Nope, that's just a stick		NC	No
Sat Mar 26 10:35:56 EDT 2022	ard19@psu.edu	Jeanne Painchaud	Hexapod Haiku Challenge	2011	HH374-moth	to spend the night with me is what the moth wishes for		CA	No
Sat Mar 26 10:36:32 EDT 2022	ard19@psu.edu	April Hamblin	Hexapod Haiku Challenge	2011	HH375-sawfly	Sweet sawfly larvae Your shadow tangos with time August waits to watch		US	No
Sat Mar 26 10:37:03 EDT 2022	ard19@psu.edu	April Hamblin	Hexapod Haiku Challenge	2011	HH376-Sphinx_Moth	October Sphinx Moth Surreal master of yoga Stretching in sphinx pose		US	No
Sat Mar 26 10:37:45 EDT 2022	ard19@psu.edu	April Hamblin	Hexapod Haiku Challenge	2011	HH377-Nymph	Nymph transformation White flower beds cradle a Perching Predator		US	No
Fri Mar 25 21:42:42 EDT 2022	ard19@psu.edu	Susan Sanchez-Barnett	Hexapod Haiku Challenge	2011	HH378-mantis	in the shadow of a praying mantis- scent of a rose		US	No
Sat Mar 26 10:38:17 EDT 2022	ard19@psu.edu	Marian Olson	Hexapod Haiku Challenge	2011	HH379-centipede	centipedenergy		US	No
Sat Mar 26 14:16:10 EDT 2022	ard19@psu.edu	Marian Olson	Hexapod Haiku Challenge	2011	HH380-butterflyMonarch	butterfly larvae out of such hunger the monarch!		US	No
Sat Mar 26 14:16:40 EDT 2022	ard19@psu.edu	Marian Olson	Hexapod Haiku Challenge	2011	HH381-firefly	with just enough light to woo her firefly		US	No
Sat Mar 26 14:17:03 EDT 2022	ard19@psu.edu	Barry Goodmann	Hexapod Haiku Challenge	2011	HH382-spider	the endless climb spider webs dangle from the sky		US	No
Sat Mar 26 14:17:31 EDT 2022	ard19@psu.edu	Casey Callais	Hexapod Haiku Challenge	2011	HH383-bugs	bugs wish to migrate must run from coming winter six legs not enough		NI	No
Sat Mar 26 14:18:02 EDT 2022	ard19@psu.edu	Laurel Bennett	Hexapod Haiku Challenge	2011	HH384-fly	stuck indoors watching a fly square a circle		US	No
Sat Mar 26 14:18:49 EDT 2022	ard19@psu.edu	Casey Callais	Hexapod Haiku Challenge	2011	HH385-longhorn	racing stripes run fast I break bones with my chompers don't piss me off, bitch	based on included photograph this is a longhorn beetle	NI	No
Sat Mar 26 14:19:32 EDT 2022	ard19@psu.edu	Elizabeth Eisenhood	Hexapod Haiku Challenge	2011	HH386-red_bug	walking across words each leg thinner than an 'l' red bug on a page		US	No
Sat Mar 26 14:19:59 EDT 2022	ard19@psu.edu	Barry Goodmann	Hexapod Haiku Challenge	2011	HH387-honeybees	autumn dandelion two honeybees fight for a drink		US	No
Sat Mar 26 14:20:35 EDT 2022	ard19@psu.edu	Barry Goodmann	Hexapod Haiku Challenge	2011	HH388-daddy_longlegs	dawn a daddy longlegs crawls upon the old guitar	or Pholcidae	US	No
Fri Mar 25 21:43:12 EDT 2022	ard19@psu.edu	Susan Sanchez-Barnett	Hexapod Haiku Challenge	2011	HH389-firefly	a blue moon- between faint clouds the last firefly		US	No
Sat Mar 26 14:21:21 EDT 2022	ard19@psu.edu	Phil Northing	Hexapod Haiku Challenge	2011	HH390-Aphids	Spring umbellifers Aphids, virus coincide Carrots wilt and die	Poet's notes: An attempt to distil the complex epidemiology of Parsnip Yellow Fleck Virus epidemiology into 17 syllables	UK	No
Sat Mar 26 14:22:10 EDT 2022	ard19@psu.edu	Phil Northing	Hexapod Haiku Challenge	2011	HH391-midge	Still summer evenings Blossom midge flits. Right growth stage? Chlorpyrifos: death	Poet's notes: Orange wheat blossom midge is an occasional problem in wheat if the conditions and timing is right and there is only one effective option in the UK	UK	No
Sat Mar 26 14:22:55 EDT 2022	ard19@psu.edu	Phil Northing	Hexapod Haiku Challenge	2011	HH392-Parasitic_wasp	Glasshouse whitefly blooms Parasitic wasp controls Residue free food	Poet's notes: IPM is used in many closed systems to keep pest populations under control (in this case Trialeurodes vaporariorum and Encarsia formosa)	UK	No
Sat Mar 26 14:23:26 EDT 2022	ard19@psu.edu	Thor Santiago	Hexapod Haiku Challenge	2011	HH393-mantis	the praying mantis grabs and eats.. Oh, let's offer our benediction!		GR	No
Sat Mar 26 14:23:53 EDT 2022	ard19@psu.edu	Thor Santiago	Hexapod Haiku Challenge	2011	HH394-ants	on the road— the ants are never preoccupied with mobile phone calls		GR	No
Sat Mar 26 14:24:16 EDT 2022	ard19@psu.edu	Thor Santiago	Hexapod Haiku Challenge	2011	HH395-spider	first day of spring... the spider weaves with my grandma		GR	No
Sat Mar 26 14:24:46 EDT 2022	ard19@psu.edu	Sharon Silcox and Eric Larson	Hexapod Haiku Challenge	2011	HH396-Cricket	Tiny feet, soft sand, Cricket walking. Bat sees sound - Leaping‚Ä¶Captured! Crunch!		US	No
Sat Mar 26 14:25:10 EDT 2022	ard19@psu.edu	Joanne Morcom	Hexapod Haiku Challenge	2011	HH397-spider	board meeting all eyes on the spider ballooning		CA	No
Sat Mar 26 14:25:38 EDT 2022	ard19@psu.edu	Joanne Morcom	Hexapod Haiku Challenge	2011	HH398-dragonflies	envious ... dragonflies mating in mid-air		CA	No
Sat Mar 26 14:26:08 EDT 2022	ard19@psu.edu	Joanne Morcom	Hexapod Haiku Challenge	2011	HH399-mayfly	day's end wings of the mayfly motionless		CA	No
Fri Mar 25 21:43:46 EDT 2022	ard19@psu.edu	Susan Sanchez-Barnett	Hexapod Haiku Challenge	2011	HH400-cricket	dusk a cricket's chirp fades in the dark		US	No
Sat Mar 26 14:26:32 EDT 2022	ard19@psu.edu	Nika Force	Hexapod Haiku Challenge	2011	HH401-mosquito	mosquito friends without you I could not enjoy these swallows		CA	No
Sat Mar 26 14:26:54 EDT 2022	ard19@psu.edu	Nika Force	Hexapod Haiku Challenge	2011	HH402-dragonfly	wearing the dawn like silver dragonfly wings		CA	No
Sat Mar 26 14:27:30 EDT 2022	ard19@psu.edu	Nika Force	Hexapod Haiku Challenge	2011	HH403-wasp	buddhist monk hesitates . . . then steps on the wasp		CA	No
Sat Mar 26 14:27:58 EDT 2022	ard19@psu.edu	Keith A. SIMMONDS	Hexapod Haiku Challenge	2011	HH404-dragonflies	dragonflies hover over a shimmering pond... long shadows in flight		UK	No
Sat Mar 26 14:28:23 EDT 2022	ard19@psu.edu	Keith A. SIMMONDS	Hexapod Haiku Challenge	2011	HH405-monarch_butterfly	monarch butterfly quivering upon a rose: ephemeral glow		UK	No
Sat Mar 26 14:28:56 EDT 2022	ard19@psu.edu	Keith A. SIMMONDS	Hexapod Haiku Challenge	2011	HH406-centipedes	tropical magic: reunion of centipedes in a leaf litter		UK	No
Sat Mar 26 14:29:28 EDT 2022	ard19@psu.edu	Graham High	Hexapod Haiku Challenge	2011	HH407-damselfly	wind in the grasses one foxtail steadied by a damselfly		UK	No
Sat Mar 26 14:29:56 EDT 2022	ard19@psu.edu	Graham High	Hexapod Haiku Challenge	2011	HH408-ants	the granite pathway seethes in the heat haze-- winged ants		UK	No
Sat Mar 26 14:30:27 EDT 2022	ard19@psu.edu	Graham High	Hexapod Haiku Challenge	2011	HH409-fireflies	fireflies in the trees the starry sky suddenly wider		UK	No
Sat Mar 26 14:30:56 EDT 2022	ard19@psu.edu	Catherine E. Matthews	Hexapod Haiku Challenge	2011	HH410-MayFly	Ann MayFly Morgan's Bioindicators thrive: Ephemeral Times		US	No
Fri Mar 25 21:44:17 EDT 2022	ard19@psu.edu	Geert Verbeke	Hexapod Haiku Challenge	2011	HH411-grasshopper	his screaming aunt in her plunging neckline a grasshopper		BE	No
Sat Mar 26 14:31:37 EDT 2022	ard19@psu.edu	Catherine E. Matthews	Hexapod Haiku Challenge	2011	HH412-ant_aphid_ladybug	Ants herd the aphids, Cows that give sweet sap each day. Watch out! Ladybugs!		US	No
Sat Mar 26 14:32:05 EDT 2022	ard19@psu.edu	Catherine E. Matthews	Hexapod Haiku Challenge	2011	HH413-Water_Bug	Daddy Water Bug, Will you care for us today? Or, do we need prey?		US	No
Sat Mar 26 14:32:29 EDT 2022	ard19@psu.edu	Andrea L. Gerig	Hexapod Haiku Challenge	2011	HH414-mosquito	breath of humming air softly brushing naked skin as mosquito lands		US	No
Sat Mar 26 14:32:54 EDT 2022	ard19@psu.edu	Andrea L. Gerig	Hexapod Haiku Challenge	2011	HH415-tiger_beetle	lucky green and gold leprechaun tiger beetle greets St. Patrick's morn		US	No
Sat Mar 26 14:33:35 EDT 2022	ard19@psu.edu	Ruth Yarrow	Hexapod Haiku Challenge	2011	HH416-yellowjacket	yellow jacket's hum resounds in the wine bottle -- sinking sun		US	No
Sat Mar 26 14:34:01 EDT 2022	ard19@psu.edu	Ruth Yarrow	Hexapod Haiku Challenge	2011	HH417-crickets	the sheet taut around us -- throbbing of crickets		US	No
Sat Mar 26 14:34:31 EDT 2022	ard19@psu.edu	Ruth Yarrow	Hexapod Haiku Challenge	2011	HH418-larva	spruce tip: larva on a thin thread twirls in the barest breeze		US	No
Sat Mar 26 14:34:56 EDT 2022	ard19@psu.edu	Owen Bullock	Hexapod Haiku Challenge	2011	HH419-cicadas	cicadas burning up the road		NZ	No
Sat Mar 26 14:35:37 EDT 2022	ard19@psu.edu	Owen Bullock	Hexapod Haiku Challenge	2011	HH420-ichneumon	his favourite ichneumon page after page		NZ	No
Tue Mar 29 10:28:04 EDT 2022	ard19@psu.edu	2012-229	Hexapod Haiku Challenge	2012	HH421-house_borer	O house borer, insomniac's friend, where are you tonight?	or termites?		No
Tue Mar 29 10:29:07 EDT 2022	ard19@psu.edu	2012-230	Hexapod Haiku Challenge	2012	HH422-rose_bug	attempting to fly off the mellow grape, a tipy rose bug			No
Tue Mar 29 10:29:36 EDT 2022	ard19@psu.edu	2012-231	Hexapod Haiku Challenge	2012	HH423-crickets	autumn chill - some crickets seek asylum in my kitchen			No
Tue Mar 29 10:30:16 EDT 2022	ard19@psu.edu	2012-232	Hexapod Haiku Challenge	2012	HH424-Seventeen	Beautiful dreamer Seventeen years have flown by Today is yours - sing!			No
Mon Mar 28 19:20:09 EDT 2022	ard19@psu.edu	Adam Leroux	Hexapod Haiku Challenge	2012	HH425-orange_flier	An orange flier singing, swarming in numbers, every thirteen years			No
Mon Mar 28 13:54:47 EDT 2022	ard19@psu.edu	Adrian Thysse	Hexapod Haiku Challenge	2010	HH426-megachile	warm autumn showers megachile finds shelter her world upended		CA	No
Sun Mar 27 20:07:33 EDT 2022	ard19@psu.edu	Alan Ritter	Hexapod Haiku Challenge	2010	HH427-Wasp	Wasp stunned in dawn's cold crawling creeping movement slight painstakingly slow		US	No
Mon Mar 28 16:28:58 EDT 2022	ard19@psu.edu	Alex Padilla	Hexapod Haiku Challenge	2010	HH429-mantis	stretched diurnal course- an appetite for mating season	title = the mantis	US	No
Mon Mar 28 16:29:48 EDT 2022	ard19@psu.edu	Alex Padilla	Hexapod Haiku Challenge	2010	HH430-cricket	in apache rock- a cricket song camouflaged by a full moon		US	No
Mon Mar 28 18:59:27 EDT 2022	ard19@psu.edu	Alex Padilla	Hexapod Haiku Challenge	2010	HH431-crickets	something missing- a crickets song camouflaged by a full moon		US	No
Mon Mar 28 13:46:15 EDT 2022	ard19@psu.edu	Alice Giles	Hexapod Haiku Challenge	2010	HH432-dragonflies	Dazzling dragon flies Dart swiftly over the pond Dodging predators		US	No
Mon Mar 28 13:46:41 EDT 2022	ard19@psu.edu	Alice Giles	Hexapod Haiku Challenge	2010	HH433-Mantis	The Praying Mantis, Camouflaged among the leaves, Awaits its next meal		US	No
Mon Mar 28 13:47:23 EDT 2022	ard19@psu.edu	Alice Giles	Hexapod Haiku Challenge	2010	HH434-butterfly	Brilliant butterfly, Once hungry caterpillar, Flutters on the breeze		US	No
Fri Mar 25 15:41:29 EDT 2022	ard19@psu.edu	Allison DuBuisson	Hexapod Haiku Challenge	2010	HH439-orbweaver	Golden orbweaver Guards three tiny shrouds -- his lunch or a winter's feast?		US	No
Mon Mar 28 11:59:11 EDT 2022	ard19@psu.edu	Amber Tripodi	Hexapod Haiku Challenge	2010	HH440-aphid_wasp	Ample august orb The aphid may be plump but the wasp is well-fed		US	No
Mon Mar 28 22:49:39 EDT 2022	ard19@psu.edu	Andr√© Surridge	Hexapod Haiku Challenge	2012	HH443-aphids	silvereyes through the climbing red rose aphids scatter			No
Mon Mar 28 22:50:13 EDT 2022	ard19@psu.edu	Andr√© Surridge	Hexapod Haiku Challenge	2012	HH444-mantis	autumn afternoon a praying mantis in the blackbird's beak			No
Mon Mar 28 22:51:06 EDT 2022	ard19@psu.edu	Andr√© Surridge	Hexapod Haiku Challenge	2012	HH445-honey_bee	trapped in amber thousands of years ago a honey bee			No
Mon Mar 28 13:22:17 EDT 2022	ard19@psu.edu	Andrew Ernst	Hexapod Haiku Challenge	2010	HH447-Dendrocerus_aphid	Dendrocerus egg In an aphid that is dead Eater is eaten		US	No
Sun Mar 27 22:03:28 EDT 2022	ard19@psu.edu	Angela Winner	Hexapod Haiku Challenge	2010	HH448-Beetle	Count the Earth! Beetle. Beetle. Beetle. Beetle. And a few other things.		US	No
Sun Mar 27 22:04:12 EDT 2022	ard19@psu.edu	Angela Winner	Hexapod Haiku Challenge	2010	HH449-ant	God watches sparrows But ant keepers mourn the death Of a single ant		US	No
Sun Mar 27 22:06:07 EDT 2022	ard19@psu.edu	Angela Winner	Hexapod Haiku Challenge	2010	HH450-Mosquito_pupa	Mosquito pupa I didn't know, told schoolkids so bell rang -- it eclosed		US	No
Sun Mar 27 20:37:27 EDT 2022	ard19@psu.edu	Angie Werren	Hexapod Haiku Challenge	2010	HH451-cicadas	dog day cicadas abandon your tender skins happy robins wait		US	No
Mon Mar 28 21:24:14 EDT 2022	ard19@psu.edu	Anish Thakkar	Hexapod Haiku Challenge	2012	HH452-Exoskeletal	Exoskeletal Feelings are internalized Endoprivileged			No
Mon Mar 28 21:25:02 EDT 2022	ard19@psu.edu	Anish Thakkar	Hexapod Haiku Challenge	2012	HH453-Butterfly	Be brave, little one Steer clear of birds and rodents Butterfly awaits			No
Mon Mar 28 21:25:39 EDT 2022	ard19@psu.edu	Anish Thakkar	Hexapod Haiku Challenge	2012	HH454-Molting	Molting is a must The vehicle is renewed Same old heavy soul			No
Tue Mar 29 09:43:46 EDT 2022	ard19@psu.edu	Anisoara Iordache	Hexapod Haiku Challenge	2012	HH455-dragonfly	Near the cup of milk a dragonfly- It sleeps?			No
Tue Mar 29 09:44:12 EDT 2022	ard19@psu.edu	Anisoara Iordache	Hexapod Haiku Challenge	2012	HH456-spider	Looking for shoes: only a spider on the mosaic			No
Tue Mar 29 09:44:49 EDT 2022	ard19@psu.edu	Anisoara Iordache	Hexapod Haiku Challenge	2012	HH457-ladybug	On the scarf with flowers a ladybug- the girl claps her hands			No
Fri Mar 25 16:00:09 EDT 2022	ard19@psu.edu	Ann Rogerson Weaver	Hexapod Haiku Challenge	2010	HH458-Cecropia	Cecropia cat Fat multi-hued neon knobbed Winter wait cocoon		US	No
Sun Mar 27 16:27:07 EDT 2022	ard19@psu.edu	Ann Rogerson Weaver	Hexapod Haiku Challenge	2010	HH459-mantis	Pensively waiting Mating, she devours his head Deadly mantis love		US	No
Sun Mar 27 16:28:01 EDT 2022	ard19@psu.edu	Ann Rogerson Weaver	Hexapod Haiku Challenge	2010	HH460-luna	Pale luna luna Tissue wings in light of moon Gossamer green in flight		US	No
Tue Mar 29 09:14:08 EDT 2022	ard19@psu.edu	Anne Hollier Ruddy	Hexapod Haiku Challenge	2012	HH465-caterpillars	huge caterpillars process in hairy hundreds strip the wattle tree		AU	No
Mon Mar 28 21:18:09 EDT 2022	ard19@psu.edu	Ariel Collis	Hexapod Haiku Challenge	2012	HH468-grasshoppers	Saw-toothed legs press eyes, Changing grasshoppers to locust. Groups crowd out reason			No
Mon Mar 28 21:18:53 EDT 2022	ard19@psu.edu	Ariel Collis	Hexapod Haiku Challenge	2012	HH469-Gnat	Before death, a Gnat Is warmed by purple tinged light, Filtered through chitin			No
Tue Mar 29 09:14:56 EDT 2022	ard19@psu.edu	Ashley Roden	Hexapod Haiku Challenge	2012	HH470-roaches	Coffee cup sitting out The bodies of roaches float Upon brown caffeine			No
Tue Mar 29 09:15:27 EDT 2022	ard19@psu.edu	Ashley Roden	Hexapod Haiku Challenge	2012	HH471-insect	My battered net dives Upon my insect target Looked inside, nothing			No
Tue Mar 29 09:15:52 EDT 2022	ard19@psu.edu	Ashley Roden	Hexapod Haiku Challenge	2012	HH472-aspirator	One aspirator, Vials, and a net. Today I'll be collecting			No
Sun Mar 27 20:17:15 EDT 2022	ard19@psu.edu	Barbara A Taylor	Hexapod Haiku Challenge	2010	HH476-birdwings	velvet birdwings pinned and flattened in filing drawers		AU	No
Sun Mar 27 20:17:48 EDT 2022	ard19@psu.edu	Barbara A Taylor	Hexapod Haiku Challenge	2010	HH477-ants	alfresco dining... tiny ants afloat on melting butter		AU	No
Tue Mar 29 10:05:14 EDT 2022	ard19@psu.edu	Barbara A Taylor	Hexapod Haiku Challenge	2012	HH478-water_boatmen	water boatmen singing loudly . . . in duckweed		AU	No
Tue Mar 29 10:06:20 EDT 2022	ard19@psu.edu	Barbara A Taylor	Hexapod Haiku Challenge	2012	HH479-termite	emancipation from underground tunnels a brand new life	submitted with photo of discarded termite wings	AU	No
Mon Mar 28 11:26:14 EDT 2022	ard19@psu.edu	Barbara Driscoll	Hexapod Haiku Challenge	2010	HH481-Scarab	roll, roll, to the hole some say that it is the moon, but for you terra firma	title = Scarab	US	No
Mon Mar 28 11:26:56 EDT 2022	ard19@psu.edu	Barbara Driscoll	Hexapod Haiku Challenge	2010	HH482-orange_black	flitter, strength, flutter, glide, float the air streams south, south strong, orange black migrant		US	No
Mon Mar 28 11:20:05 EDT 2022	ard19@psu.edu	Barbara Strang	Hexapod Haiku Challenge	2010	HH483-gnat	first frost — above the stream a solitary gnat		NZ	No
Mon Mar 28 11:20:42 EDT 2022	ard19@psu.edu	Barbara Strang	Hexapod Haiku Challenge	2010	HH484-monarch	autumn bonfire the monarch flutters by		NZ	No
Mon Mar 28 11:21:31 EDT 2022	ard19@psu.edu	Barbara Strang	Hexapod Haiku Challenge	2010	HH485-mantises	brick wall the new mantises take in the sun		NZ	No
Tue Mar 29 09:56:38 EDT 2022	ard19@psu.edu	Barbara Strang	Hexapod Haiku Challenge	2012	HH486-monarch	garden clean-up a monarch flutters near the flames		NZ	No
Tue Mar 29 09:57:25 EDT 2022	ard19@psu.edu	Barbara Strang	Hexapod Haiku Challenge	2012	HH487-borer_beetles	start of summer borer beetles on my ceiling		NZ	No
Tue Mar 29 09:57:55 EDT 2022	ard19@psu.edu	Barbara Strang	Hexapod Haiku Challenge	2012	HH488-butterfly	no cabbages here the white butterfly flits over the fence		NZ	No
Mon Mar 28 13:30:47 EDT 2022	ard19@psu.edu	Becky Ramotowski	Hexapod Haiku Challenge	2010	HH489-butterflies	baby butterflies their sleeping bags hang drying empty on the branch		US	No
Mon Mar 28 13:31:27 EDT 2022	ard19@psu.edu	Becky Ramotowski	Hexapod Haiku Challenge	2010	HH490-spiders	if spiders could fly with silk suitcases to go would they build a web		US	No
Mon Mar 28 13:31:58 EDT 2022	ard19@psu.edu	Becky Ramotowski	Hexapod Haiku Challenge	2010	HH491-mantis	alone motionless mantis patiently awaits opportunity		US	No
Mon Mar 28 11:00:51 EDT 2022	ard19@psu.edu	Ben Mountain	Hexapod Haiku Challenge	2010	HH493-Caterpiller	Caterpiller crawl Among the branches and leaves Growing wings today		US	No
Tue Mar 29 10:01:44 EDT 2022	ard19@psu.edu	Bronwyn Sprague	Hexapod Haiku Challenge	2012	HH496-mantis	a fig leaf crumbles praying mantis turns indoors on bended knee			No
Tue Mar 29 10:02:11 EDT 2022	ard19@psu.edu	Bronwyn Sprague	Hexapod Haiku Challenge	2012	HH497-bedbug	Spring is stealthy a bedbug steps lightly no you beside me			No
Tue Mar 29 10:02:41 EDT 2022	ard19@psu.edu	Bronwyn Sprague	Hexapod Haiku Challenge	2012	HH498-cricket	night cricket sings praise to love lust and the divine on tv news Homs			No
Mon Mar 28 11:43:17 EDT 2022	ard19@psu.edu	Brooke ReBarker	Hexapod Haiku Challenge	2010	HH499-cocoon	I love to eat leaves then I am in a cocoon next I'm beautiful		US	No
Mon Mar 28 21:30:10 EDT 2022	ard19@psu.edu	bRyCe A cReAtIvE	Hexapod Haiku Challenge	2012	HH505-Hexapod	Hexapod locomotion the boys rehab was never this fun		US	No
Tue Mar 29 10:26:50 EDT 2022	ard19@psu.edu	bRyCe A cReAtIvE	Hexapod Haiku Challenge	2012	HH506-ant	lone ant in the bathtub child screams Mommy		US	No
Mon Mar 28 13:23:18 EDT 2022	ard19@psu.edu	Cara Holman	Hexapod Haiku Challenge	2010	HH507-crickets	hot summer night down by the pond, frogs and crickets compete for airwaves		US	No
Mon Mar 28 13:23:54 EDT 2022	ard19@psu.edu	Cara Holman	Hexapod Haiku Challenge	2010	HH508-ant	sun rays melt the dew from the lawn an ant scurries by		US	No
Mon Mar 28 13:24:33 EDT 2022	ard19@psu.edu	Cara Holman	Hexapod Haiku Challenge	2010	HH509-spider	a spider ascends the water spout, undaunted no rain to stymie him		US	No
Mon Mar 28 16:22:59 EDT 2022	ard19@psu.edu	Carlie Spires	Hexapod Haiku Challenge	2010	HH510-Bees	Bees buzz in their hive waiting for the sun to rise to go play Hurray		US	No
Mon Mar 28 16:24:10 EDT 2022	ard19@psu.edu	Carlie Spires	Hexapod Haiku Challenge	2010	HH511-Butterflies	The spring is here Butterflies fly in the air colors everywhere		US	No
Tue Mar 29 09:31:52 EDT 2022	ard19@psu.edu	Carmen Florea	Hexapod Haiku Challenge	2012	HH512-butterfly	Grapevine abloom a butterfly shadow affixed to stake			No
Tue Mar 29 09:32:21 EDT 2022	ard19@psu.edu	Carmen Florea	Hexapod Haiku Challenge	2012	HH513-spider	Home for elderly geranium and the spider the only friends			No
Tue Mar 29 09:33:00 EDT 2022	ard19@psu.edu	Carmen Florea	Hexapod Haiku Challenge	2012	HH514-moth	First moth father's suit enters in inspection			No
Fri Mar 25 15:42:30 EDT 2022	ard19@psu.edu	Carol Passmore	Hexapod Haiku Challenge	2010	HH515-beetle	You are what you eat. Munching roses, beautiful Japanese beetle?		US	No
Sun Mar 27 16:33:30 EDT 2022	ard19@psu.edu	Carol Renae Ritter	Hexapod Haiku Challenge	2010	HH516-Moth	Moth on the counter Yesterday slept in snowy rice Today fears the swat		US	No
Sun Mar 27 16:34:08 EDT 2022	ard19@psu.edu	Carol Renae Ritter	Hexapod Haiku Challenge	2010	HH517-wings	Lacquered wings can spread And magic of flight occurs Light as air plus strong		US	No
Sun Mar 27 16:34:55 EDT 2022	ard19@psu.edu	Carol Renae Ritter	Hexapod Haiku Challenge	2010	HH518-Six-Legs	Six-Legs winds his way Through his old 'hood the basement Sniffs out dank corners		US	No
Sun Mar 27 22:25:54 EDT 2022	ard19@psu.edu	Carolyn Coit Dancy	Hexapod Haiku Challenge	2010	HH519-katydids	the encore jazz bands riffs with katydids		US	No
Sun Mar 27 15:46:20 EDT 2022	ard19@psu.edu	2009-61	Hexapod Haiku Challenge	2009	HH53-butterfly_chrysalis	Empty crysalis — the wings of a butterfly absorbing the light			No
Sun Mar 27 19:52:36 EDT 2022	ard19@psu.edu	Catherine Blackwell	Hexapod Haiku Challenge	2010	HH582-compound_eyes	Through those compound eyes A thousand tiny pictures of the same huge world	title = Fly's Eye View	US	No
Sun Mar 27 22:23:40 EDT 2022	ard19@psu.edu	Catherine J.S. Lee	Hexapod Haiku Challenge	2010	HH583-dragonfly	a dragonfly rests on the stone frog's shoulder . . . silent pond		US	No
Sun Mar 27 22:24:23 EDT 2022	ard19@psu.edu	Catherine J.S. Lee	Hexapod Haiku Challenge	2010	HH584-honey_bee	colony collapse a honey bee lingers at Saint Francis' feet		US	No
Sun Mar 27 22:25:11 EDT 2022	ard19@psu.edu	Catherine J.S. Lee	Hexapod Haiku Challenge	2010	HH585-sphinx_moth	first brown leaf sphinx moth clings to the screen door		US	No
Tue Mar 29 10:18:17 EDT 2022	ard19@psu.edu	Cezar-Florin Ciob√ÆcƒÉ	Hexapod Haiku Challenge	2012	HH586-ladybug	Resurrection bells - a ladybug rises from the insectary			No
Tue Mar 29 10:18:53 EDT 2022	ard19@psu.edu	Cezar-Florin Ciob√ÆcƒÉ	Hexapod Haiku Challenge	2012	HH587-mosquitoes	The Book of the Dead - among verses blood from crushed mosquitoes			No
Tue Mar 29 10:19:16 EDT 2022	ard19@psu.edu	Cezar-Florin Ciob√ÆcƒÉ	Hexapod Haiku Challenge	2012	HH588-cricket	autumn rain - the last cricket chirping in the charity box			No
Sun Mar 27 22:07:08 EDT 2022	ard19@psu.edu	Charlie Smith	Hexapod Haiku Challenge	2010	HH589-fireflies	meandering path fireflies just below treetops above rising moon		US	No
Mon Mar 28 21:31:08 EDT 2022	ard19@psu.edu	charlie smith	Hexapod Haiku Challenge	2012	HH590-chiggers	red ink writing and chiggers endless scratching		US	No
Sun Mar 27 17:05:29 EDT 2022	ard19@psu.edu	Chris Wessel	Hexapod Haiku Challenge	2010	HH592-mantis	prays like an angel but teeth sharply defending, preying mantis, yes?		US	No
Sun Mar 27 19:50:51 EDT 2022	ard19@psu.edu	Chris Wessel	Hexapod Haiku Challenge	2010	HH593-mosquito	oh the itch you'll get when that mosquito bites -- where's the skin-so-soft!		US	No
Sun Mar 27 19:51:44 EDT 2022	ard19@psu.edu	Chris Wessel	Hexapod Haiku Challenge	2010	HH594-buzzing	winter's silent nights contrast with summer's clamor, no buzzing to hear		US	No
Mon Mar 28 23:01:49 EDT 2022	ard19@psu.edu	Christine L. Villa	Hexapod Haiku Challenge	2012	HH595-dragonfly	first sunlight ... above a lily pond the flutter of ancient wings	submitted with photo of dragonfly		No
Tue Mar 29 09:06:05 EDT 2022	ard19@psu.edu	Christine L. Villa	Hexapod Haiku Challenge	2012	HH596-spider	morning dew on a web... I throw away her spider recipe			No
Tue Mar 29 09:06:53 EDT 2022	ard19@psu.edu	Christine L. Villa	Hexapod Haiku Challenge	2012	HH597-jumping_spider	spring garden... who needs more eyes than a jumping spider			No
Sun Mar 27 22:10:52 EDT 2022	ard19@psu.edu	Christine McCarthy	Hexapod Haiku Challenge	2010	HH598-ladybug	on ruffled red rose munching sweet tasty aphids ladybug beetle		US	No
Sun Mar 27 22:11:36 EDT 2022	ard19@psu.edu	Christine McCarthy	Hexapod Haiku Challenge	2010	HH599-bees	black stripes on yellow sipping nectar from bright blooms fuzzy buzzing bees		US	No
Sun Mar 27 22:12:27 EDT 2022	ard19@psu.edu	Christine McCarthy	Hexapod Haiku Challenge	2010	HH600-fireflies	myriad white lights twinkling stars in warm dark sky fireflies are dancing		US	No
Mon Mar 28 10:52:43 EDT 2022	ard19@psu.edu	Christopher Provost	Hexapod Haiku Challenge	2010	HH601-seventeen_years	summer symphony I awaited your encore for seventeen years		US	No
Mon Mar 28 10:53:15 EDT 2022	ard19@psu.edu	Christopher Provost	Hexapod Haiku Challenge	2010	HH602-lightning_bugs	in the aftermath of an electrical storm the lightning bugs strike		US	No
Mon Mar 28 10:54:02 EDT 2022	ard19@psu.edu	Christopher Provost	Hexapod Haiku Challenge	2010	HH603-cocoon	metamorphosis I cocoon myself in silk from which you emerge		US	No
Sun Mar 27 20:38:31 EDT 2022	ard19@psu.edu	Chuda Dhakal	Hexapod Haiku Challenge	2010	HH606-Insect	Insect is it? A cauliflower leaf Not eaten		NP	No
Sun Mar 27 20:39:17 EDT 2022	ard19@psu.edu	Chuda Dhakal	Hexapod Haiku Challenge	2010	HH607-bee	Like a bee dance Wish i, to collect the nectar zenith hunmanity!		NP	No
Sun Mar 27 20:40:12 EDT 2022	ard19@psu.edu	Chuda Dhakal	Hexapod Haiku Challenge	2010	HH608-insect	An insect, insect like Beneath beneath the ground has now a university ride		NP	No
Fri Mar 25 13:25:19 EDT 2022	ard19@psu.edu	Courtney Crocker	Hexapod Haiku Challenge	2010	HH610-butterflies	Lepidoptera As butterflies are reborn Latin is not dead		US	No
Fri Mar 25 13:25:56 EDT 2022	ard19@psu.edu	Courtney Crocker	Hexapod Haiku Challenge	2010	HH611-Bees	He found folly stings With far more than just regret - Bees demand respect		US	No
Fri Mar 25 13:26:29 EDT 2022	ard19@psu.edu	Courtney Crocker	Hexapod Haiku Challenge	2010	HH612-Hexapodal	Hexapodal fears - We have but one solution Extermination		US	No
Fri Mar 25 14:41:36 EDT 2022	ard19@psu.edu	Darrell Lindsey	Hexapod Haiku Challenge	2010	HH616-dragonfly	evening contrails a blue dragonfly landing upon some silence		US	No
Fri Mar 25 14:42:11 EDT 2022	ard19@psu.edu	Darrell Lindsey	Hexapod Haiku Challenge	2010	HH617-spider	reading by flashlight a spider crawls on one of Poe's poems		US	No
Fri Mar 25 14:42:44 EDT 2022	ard19@psu.edu	Darrell Lindsey	Hexapod Haiku Challenge	2010	HH618-wasp	backporch lemonade a red wasp flies through a hole in the screen		US	No
Mon Mar 28 19:34:54 EDT 2022	ard19@psu.edu	Dave Russo	Hexapod Haiku Challenge	2012	HH619-mantis	waking to a praying mantis nose to nose!			No
Mon Mar 28 19:35:35 EDT 2022	ard19@psu.edu	Dave Russo	Hexapod Haiku Challenge	2012	HH620-insects	all the insects I've killed--waiting in the other world			No
Mon Mar 28 19:36:11 EDT 2022	ard19@psu.edu	Dave Russo	Hexapod Haiku Challenge	2012	HH621-roach	roach legs by the cat bowl long winter night			No
Fri Mar 25 15:40:59 EDT 2022	ard19@psu.edu	David Cunningham	Hexapod Haiku Challenge	2010	HH622-bugs	Interested in bugs? Take a trip to NC State. Hexapods await!		US	No
Sun Mar 27 20:23:36 EDT 2022	ard19@psu.edu	Diana Bridgforth	Hexapod Haiku Challenge	2010	HH623-centipede	Frozen centipede Which leg should start moving first? Don't think! Just do it!		US	No
Mon Mar 28 11:38:25 EDT 2022	ard19@psu.edu	Diana Bridgforth	Hexapod Haiku Challenge	2010	HH624-bedbugs	My vacation sucks As tirelessly through the night Tiny bedbugs bite.		US	No
Tue Mar 29 09:28:40 EDT 2022	ard19@psu.edu	Dragan J. Ristic	Hexapod Haiku Challenge	2012	HH626-mosquitos	evening by the river - sharing our pleasure with mosquitos			No
Tue Mar 29 09:29:08 EDT 2022	ard19@psu.edu	Dragan J. Ristic	Hexapod Haiku Challenge	2012	HH627-bee	bouquet of lilies - in a cellofane prison a wandering bee			No
Tue Mar 29 09:29:36 EDT 2022	ard19@psu.edu	Dragan J. Ristic	Hexapod Haiku Challenge	2012	HH628-spider	behold the spider: it weaves its web, even in an air-raid warning			No
Mon Mar 28 19:16:14 EDT 2022	ard19@psu.edu	Ed Bremson	Hexapod Haiku Challenge	2012	HH629-spider	tangled in a spider web the moon			No
Mon Mar 28 19:16:54 EDT 2022	ard19@psu.edu	Ed Bremson	Hexapod Haiku Challenge	2012	HH630-daddylonglegs	so good at hiding in plain sight daddy long legs			No
Fri Mar 25 14:55:46 EDT 2022	ard19@psu.edu	Eduard Tara	Hexapod Haiku Challenge	2010	HH631-firefly	Myriads of stars — the last firefly still looking for its own place		RO	No
Fri Mar 25 14:56:35 EDT 2022	ard19@psu.edu	Eduard Tara	Hexapod Haiku Challenge	2010	HH632-ladybird	Bending the grass blade — a ladybird returns to the starting point		RO	No
Fri Mar 25 14:57:11 EDT 2022	ard19@psu.edu	Eduard Tara	Hexapod Haiku Challenge	2010	HH633-ant	Magnifying glass — still looking the child and the ant		RO	No
Sun Mar 27 22:16:46 EDT 2022	ard19@psu.edu	Eileen Benavente-Blas	Hexapod Haiku Challenge	2010	HH634-fruit_flies	a bowl of overripe bananas a frenzy of fruit flies		US	No
Sun Mar 27 22:17:36 EDT 2022	ard19@psu.edu	Eileen Benavente-Blas	Hexapod Haiku Challenge	2010	HH635-butterflies	black butterflies darken the morning sky summer heat		US	No
Sun Mar 27 22:18:30 EDT 2022	ard19@psu.edu	Eileen Benavente-Blas	Hexapod Haiku Challenge	2010	HH636-termite	termite season my dog laps up waterborne wings		US	No
Mon Mar 28 10:57:17 EDT 2022	ard19@psu.edu	Elissa Malcohn	Hexapod Haiku Challenge	2010	HH637-Plecia	Walking through clouds of Plecia nearctica I can feel the love	Bibionidae - love bug	US	No
Tue Mar 29 10:07:47 EDT 2022	ard19@psu.edu	Elissa Malcohn	Hexapod Haiku Challenge	2012	HH638-moth	jasmine airwaves a moth's antennae receive the right PSA		US	No
Tue Mar 29 10:08:33 EDT 2022	ard19@psu.edu	Elissa Malcohn	Hexapod Haiku Challenge	2012	HH639-water_strider	water strider glides as lily suns peek through rippled clouds		US	No
Fri Mar 25 15:56:02 EDT 2022	ard19@psu.edu	Ellen Wilder-Byrd	Hexapod Haiku Challenge	2010	HH641-roly_poly	Oh, if we could all Curl up against a cruel world Like roly poly		US	No
Fri Mar 25 15:56:25 EDT 2022	ard19@psu.edu	Ellen Wilder-Byrd	Hexapod Haiku Challenge	2010	HH642-pill_bug	Hard not to love him Armadillo's Mini Me The humble pill bug		US	No
Tue Mar 29 09:08:25 EDT 2022	ard19@psu.edu	Emily O'Connor	Hexapod Haiku Challenge	2012	HH647-cicada	The cicada throws to the front: a ballet. ‚Äòneath it's wings it rots			No
Mon Mar 28 19:40:34 EDT 2022	ard19@psu.edu	Ernesto P. Santiago	Hexapod Haiku Challenge	2012	HH653-metamorphosis	ssh!!! — a bug's metamorphosis also takes time			No
Mon Mar 28 19:42:58 EDT 2022	ard19@psu.edu	Ernesto P. Santiago	Hexapod Haiku Challenge	2012	HH654-fly	yellow swarm fly‚Ä¶ I am overwintering in the attic, too			No
Mon Mar 28 19:44:09 EDT 2022	ard19@psu.edu	Ernesto P. Santiago	Hexapod Haiku Challenge	2012	HH655-ants	flying ants — fly!			No
Mon Mar 28 21:26:35 EDT 2022	ard19@psu.edu	ernie berry	Hexapod Haiku Challenge	2012	HH656-caterpillar	blackbird caterpillar juice in its tune			No
Mon Mar 28 21:27:21 EDT 2022	ard19@psu.edu	ernie berry	Hexapod Haiku Challenge	2012	HH657-caterpillar	nibbling on a leaf a yellow caterpillar letting in the sun			No
Mon Mar 28 21:27:53 EDT 2022	ard19@psu.edu	ernie berry	Hexapod Haiku Challenge	2012	HH658-spiders	garden shed the insecticide can full of spiders			No
Mon Mar 28 21:49:44 EDT 2022	ard19@psu.edu	ernie berry	Hexapod Haiku Challenge	2012	HH659-dragonflies	lily pond the holding pattern of dragonflies			No
Mon Mar 28 21:50:59 EDT 2022	ard19@psu.edu	ernie berry	Hexapod Haiku Challenge	2012	HH660-spider	airline strike a spider abseils from nowhere			No
Mon Mar 28 21:52:07 EDT 2022	ard19@psu.edu	ernie berry	Hexapod Haiku Challenge	2012	HH661-insect	high-rise some low-life insect in my wine			No
Mon Mar 28 21:53:29 EDT 2022	ard19@psu.edu	ernie berry	Hexapod Haiku Challenge	2012	HH662-moths	war cemetery in the eternal lamp dead moths			No
Mon Mar 28 21:55:33 EDT 2022	ard19@psu.edu	ernie berry	Hexapod Haiku Challenge	2012	HH663-cicadas	separated i wake to cicadas			No
Mon Mar 28 21:58:36 EDT 2022	ard19@psu.edu	ernie berry	Hexapod Haiku Challenge	2012	HH664-hexapod	groundfog a hexapod surfaces occasionally			No
Mon Mar 28 21:59:35 EDT 2022	ard19@psu.edu	ernie berry	Hexapod Haiku Challenge	2012	HH665-ant	grand canyon a red ant dissapp			No
Mon Mar 28 22:00:27 EDT 2022	ard19@psu.edu	ernie berry	Hexapod Haiku Challenge	2012	HH666-aphids	spring rain aphids busy being green			No
Mon Mar 28 22:03:07 EDT 2022	ard19@psu.edu	ernie berry	Hexapod Haiku Challenge	2012	HH667-funnel-webs	old hut nobody home but funnel-webs			No
Mon Mar 28 22:04:22 EDT 2022	ard19@psu.edu	ernie berry	Hexapod Haiku Challenge	2012	HH668-spider	love chapter she shuts her bible on a spider			No
Mon Mar 28 22:05:36 EDT 2022	ard19@psu.edu	ernie berry	Hexapod Haiku Challenge	2012	HH669-butterfly	autumn dusk her embroidered butterfly unfinished			No
Mon Mar 28 22:06:11 EDT 2022	ard19@psu.edu	ernie berry	Hexapod Haiku Challenge	2012	HH670-dead_tree	dead tree alive with life			No
Mon Mar 28 22:45:34 EDT 2022	ard19@psu.edu	ernie berry	Hexapod Haiku Challenge	2012	HH671-fly	astronaught movie a fly walks on the moon			No
Mon Mar 28 22:46:16 EDT 2022	ard19@psu.edu	ernie berry	Hexapod Haiku Challenge	2012	HH672-cicada	starlit dusk one cicada after another			No
Mon Mar 28 22:47:07 EDT 2022	ard19@psu.edu	ernie berry	Hexapod Haiku Challenge	2012	HH673-centipede	line of refugees a small child carries a centipede			No
Mon Mar 28 15:53:24 EDT 2022	ard19@psu.edu	Farrel Eike	Hexapod Haiku Challenge	2010	HH674-Flies	With wings so sleekly fluttering to fly beyond, So small, so daring	title = Flies	US	No
Tue Mar 29 10:12:07 EDT 2022	ard19@psu.edu	Frans Terryn	Hexapod Haiku Challenge	2012	HH675-butterfly	Chrysanthemums' Day - a butterfly slakes its thirst with morning dew			No
Tue Mar 29 10:12:36 EDT 2022	ard19@psu.edu	Frans Terryn	Hexapod Haiku Challenge	2012	HH676-Ants	Ants crawling into the old tomb's crevice - life and death			No
Tue Mar 29 10:13:10 EDT 2022	ard19@psu.edu	Frans Terryn	Hexapod Haiku Challenge	2012	HH677-webcobs	Bright moonlight - the empty house only guarded by webcobs	cobwebs?		No
Tue Mar 29 09:25:34 EDT 2022	ard19@psu.edu	Gail Ingram	Hexapod Haiku Challenge	2012	HH678-spider	lacing the christmas tree little spider webs			No
Tue Mar 29 09:26:06 EDT 2022	ard19@psu.edu	Gail Ingram	Hexapod Haiku Challenge	2012	HH679-moth	reading by lamplight she flicks the page -- moth gone			No
Tue Mar 29 09:26:28 EDT 2022	ard19@psu.edu	Gail Ingram	Hexapod Haiku Challenge	2012	HH680-bumblebee	dying bumblebee my friend bends over and asks are you all right?			No
Fri Mar 25 15:42:01 EDT 2022	ard19@psu.edu	Galen Burns-Fulkerson	Hexapod Haiku Challenge	2010	HH681-Insects	Eating leaves and stems Flying faster than I run. Insects are so fun.		US	No
Mon Mar 28 21:37:40 EDT 2022	ard19@psu.edu	Gayle Johnson	Hexapod Haiku Challenge	2012	HH682-bee	flower stenciled pot sunning on a window ledge burns a bee at noon			No
Mon Mar 28 21:39:14 EDT 2022	ard19@psu.edu	Gayle Johnson	Hexapod Haiku Challenge	2012	HH683-dragonfly	gauze-winged dragonfly nabs mosquitoes in motion fragile skyjacker			No
Mon Mar 28 21:39:54 EDT 2022	ard19@psu.edu	Gayle Johnson	Hexapod Haiku Challenge	2012	HH684-bees	cherry blossoms squirt pink light and candied nectar — bees cling and suckle			No
Mon Mar 28 21:41:41 EDT 2022	ard19@psu.edu	Gayle Johnson	Hexapod Haiku Challenge	2012	HH685-black_widow	dainty black widow sits on her blanket of lace lady-in-waiting			No
Mon Mar 28 21:42:25 EDT 2022	ard19@psu.edu	Gayle Johnson	Hexapod Haiku Challenge	2012	HH686-dragonflies	tattersea lily pad still floats with lightweight riders — dragonflies and such			No
Mon Mar 28 21:43:19 EDT 2022	ard19@psu.edu	Gayle Johnson	Hexapod Haiku Challenge	2012	HH687-lightning_bugs	twinkling in the dark transmitting covert signals — lightning bugs galore			No
Mon Mar 28 21:44:30 EDT 2022	ard19@psu.edu	Gayle Johnson	Hexapod Haiku Challenge	2012	HH688-spider	amber leaves jackknife unfurl and demolish a weary spider's house			No
Mon Mar 28 21:46:02 EDT 2022	ard19@psu.edu	Gayle Johnson	Hexapod Haiku Challenge	2012	HH689-mantis	on a front row pew a praying mantis listens to Psalm one o four			No
Mon Mar 28 21:46:48 EDT 2022	ard19@psu.edu	Gayle Johnson	Hexapod Haiku Challenge	2012	HH690-crickets	children hush and wait for subtle hints of summer like muzzled crickets			No
Mon Mar 28 21:48:53 EDT 2022	ard19@psu.edu	Gayle Johnson	Hexapod Haiku Challenge	2012	HH691-ants	peonies so big rain-drenched blossoms touch the ground red ants climb aboard			No
Tue Mar 29 10:13:48 EDT 2022	ard19@psu.edu	George A. Spisak	Hexapod Haiku Challenge	2012	HH692-ants	indolence refreshed ants toil i accomplish less			No
Tue Mar 29 10:14:14 EDT 2022	ard19@psu.edu	George A. Spisak	Hexapod Haiku Challenge	2012	HH693-insects	spring insects feed my alarm clock			No
Fri Mar 25 13:24:47 EDT 2022	ard19@psu.edu	George Shorten	Hexapod Haiku Challenge	2010	HH694-spider	spider waits is waiting waits		IE	No
Mon Mar 28 11:18:32 EDT 2022	ard19@psu.edu	Geraldine Hartman	Hexapod Haiku Challenge	2010	HH695-butterfly	warmth of summer sun butterfly basks in the glow breaks free, flies alone		CA	No
Fri Mar 25 15:46:07 EDT 2022	ard19@psu.edu	Gina Burns	Hexapod Haiku Challenge	2010	HH696-Hatch	Tiny eggs on glass Like jeweled beads for our eyes Hatch, fly, eat, mate, lay		US	No
Fri Mar 25 15:46:40 EDT 2022	ard19@psu.edu	Gina Burns	Hexapod Haiku Challenge	2010	HH697-brown_shell	Only a brown shell Locust songs are coming soon Chorus from the trees		US	No
Fri Mar 25 15:47:21 EDT 2022	ard19@psu.edu	Gina Burns	Hexapod Haiku Challenge	2010	HH698-Squeaker_beetle	Squeaker beetle squeaks From his home under the log Turn off the lights please!		US	No
Fri Mar 25 14:37:15 EDT 2022	ard19@psu.edu	Glen Stone	Hexapod Haiku Challenge	2010	HH699-SCORPION	I'm getting nervous - Just where are you planning to Put your telson now?	title = TO A SCORPION	CA	No
Fri Mar 25 14:38:20 EDT 2022	ard19@psu.edu	Glen Stone	Hexapod Haiku Challenge	2010	HH700-HARVESTER	If your mouth was big, And you were so inclined, You still would not bite	title = THE HARVESTER	CA	No
Fri Mar 25 14:39:00 EDT 2022	ard19@psu.edu	Glen Stone	Hexapod Haiku Challenge	2010	HH701-MILLIPEDIA	Endless ripples run Along rows of tiny legs - Waves in the sea!	title = MILLIPEDIA	CA	No
Sun Mar 27 20:18:40 EDT 2022	ard19@psu.edu	Greg Lewbart	Hexapod Haiku Challenge	2010	HH702-insects	daffodils rising but the temperature is not insects, humans, all confused		US	No
Sun Mar 27 20:19:33 EDT 2022	ard19@psu.edu	Greg Lewbart	Hexapod Haiku Challenge	2010	HH703-pentatomid	lone pentatomid trapped inside the human's home fearing the feline		US	No
Sun Mar 27 20:20:15 EDT 2022	ard19@psu.edu	Greg Lewbart	Hexapod Haiku Challenge	2010	HH704-honeybees	honeybees and ice not a fruitful equation please thaw soon frozen fountain		US	No
Tue Mar 29 09:16:39 EDT 2022	ard19@psu.edu	Gretchen Perkins	Hexapod Haiku Challenge	2012	HH706-lubbers	Mid steamy summer, Georgia is for the lubbers We, voyeurs of fun		US	No
Tue Mar 29 09:17:12 EDT 2022	ard19@psu.edu	Gretchen Perkins	Hexapod Haiku Challenge	2012	HH707-termites	Dead termites in box, Squished flat by students' forceps. Experiment fail		US	No
Tue Mar 29 09:17:43 EDT 2022	ard19@psu.edu	Gretchen Perkins	Hexapod Haiku Challenge	2012	HH708-worms_ballooning	Have you seen the worms Ballooning from tree to tree Aren't they beautiful?		US	No
Fri Mar 25 14:51:26 EDT 2022	ard19@psu.edu	Helen Buckingham	Hexapod Haiku Challenge	2010	HH710-bee	zoo cafe her joy at a bee!		UK	No
Fri Mar 25 14:52:06 EDT 2022	ard19@psu.edu	Helen Buckingham	Hexapod Haiku Challenge	2010	HH711-cranefly	cranefly in the mirror an Esther Williams still		UK	No
Mon Mar 28 19:17:54 EDT 2022	ard19@psu.edu	Helen Buckingham	Hexapod Haiku Challenge	2012	HH712-butterfly	a butterfly brushes by together we deadhead the cosmos		UK	No
Mon Mar 28 19:18:30 EDT 2022	ard19@psu.edu	Helen Buckingham	Hexapod Haiku Challenge	2012	HH713-wasp	church teas a wasp hogs the menu		UK	No
Mon Mar 28 10:57:53 EDT 2022	ard19@psu.edu	Howard Rayfield	Hexapod Haiku Challenge	2010	HH714-Hexapodia	Spring will soon be sprung Hexapodia will abound Careful where you step		US	No
Mon Mar 28 11:19:16 EDT 2022	ard19@psu.edu	Howard Rayfield	Hexapod Haiku Challenge	2010	HH715-Spiders	She spins her web and waits Gladly he comes, heart in hand. Spiders do the same		US	No
Mon Mar 28 12:54:10 EDT 2022	ard19@psu.edu	Howard Rayfield	Hexapod Haiku Challenge	2010	HH716-cricket	I hear a cricket The concert's in the thicket Joy needs no ticket		US	No
Mon Mar 28 13:15:34 EDT 2022	ard19@psu.edu	I. Michael Snyder	Hexapod Haiku Challenge	2010	HH717-Halyomorpha	Emerging from homes Halyomorpha's retreat Welcome 'lil Stink Bug		US	No
Mon Mar 28 19:02:58 EDT 2022	ard19@psu.edu	Ian Brinson	Hexapod Haiku Challenge	2010	HH718-web	Daylight, time to spin My web is complete I wait for the prey		US	No
Mon Mar 28 15:55:10 EDT 2022	ard19@psu.edu	Ildiko Juverdeanu	Hexapod Haiku Challenge	2010	HH719-butterfly	Somethimes here somethimes there- among the cabbage leafs the white butterfly		RO	No
Mon Mar 28 15:55:57 EDT 2022	ard19@psu.edu	Ildiko Juverdeanu	Hexapod Haiku Challenge	2010	HH720-spider	Grandmother is gon - just a spider guards the orchard gate		RO	No
Mon Mar 28 15:57:08 EDT 2022	ard19@psu.edu	Ildiko Juverdeanu	Hexapod Haiku Challenge	2010	HH721-dragonflies	Lounge in two - in the twilight glint swarm of dragonflies		RO	No
Mon Mar 28 22:57:27 EDT 2022	ard19@psu.edu	Iulian Ciupitu	Hexapod Haiku Challenge	2012	HH723-cricket	In meadow- a cricket accompanies the grass harp			No
Mon Mar 28 22:58:18 EDT 2022	ard19@psu.edu	Iulian Ciupitu	Hexapod Haiku Challenge	2012	HH724-caterpillar	Fossil leaf- a caterpillar tries to weave their silk cocoon			No
Mon Mar 28 22:59:46 EDT 2022	ard19@psu.edu	Iulian Ciupitu	Hexapod Haiku Challenge	2012	HH725-spider	A fly asks oneself- the spider knows about wireless ?			No
Mon Mar 28 11:32:07 EDT 2022	ard19@psu.edu	Jacek Margolak	Hexapod Haiku Challenge	2010	HH726-caterpillar	translucent leaf a caterpillar nibbles the rising sun		PL	No
Mon Mar 28 11:33:23 EDT 2022	ard19@psu.edu	Jacek Margolak	Hexapod Haiku Challenge	2010	HH727-daddy-longlegs	jazz club window- a daddy-longlegs dancing on the moon	or Pholcidae?	PL	No
Mon Mar 28 11:34:56 EDT 2022	ard19@psu.edu	Jacek Margolak	Hexapod Haiku Challenge	2010	HH728-ladybird	leaving the meadow--- a ladybird takes off from her hair		PL	No
Tue Mar 29 10:09:48 EDT 2022	ard19@psu.edu	Jacek Margolak	Hexapod Haiku Challenge	2012	HH730-spider	old jewish cemetery in the middle of David star a cross spider		PL	No
Tue Mar 29 10:10:16 EDT 2022	ard19@psu.edu	Jacek Margolak	Hexapod Haiku Challenge	2012	HH731-firefly	St. John's night‚Ä¶ the shine of a firefly along the park path		PL	No
Fri Mar 25 15:00:24 EDT 2022	ard19@psu.edu	James Brooks	Hexapod Haiku Challenge	2010	HH734-yellowjackets	yellow jackets boil from deep within my wood pile o swollen red ear		US	No
Fri Mar 25 15:03:41 EDT 2022	ard19@psu.edu	James Brooks	Hexapod Haiku Challenge	2010	HH735-Katydid	nightly who-done-it spoiled outside open window Katy did. Wonder what?		US	No
Sun Mar 27 16:31:22 EDT 2022	ard19@psu.edu	James C. Trager, Ph. D.	Hexapod Haiku Challenge	2010	HH736-Formica	Polyergus raid! Formica agitated, yet not one is harmed		US	No
Sun Mar 27 16:32:14 EDT 2022	ard19@psu.edu	James C. Trager, Ph. D.	Hexapod Haiku Challenge	2010	HH737-ants	Winged ants shimmer in grass, fascinate child, now Myrmecologist		US	No
Mon Mar 28 21:32:42 EDT 2022	ard19@psu.edu	james rodriguez	Hexapod Haiku Challenge	2012	HH738-lacewing	scrap-wood in a yellow dumpster a blue lacewing			No
Mon Mar 28 21:34:12 EDT 2022	ard19@psu.edu	james rodriguez	Hexapod Haiku Challenge	2012	HH739-mosquito	February sun under my thumb the first mosquito			No
Mon Mar 28 21:35:51 EDT 2022	ard19@psu.edu	james rodriguez	Hexapod Haiku Challenge	2012	HH740-jumping_spider	a jumping spider moves me from my seat			No
Tue Mar 29 09:49:55 EDT 2022	ard19@psu.edu	Jana Zufic	Hexapod Haiku Challenge	2012	HH742-yellowjackets	summer swelter yellowjackets sucking sweat from my skin			No
Tue Mar 29 09:50:22 EDT 2022	ard19@psu.edu	Jana Zufic	Hexapod Haiku Challenge	2012	HH743-firefly	in a child's palm a firefly can go supernova			No
Tue Mar 29 09:50:52 EDT 2022	ard19@psu.edu	Jana Zufic	Hexapod Haiku Challenge	2012	HH744-cockroaches	art exhibition under hundreds of glass cups dying cockroaches			No
Fri Mar 25 14:54:20 EDT 2022	ard19@psu.edu	Janet Ireland Trail	Hexapod Haiku Challenge	2010	HH745-Mosquitoe	Mosquitoe siphons my red blood from my bare arm to provide her life		US	No
Fri Mar 25 14:55:04 EDT 2022	ard19@psu.edu	Janet Ireland Trail	Hexapod Haiku Challenge	2010	HH746-cricket	Soundless, endless night ... I—alone—dread this silence. Ah, a cricket chirps		US	No
Fri Mar 25 14:48:56 EDT 2022	ard19@psu.edu	Janis Butler Holm	Hexapod Haiku Challenge	2010	HH747-termite	the towering oak-- termite lacings on a fallen branch		US	No
Fri Mar 25 14:49:33 EDT 2022	ard19@psu.edu	Janis Butler Holm	Hexapod Haiku Challenge	2010	HH748-gnats	a swarm of gnats-- the spiders motionless on their webs		US	No
Fri Mar 25 14:50:12 EDT 2022	ard19@psu.edu	Janis Butler Holm	Hexapod Haiku Challenge	2010	HH749-bees	a hive of bees-- the black bear raising heavy paws		US	No
Mon Mar 28 12:56:58 EDT 2022	ard19@psu.edu	Jaqueline Anna	Hexapod Haiku Challenge	2010	HH750-ants	Should leaf ants pause When a shaking orchid grows A pair of claws?		US	No
Mon Mar 28 12:57:34 EDT 2022	ard19@psu.edu	Jaqueline Anna	Hexapod Haiku Challenge	2010	HH751-luna_moth	Sprinkling scales green — The pale luna moth spoils A moon flower's dream		US	No
Mon Mar 28 12:58:08 EDT 2022	ard19@psu.edu	Jaqueline Anna	Hexapod Haiku Challenge	2010	HH752-fireflies	Sunset bows to night And fireflies watch for Love at first light		US	No
Mon Mar 28 12:59:27 EDT 2022	ard19@psu.edu	Jenna Ross	Hexapod Haiku Challenge	2010	HH753-firefly	The beauty of thy, the glow in the dark night sky, the great firefly		US	No
Sun Mar 27 16:52:59 EDT 2022	ard19@psu.edu	Jennifer Piascik	Hexapod Haiku Challenge	2010	HH754-insect	Antennae searching Small insect on my finger It tickles. I laugh		US	No
Sun Mar 27 16:53:51 EDT 2022	ard19@psu.edu	Jennifer Piascik	Hexapod Haiku Challenge	2010	HH755-Antennae	Antennae, six legs Different shapes and sizes Each so beautiful		US	No
Mon Mar 28 13:50:32 EDT 2022	ard19@psu.edu	Jennifer Wang	Hexapod Haiku Challenge	2010	HH756-Periplaneta	Lowly brown creature Retreating under the fridge Survives holocaust	title = On Periplaneta americana	US	No
Mon Mar 28 13:52:31 EDT 2022	ard19@psu.edu	Jennifer Wang	Hexapod Haiku Challenge	2010	HH757-Drosophila	Drosophila mate-- Eyes changing white, wings curling. A Ph.D. waits.		US	No
Mon Mar 28 13:53:28 EDT 2022	ard19@psu.edu	Jennifer Wang	Hexapod Haiku Challenge	2010	HH758-Achaearanea	Delicate fingers Weave geometric motifs-- Anywhere but my desk	title = On Achaearanea tepidariorum	US	No
Mon Mar 28 13:40:39 EDT 2022	ard19@psu.edu	Jessica Lawrence	Hexapod Haiku Challenge	2010	HH759-caterpillars	Spring has not arrived until it is brought in by the caterpillars		US	No
Mon Mar 28 13:41:15 EDT 2022	ard19@psu.edu	Jessica Lawrence	Hexapod Haiku Challenge	2010	HH760-traumatic	tiny drops of blood the females find it traumatic insemination		US	No
Fri Mar 25 15:01:37 EDT 2022	ard19@psu.edu	Jim Reagan	Hexapod Haiku Challenge	2010	HH761-flea	Off damn flea, begone Bubonic plague, itchy bite Bring no more of these		US	No
Sun Mar 27 17:04:24 EDT 2022	ard19@psu.edu	Jim Reagan	Hexapod Haiku Challenge	2010	HH762-hexapod	Oh! Wee hexapod Whoever knew you akin To a shrimp or mollusk		US	No
Tue Mar 29 09:09:32 EDT 2022	ard19@psu.edu	Joanne Morcom	Hexapod Haiku Challenge	2012	HH763-ladybug	sundown a ladybug rests in the crook of my arm			No
Tue Mar 29 09:10:07 EDT 2022	ard19@psu.edu	Joanne Morcom	Hexapod Haiku Challenge	2012	HH764-insects	dying wind hum of insects on the battlefield			No
Tue Mar 29 09:10:46 EDT 2022	ard19@psu.edu	Joanne Morcom	Hexapod Haiku Challenge	2012	HH765-centipede	sidestepping around the centipede into a puddle			No
Sun Mar 27 20:14:55 EDT 2022	ard19@psu.edu	Joe Bailey	Hexapod Haiku Challenge	2010	HH766-butterflies	Dancing butterflies kiss the new risen flowers — breath of spring alight		US	No
Sun Mar 27 20:15:37 EDT 2022	ard19@psu.edu	Joe Bailey	Hexapod Haiku Challenge	2010	HH767-mantis	Praying mantis sways - perched atop a wooden post - to the breeze's tune		US	No
Sun Mar 27 20:16:16 EDT 2022	ard19@psu.edu	Joe Bailey	Hexapod Haiku Challenge	2010	HH768-butterfly	Azure butterfly flits at ease on the currents — wingtips touch the sky		US	No
Fri Mar 25 15:11:44 EDT 2022	ard19@psu.edu	Joe Wagner	Hexapod Haiku Challenge	2010	HH769-Water_Spider	Water everywhere Why do I keep floating The shoreline becons	title = Ode to the Water Spider	US	No
Fri Mar 25 15:12:21 EDT 2022	ard19@psu.edu	Joe Wagner	Hexapod Haiku Challenge	2010	HH770-crickets	Ho full moon haiku In chilly air sounds abound Cars, crickets, birds fly		US	No
Tue Mar 29 10:00:49 EDT 2022	ard19@psu.edu	John Vigilante	Hexapod Haiku Challenge	2012	HH772-fireflies	Fleeting constellations---- In the galaxies Of fireflies			No
Tue Mar 29 10:01:14 EDT 2022	ard19@psu.edu	John Vigilante	Hexapod Haiku Challenge	2012	HH773-beetle	Such a thoughtful moon, Black beetle---- giving to you A long shadow too			No
Sun Mar 27 20:14:05 EDT 2022	ard19@psu.edu	Juanita Cannon	Hexapod Haiku Challenge	2010	HH775-hexapod	Ancient hexapod Flies in Baltic amber tears Stoned out of its mind		US	No
Sun Mar 27 22:22:15 EDT 2022	ard19@psu.edu	Juanita Cannon	Hexapod Haiku Challenge	2010	HH776-hexapod	Hexapod singer With syncopated movement Makes hot summer jazz		US	No
Mon Mar 28 21:22:44 EDT 2022	ard19@psu.edu	Julie Bloss Kelsey	Hexapod Haiku Challenge	2012	HH778-Monarch	talented Monarch dancing the coneflower tap sweet butterfly feet		US	No
Mon Mar 28 22:48:49 EDT 2022	ard19@psu.edu	Julie Bloss Kelsey	Hexapod Haiku Challenge	2012	HH779-yellowjacket	such anxious buzzing on this side of the window lone yellowjacket		US	No
Sun Mar 27 16:36:22 EDT 2022	ard19@psu.edu	Karen K Carroll	Hexapod Haiku Challenge	2010	HH780-insect	Beautiful insect six legged creepy crawly So misunderstood		US	No
Tue Mar 29 09:49:27 EDT 2022	ard19@psu.edu	Karin Schweitzer	Hexapod Haiku Challenge	2012	HH781-Dung_Beetle	Little Dung Beetle Found a fresh pile of pooh No more wasting time!			No
Tue Mar 29 09:07:46 EDT 2022	ard19@psu.edu	Kate Maddalena	Hexapod Haiku Challenge	2012	HH782-luna_moth	this electric light a waste of your green wings elsewhere, the cold, distant, moon	submitted with photo of luna moth		No
Sun Mar 27 22:13:28 EDT 2022	ard19@psu.edu	Kathleen A. Kidd, Ph.D.	Hexapod Haiku Challenge	2010	HH783-boxelder_bugs	Movement on the drapes Alien invaders? No Just boxelder bugs		US	No
Sun Mar 27 22:14:06 EDT 2022	ard19@psu.edu	Kathleen A. Kidd, Ph.D.	Hexapod Haiku Challenge	2010	HH784-bumble_bee	Nestled in sweet dreams Flower bed rocked by warm breeze Sleeping bumble bee		US	No
Sun Mar 27 22:14:58 EDT 2022	ard19@psu.edu	Kathleen A. Kidd, Ph.D.	Hexapod Haiku Challenge	2010	HH785-DragonflySpider	Dragonfly stitching Patchwork quilt on golden pond Spider silk for thread		US	No
Mon Mar 28 13:02:06 EDT 2022	ard19@psu.edu	Kathryn Conroy	Hexapod Haiku Challenge	2010	HH788-Fly	He casts out a line hopes for a very big catch. Fly on the hook does not!		US	No
Mon Mar 28 13:02:42 EDT 2022	ard19@psu.edu	Kathryn Conroy	Hexapod Haiku Challenge	2010	HH789-ants	Overgrown garden Summer plants fade in the heat. Even the ants sleep		US	No
Mon Mar 28 13:14:47 EDT 2022	ard19@psu.edu	Kathryn Conroy	Hexapod Haiku Challenge	2010	HH790-mosquito	Only large is strong? One night with a mosquito will teach you different!		US	No
Fri Mar 25 14:33:26 EDT 2022	ard19@psu.edu	Keith A. Simmonds	Hexapod Haiku Challenge	2010	HH793-caterpillar	a caterpillar dangling upon a leaf awaits the miracle		UK	No
Fri Mar 25 14:34:02 EDT 2022	ard19@psu.edu	Keith A. Simmonds	Hexapod Haiku Challenge	2010	HH794-dragonflies	dragonflies hover over a pond... shadows in flight		UK	No
Fri Mar 25 14:34:39 EDT 2022	ard19@psu.edu	Keith A. Simmonds	Hexapod Haiku Challenge	2010	HH795-monarch	monarch butterfly quivering upon a rose... ephemeral glow		UK	No
Mon Mar 28 19:46:48 EDT 2022	ard19@psu.edu	Keith A. Simmonds	Hexapod Haiku Challenge	2012	HH796-ants	a cortege of ants busy transporting their food ‚Ä¶ secluded garden		UK	No
Mon Mar 28 21:16:43 EDT 2022	ard19@psu.edu	Keith A. Simmonds	Hexapod Haiku Challenge	2012	HH797-butterflies	April festival ‚Ä¶ carried away in the clouds swarms of butterflies		UK	No
Mon Mar 28 21:17:17 EDT 2022	ard19@psu.edu	Keith A. Simmonds	Hexapod Haiku Challenge	2012	HH798-mantis	a haiku moment of child in rapt attention: the praying mantis		UK	No
Sun Mar 27 16:58:04 EDT 2022	ard19@psu.edu	Keith Bayless	Hexapod Haiku Challenge	2010	HH799-springtail	springtail leaps at sun and forgets gravity - wheels, dips, soars! malaise trap		US	No
Sun Mar 27 16:59:02 EDT 2022	ard19@psu.edu	Keith Bayless	Hexapod Haiku Challenge	2010	HH800-cuticle	cuticle impaled; endless years of waiting for one expert's glance		US	No
Mon Mar 28 11:22:25 EDT 2022	ard19@psu.edu	Ken McLaurin	Hexapod Haiku Challenge	2010	HH801-butterfly	Clearing old firewood I expose a butterfly. Snowing. O sailor!		US	No
Mon Mar 28 11:23:31 EDT 2022	ard19@psu.edu	Ken McLaurin	Hexapod Haiku Challenge	2010	HH802-cicada	A cicada breaks its old shell. My neighbor downs beer and peanuts		US	No
Mon Mar 28 11:24:19 EDT 2022	ard19@psu.edu	Ken McLaurin	Hexapod Haiku Challenge	2010	HH803-cricket	A jumping cricket in our tub. My wife wants it killed. I should get up		US	No
Mon Mar 28 13:16:20 EDT 2022	ard19@psu.edu	KRZYSZTOF KOKOT	Hexapod Haiku Challenge	2010	HH804-flies	folkmusic importunate at dusk flies in the mountains		PL	No
Mon Mar 28 13:17:14 EDT 2022	ard19@psu.edu	KRZYSZTOF KOKOT	Hexapod Haiku Challenge	2010	HH805-moth	noiseless moth's flight - calm light of the candle at dusk		PL	No
Mon Mar 28 13:17:59 EDT 2022	ard19@psu.edu	KRZYSZTOF KOKOT	Hexapod Haiku Challenge	2010	HH806-butterflies	bowl of the rice - on the eastern china pink butterflies		PL	No
Fri Mar 25 13:27:16 EDT 2022	ard19@psu.edu	Lanie Shanzyra Rebancos	Hexapod Haiku Challenge	2010	HH808-fireflies	two fireflies under the mango tree candle lit dinner		PH	No
Fri Mar 25 13:27:57 EDT 2022	ard19@psu.edu	Lanie Shanzyra Rebancos	Hexapod Haiku Challenge	2010	HH809-springtails	springtails strolling on the shorelines humming a haiku		PH	No
Fri Mar 25 13:28:30 EDT 2022	ard19@psu.edu	Lanie Shanzyra Rebancos	Hexapod Haiku Challenge	2010	HH810-diplura	hunting diplura for many years haiku still in progress		PH	No
Mon Mar 28 12:42:14 EDT 2022	ard19@psu.edu	Laura Sherman	Hexapod Haiku Challenge	2010	HH811-twig	crouching twig waiting mimics host as it nibbles soon leaf disappears		US	No
Mon Mar 28 13:34:42 EDT 2022	ard19@psu.edu	Laura Sherman	Hexapod Haiku Challenge	2010	HH812-carrying_cut_leaf	moving thin black line winds its way down the worn path carrying cut leaf home		US	No
Mon Mar 28 13:35:18 EDT 2022	ard19@psu.edu	Laura Sherman	Hexapod Haiku Challenge	2010	HH813-goliath_beetles	horns clash violently goliath beetles battle victor's mate is found		US	No
Mon Mar 28 13:58:29 EDT 2022	ard19@psu.edu	Lisa Kreisel	Hexapod Haiku Challenge	2010	HH818-mantis	Praying mantis, prey Upon those larger than you Lying in wait, pray		US	No
Mon Mar 28 13:59:01 EDT 2022	ard19@psu.edu	Lisa Kreisel	Hexapod Haiku Challenge	2010	HH819-Chrysalis	Butterfly hello Chrysalis goodbye, bye-bye Flutter, flutterby		US	No
Mon Mar 28 13:59:40 EDT 2022	ard19@psu.edu	Lisa Kreisel	Hexapod Haiku Challenge	2010	HH820-Spiders	Spiders, spin your webs Silky, deceptively strong Catch all unawares		US	No
Sun Mar 27 19:55:05 EDT 2022	ard19@psu.edu	Ljubomir Dragoviƒá	Hexapod Haiku Challenge	2010	HH821-dragonfly	Wiggling path A dragonfly inaudibly catches its shadow		BA	No
Sun Mar 27 19:55:58 EDT 2022	ard19@psu.edu	Ljubomir Dragoviƒá	Hexapod Haiku Challenge	2010	HH822-grasshopper	Harvest field The reaper has also reaped a grasshopper's thin legs		BA	No
Sun Mar 27 19:56:44 EDT 2022	ard19@psu.edu	Ljubomir Dragoviƒá	Hexapod Haiku Challenge	2010	HH823-cricket	Tirelessly... even in my dream the echo of a night cricket		BA	No
Sun Mar 27 20:09:02 EDT 2022	ard19@psu.edu	lluvia	Hexapod Haiku Challenge	2010	HH824-termites	this is a chalilos night bring some cotton soon to close my ears and nose tigh	Chalilos is the vulgar name (mapuche language) for termites that appear usually at night in the south of Chile in autumn ...they enter the houses attracted by the light and walk all over the bodies of people	CL	No
Sun Mar 27 16:37:16 EDT 2022	ard19@psu.edu	Loren A. Raymond	Hexapod Haiku Challenge	2010	HH825-mantis	The Praying mantis Poses, then makes unwary Bugs wish they had prayed		US	No
Sun Mar 27 16:38:04 EDT 2022	ard19@psu.edu	Loren A. Raymond	Hexapod Haiku Challenge	2010	HH826-Stink_bugs	Fifth stage green Stink bugs Are concealed by color ‚Äòtill Sitting on white blooms		US	No
Sun Mar 27 22:15:51 EDT 2022	ard19@psu.edu	Lorraine Stark	Hexapod Haiku Challenge	2010	HH827-Ladybugs	Ladybugs appear Black polka dots on orange Fall's fashion statement		US	No
Fri Mar 25 15:08:17 EDT 2022	ard19@psu.edu	Lorraine Ward	Hexapod Haiku Challenge	2010	HH828-spider_wasp	Such paralysis - Arachnid passing my toes Dragged by spider wasp		NZ	No
Fri Mar 25 15:08:52 EDT 2022	ard19@psu.edu	Lorraine Ward	Hexapod Haiku Challenge	2010	HH829-Pompilid	Such paralysis - Arachnid passing my toes Dragged by Pompilid		NZ	No
Mon Mar 28 13:19:42 EDT 2022	ard19@psu.edu	Lubna Kably	Hexapod Haiku Challenge	2010	HH830-fly	Silken threads, dew drops glitter Innocently she tries to inspect, too late Death trap, the fly struggles		IN	No
Mon Mar 28 13:21:25 EDT 2022	ard19@psu.edu	Lubna Kably	Hexapod Haiku Challenge	2010	HH831-honey	Petals widen, a welcome The buzzing intensifies, wings beat Sweet honey trickles, task's done		IN	No
Mon Mar 28 15:11:06 EDT 2022	ard19@psu.edu	Lubna Kably	Hexapod Haiku Challenge	2010	HH832-Cocooned	Cocooned in safety Trembling wings break free The first flight ecstasy		IN	No
Fri Mar 25 14:35:14 EDT 2022	ard19@psu.edu	M.J.Iuppa	Hexapod Haiku Challenge	2010	HH836-fireflies	Starless summer night No sound of rain on stones fireflies in pines		US	No
Fri Mar 25 14:35:46 EDT 2022	ard19@psu.edu	M.J.Iuppa	Hexapod Haiku Challenge	2010	HH837-butterflies	Orchids on a branch Tiny white butterflies — Starry-eyed flight		US	No
Fri Mar 25 14:36:24 EDT 2022	ard19@psu.edu	M.J.Iuppa	Hexapod Haiku Challenge	2010	HH838-Bumblebees	Bumblebees drowsing Among lavender blossoms Be silent, be still		US	No
Tue Mar 29 10:16:58 EDT 2022	ard19@psu.edu	Maeve O'Sullivan	Hexapod Haiku Challenge	2012	HH843-earwig	summer hailstorm on the window-ledge an earwig escapes			No
Tue Mar 29 10:17:23 EDT 2022	ard19@psu.edu	Maeve O'Sullivan	Hexapod Haiku Challenge	2012	HH844-butterfly	how can we tell the blossom from the butterfly this May afternoon?			No
Tue Mar 29 10:17:50 EDT 2022	ard19@psu.edu	Maeve O'Sullivan	Hexapod Haiku Challenge	2012	HH845-bee	a giant bee flies past the old man embroidering‚Ä¶			No
Mon Mar 28 11:28:42 EDT 2022	ard19@psu.edu	Magdalena Borisova	Hexapod Haiku Challenge	2010	HH846-ants	Burning summer sun. Even the faces of the ants had became tanned !		BG	No
Mon Mar 28 11:29:21 EDT 2022	ard19@psu.edu	Magdalena Borisova	Hexapod Haiku Challenge	2010	HH847-Ladybird	Again Red and Black. Ladybird flied away indifferent to Stendhal		BG	No
Fri Mar 25 15:54:24 EDT 2022	ard19@psu.edu	Maggie Clark	Hexapod Haiku Challenge	2010	HH848-Insect	Insect Museum See six hundred thousand Species of insects!		US	No
Fri Mar 25 15:54:55 EDT 2022	ard19@psu.edu	Maggie Clark	Hexapod Haiku Challenge	2010	HH849-fly	Time to watch a fly - How he preens, his legs they fly! He's a well washed guy!		US	No
Fri Mar 25 15:55:26 EDT 2022	ard19@psu.edu	Maggie Clark	Hexapod Haiku Challenge	2010	HH850-butterfly	What is the flutter I hear nearby? Oh! Pretty! It's a butterfly!		US	No
Tue Mar 29 09:40:38 EDT 2022	ard19@psu.edu	Malvina Mileta	Hexapod Haiku Challenge	2012	HH851-ants	hole in the wall ants again filled with early spring			No
Tue Mar 29 09:41:03 EDT 2022	ard19@psu.edu	Malvina Mileta	Hexapod Haiku Challenge	2012	HH852-fireflies	only in the dark bright fireflies and cat eyes			No
Tue Mar 29 09:41:38 EDT 2022	ard19@psu.edu	Malvina Mileta	Hexapod Haiku Challenge	2012	HH853-moth	on an old coat grandmother sews big eyes of moth			No
Sun Mar 27 20:24:32 EDT 2022	ard19@psu.edu	Marek Kozubek	Hexapod Haiku Challenge	2010	HH854-bee	morning meadow from scent to scent a bee's buzzing		PL	No
Sun Mar 27 20:25:22 EDT 2022	ard19@psu.edu	Marek Kozubek	Hexapod Haiku Challenge	2010	HH855-butterflies	red butterflies - between the cheeks a smell of her lipstick		PL	No
Sun Mar 27 20:26:03 EDT 2022	ard19@psu.edu	Marek Kozubek	Hexapod Haiku Challenge	2010	HH856-spider	autumn sunset a spider's web filled with the silence		PL	No
Mon Mar 28 11:41:26 EDT 2022	ard19@psu.edu	Margie Dexter	Hexapod Haiku Challenge	2010	HH857-bug	A bug in a rug That is not really called a pet Is that all I get?		US	No
Mon Mar 28 11:42:15 EDT 2022	ard19@psu.edu	Margie Dexter	Hexapod Haiku Challenge	2010	HH858-honey_bee	Come see little honey bee I planted corn, beans and snow pea All for you and me		US	No
Mon Mar 28 16:14:47 EDT 2022	ard19@psu.edu	Maria Tirenescu	Hexapod Haiku Challenge	2010	HH859-bumble_bee	In the morning — among the ox-eye daisy a bumble bee		RO	No
Mon Mar 28 16:15:41 EDT 2022	ard19@psu.edu	Maria Tirenescu	Hexapod Haiku Challenge	2010	HH860-mosquito	Autumn in the garden — the mosquito's dance at twilight		RO	No
Mon Mar 28 16:16:18 EDT 2022	ard19@psu.edu	Maria Tirenescu	Hexapod Haiku Challenge	2010	HH861-dragonfly	Dry herbs — the blue dragonfly over the brook		RO	No
Tue Mar 29 09:51:24 EDT 2022	ard19@psu.edu	Maria Tirenescu	Hexapod Haiku Challenge	2012	HH862-cricket	grandson on village — in the peace of evening only a cricket sings		RO	No
Tue Mar 29 09:51:54 EDT 2022	ard19@psu.edu	Maria Tirenescu	Hexapod Haiku Challenge	2012	HH863-ants	the studious child following a row of ants — the first drop of rain		RO	No
Tue Mar 29 09:52:30 EDT 2022	ard19@psu.edu	Maria Tirenescu	Hexapod Haiku Challenge	2012	HH864-mantis	a mantis plunging near the child who reads — the shout by surprise		RO	No
Mon Mar 28 19:25:30 EDT 2022	ard19@psu.edu	Marianne Alleyne	Hexapod Haiku Challenge	2012	HH865-ant	Trap-jaw ant falls in Pit of doom made by antlion Slip, snap, jump, escape		US	No
Mon Mar 28 19:26:19 EDT 2022	ard19@psu.edu	Marianne Alleyne	Hexapod Haiku Challenge	2012	HH866-Metamorphosis	If you need a change Ecdysone is important Metamorphosis		US	No
Mon Mar 28 19:27:00 EDT 2022	ard19@psu.edu	Marianne Alleyne	Hexapod Haiku Challenge	2012	HH867-Juvenile_hormone	Juvenile hormone If you are not quite ready To leave awkward stage		US	No
Tue Mar 29 09:23:55 EDT 2022	ard19@psu.edu	Marija Andjela Pogorilic	Hexapod Haiku Challenge	2012	HH869-bees	blossoming cherry on a blossoming bough swarming bees		HR	No
Tue Mar 29 09:24:35 EDT 2022	ard19@psu.edu	Marija Andjela Pogorilic	Hexapod Haiku Challenge	2012	HH870-ants	cobweb on a cactus among thorns defiling troop of ants		HR	No
Tue Mar 29 09:25:06 EDT 2022	ard19@psu.edu	Marija Andjela Pogorilic	Hexapod Haiku Challenge	2012	HH871-wasp	a wasp sting on baby's arm a red swelling		HR	No
Fri Mar 25 14:58:06 EDT 2022	ard19@psu.edu	Marija Pogorilic	Hexapod Haiku Challenge	2010	HH872-hornet	hornet on the roof preying around chimney -sting into a leg		HR	No
Fri Mar 25 14:58:57 EDT 2022	ard19@psu.edu	Marija Pogorilic	Hexapod Haiku Challenge	2010	HH873-bumble-bee	chaos in the orchard - bumble-bee and a hornet having a fight		HR	No
Fri Mar 25 14:59:41 EDT 2022	ard19@psu.edu	Marija Pogorilic	Hexapod Haiku Challenge	2010	HH874-butterfly	glimmering whiteness: a butterfly entered almond blossom		HR	No
Sun Mar 27 19:53:26 EDT 2022	ard19@psu.edu	Marilyn Ash Samet	Hexapod Haiku Challenge	2010	HH875-spider	Hungry spider climbs As hungry Venus watches Alluringly..........SNAP!		US	No
Mon Mar 28 19:13:48 EDT 2022	ard19@psu.edu	Mark Whitcombe	Hexapod Haiku Challenge	2012	HH877-ladybird	Lured by sun and toyed by cat, housebound winter ladybird beetle dies		CA	No
Tue Mar 29 09:58:35 EDT 2022	ard19@psu.edu	Martha Love	Hexapod Haiku Challenge	2012	HH878-ladybug	tables are turned lopsided language leaves out mister ladybug		US	No
Tue Mar 29 09:59:04 EDT 2022	ard19@psu.edu	Martha Love	Hexapod Haiku Challenge	2012	HH879-skipper	riding the air waves the silver-spotted skipper searches for first mate		US	No
Tue Mar 29 09:59:48 EDT 2022	ard19@psu.edu	Martha Love	Hexapod Haiku Challenge	2012	HH880-carpenter_bee	carpenter bee hums jawdust shows his industry building cavity		US	No
Tue Mar 29 10:00:17 EDT 2022	ard19@psu.edu	Martha Love	Hexapod Haiku Challenge	2012	HH881-lovebug	lovebug cynic says What's love got to do with it? Lust Actually		US	No
Mon Mar 28 16:25:07 EDT 2022	ard19@psu.edu	Martha W. Love	Hexapod Haiku Challenge	2010	HH882-Silverfish	Silverfish, tell me, Darwin and Dostoevsky, do they taste the same?		US	No
Mon Mar 28 16:25:57 EDT 2022	ard19@psu.edu	Martha W. Love	Hexapod Haiku Challenge	2010	HH883-silverfish	Tucked away on shelf One Hundred Years of Solitude silverfish enjoy		US	No
Mon Mar 28 16:28:01 EDT 2022	ard19@psu.edu	Martha W. Love	Hexapod Haiku Challenge	2010	HH884-mantis	The romance is dead. He can feel it in her kiss. How he lost his head!	accompanied by an ink drawing of a praying mantis	US	No
Fri Mar 25 15:43:43 EDT 2022	ard19@psu.edu	Martin Settle	Hexapod Haiku Challenge	2010	HH885-cicadas	summer afternoon the cicadas start up like picnic salt shakers		US	No
Fri Mar 25 15:44:16 EDT 2022	ard19@psu.edu	Martin Settle	Hexapod Haiku Challenge	2010	HH886-spider	moth hanging from spider thread -- that's the law in these parts, night rustler		US	No
Fri Mar 25 15:44:45 EDT 2022	ard19@psu.edu	Martin Settle	Hexapod Haiku Challenge	2010	HH887-CICADA	written in chitin the sonorous word dried — shell of a CICADA		US	No
Tue Mar 29 09:46:55 EDT 2022	ard19@psu.edu	Mary Fitzgerald	Hexapod Haiku Challenge	2012	HH888-bumble_bees	bumble bees gorge on onion flowers the praying mantis waits		NZ	No
Tue Mar 29 09:48:00 EDT 2022	ard19@psu.edu	Mary Fitzgerald	Hexapod Haiku Challenge	2012	HH889-Kahu_Kowhai	a larval tent bear bare nettles Kahu Kowhai clues	poet's notes: Kahu Kowhai is the Maori name for our native Yellow Admiral butterfly - literally it means 'Yellow Cloak'	NZ	No
Fri Mar 25 21:40:01 EDT 2022	ard19@psu.edu	Adina ENACHESCU	Hexapod Haiku Challenge	2011	HH89-butterfly	Our first kiss- a curious butterfly above us		RO	No
Tue Mar 29 09:48:36 EDT 2022	ard19@psu.edu	Mary Fitzgerald	Hexapod Haiku Challenge	2012	HH890-Monarch	gold threads around the pupa a Monarch waits to burst free		NZ	No
Fri Mar 25 15:39:12 EDT 2022	ard19@psu.edu	Mary Russick Myers	Hexapod Haiku Challenge	2010	HH891-Butterflies	Butterflies dance on oceans of roses, reaping nectar of the gods		US	No
Fri Mar 25 15:39:47 EDT 2022	ard19@psu.edu	Mary Russick Myers	Hexapod Haiku Challenge	2010	HH892-wings	Nice, hot cup of tea. Tiny flailing wings and legs. Not very tasty		US	No
Fri Mar 25 15:40:29 EDT 2022	ard19@psu.edu	Mary Russick Myers	Hexapod Haiku Challenge	2010	HH893-Ladybugs	In bed; I'm SO tired! Ladybugs drop from the ceiling..... Crunchy sleep tonight		US	No
Sun Mar 27 16:29:06 EDT 2022	ard19@psu.edu	Mary Stauss	Hexapod Haiku Challenge	2010	HH894-bee	zzz zzz zzz zzz zzz bee not an object of hugs but honey to toast		US	No
Sun Mar 27 16:29:50 EDT 2022	ard19@psu.edu	Mary Stauss	Hexapod Haiku Challenge	2010	HH895-katydids	katydids applaud the silent glow of fireflies as I do, all One		US	No
Sun Mar 27 16:30:31 EDT 2022	ard19@psu.edu	Mary Stauss	Hexapod Haiku Challenge	2010	HH896-mosquito	master of focus the mosquito's nip nudges me back to business		US	No
Mon Mar 28 14:10:48 EDT 2022	ard19@psu.edu	Matthew Frazier	Hexapod Haiku Challenge	2010	HH899-honey_bees	this cool spring morning honey bees venture forward pollen on their minds		US	No
Fri Mar 25 21:44:48 EDT 2022	ard19@psu.edu	Geert Verbeke	Hexapod Haiku Challenge	2011	HH90-wasp	a wasp drunk as a fiddler in his wine		BE	No
Fri Mar 25 15:04:17 EDT 2022	ard19@psu.edu	Melissa ‚ÄúMiss Mel‚Äù Hager	Hexapod Haiku Challenge	2010	HH903-stings	Iridescent wings Beat gladly from strip-ed base Don't forget it stings!		US	No
Fri Mar 25 15:04:48 EDT 2022	ard19@psu.edu	Melissa ‚ÄúMiss Mel‚Äù Hager	Hexapod Haiku Challenge	2010	HH904-caterpillars	Dread caterpillars Dare you feast upon my tree! Annihilation		US	No
Fri Mar 25 15:00:59 EDT 2022	ard19@psu.edu	melissa d. smith	Hexapod Haiku Challenge	2010	HH905-fireflies	wee stars, antennaed fireflies' giddy ballet beetles in disguise		US	No
Mon Mar 28 13:32:45 EDT 2022	ard19@psu.edu	melissa d. smith	Hexapod Haiku Challenge	2010	HH906-Bites_stings	Evoking alarm Bites, stings, and ruined picnics Humans outnumbered		US	No
Fri Mar 25 13:24:16 EDT 2022	ard19@psu.edu	Michael Andrew O'Brien	Hexapod Haiku Challenge	2010	HH907-bee	bee caught in foxglove bell - she rinses her mouth with mouthwash		IE	No
Fri Mar 25 15:02:24 EDT 2022	ard19@psu.edu	Michael E. Powell	Hexapod Haiku Challenge	2010	HH908-grasshopper	Copper grasshopper lives in iron on tsuba, sword of death. Quick, my hand!		US	No
Sat Mar 26 14:35:59 EDT 2022	ard19@psu.edu	Owen Bullock	Hexapod Haiku Challenge	2011	HH91-mason_bee	a mason bee fills a tin whistle with mud		NZ	No
Mon Mar 28 11:35:46 EDT 2022	ard19@psu.edu	Mrs. Dorothea Stewart Gilbert	Hexapod Haiku Challenge	2010	HH914-Buzz	Buzz me, yellow one, You with the audacity To sip wine of red		US	No
Mon Mar 28 11:37:26 EDT 2022	ard19@psu.edu	Mrs. Dorothea Stewart Gilbert	Hexapod Haiku Challenge	2010	HH916-Wings	A blur of yellow Wings on a wayward tailwind, Softly floating by		US	No
Fri Mar 25 15:36:40 EDT 2022	ard19@psu.edu	Ms.Virginia (Ginny) Byrne	Hexapod Haiku Challenge	2010	HH917-DragonsDamsels	Dragons and Damsels Egglayers in pond water Mosquito catchers		US	No
Fri Mar 25 15:37:13 EDT 2022	ard19@psu.edu	Ms.Virginia (Ginny) Byrne	Hexapod Haiku Challenge	2010	HH918-mosquitoes	Salt-marsh mosquitoes Atlantic and Gulf breeders Single egg layers		US	No
Fri Mar 25 15:37:53 EDT 2022	ard19@psu.edu	Ms.Virginia (Ginny) Byrne	Hexapod Haiku Challenge	2010	HH919-Pine_Beetles	Southern Pine Beetles Tunnel their way through big trees To make egg places		US	No
Sat Mar 26 16:48:15 EDT 2022	ard19@psu.edu	Huguette Ducharme	Hexapod Haiku Challenge	2011	HH92-caterpillar	along my arm a caterpillar climbs its Himalaya		CA	No
Mon Mar 28 10:54:56 EDT 2022	ard19@psu.edu	Nancy H. Banks	Hexapod Haiku Challenge	2010	HH920-lepidoptera	lepidoptera like graceful young debutantes dress up my garden		US	No
Mon Mar 28 10:55:38 EDT 2022	ard19@psu.edu	Nancy H. Banks	Hexapod Haiku Challenge	2010	HH921-entomophagy	entomophagy surprises novice eaters menu undisclosed		US	No
Mon Mar 28 10:56:22 EDT 2022	ard19@psu.edu	Nancy H. Banks	Hexapod Haiku Challenge	2010	HH922-orthoptera	orthoptera treats tasty Kosher locust snacks young Jews beg for more		US	No
Fri Mar 25 15:09:33 EDT 2022	ard19@psu.edu	natalia kuznetsova	Hexapod Haiku Challenge	2010	HH923-butterfly	a butterfly dormant on the headstone - indian summer		RU	No
Fri Mar 25 15:10:14 EDT 2022	ard19@psu.edu	natalia kuznetsova	Hexapod Haiku Challenge	2010	HH924-fireflies	myriad fireflies blinking in unison, star-lit skies above		RU	No
Fri Mar 25 15:10:48 EDT 2022	ard19@psu.edu	natalia kuznetsova	Hexapod Haiku Challenge	2010	HH925-bees	angry bees chasing our silly cat... curiosity!		RU	No
Fri Mar 25 15:45:25 EDT 2022	ard19@psu.edu	Nick Nicholson	Hexapod Haiku Challenge	2010	HH926-Malarial	Malarial host! Summer evening buzz and itch. Celebrate first frost!		US	No
Tue Mar 29 10:03:31 EDT 2022	ard19@psu.edu	Nola Borrell	Hexapod Haiku Challenge	2012	HH927-sticky_threads	honeycomb cave floating from the roof sticky threads	glowworms		No
Tue Mar 29 10:04:05 EDT 2022	ard19@psu.edu	Nola Borrell	Hexapod Haiku Challenge	2012	HH928-spider	limestone cave her headlamp shines on a rare spider			No
Tue Mar 29 10:04:31 EDT 2022	ard19@psu.edu	Nola Borrell	Hexapod Haiku Challenge	2012	HH929-cicada	early autumn a cicada cloaked in fungus			No
Sun Mar 27 16:54:57 EDT 2022	ard19@psu.edu	Oana Aurora Posnaies	Hexapod Haiku Challenge	2010	HH930-bee	the game of the sun in the powder of soft clouds- a tired out bee		RO	No
Sun Mar 27 16:56:20 EDT 2022	ard19@psu.edu	Oana Aurora Posnaies	Hexapod Haiku Challenge	2010	HH931-ladybug	on a thin green blade a ladybug is climbing against the spring wind		RO	No
Sun Mar 27 16:57:19 EDT 2022	ard19@psu.edu	Oana Aurora Posnaies	Hexapod Haiku Challenge	2010	HH932-cicada	hot night of July- the cicada's shrill singing beneath the mown hay		RO	No
Mon Mar 28 19:29:44 EDT 2022	ard19@psu.edu	Oprica Padeanu	Hexapod Haiku Challenge	2012	HH935-dragonfly	Just at dawn a dragonfly baby learns to fly			No
Mon Mar 28 19:30:26 EDT 2022	ard19@psu.edu	Oprica Padeanu	Hexapod Haiku Challenge	2012	HH936-dragonfly	Mural painting- on the ruins of this fortress circle of dragonfly			No
Mon Mar 28 19:30:54 EDT 2022	ard19@psu.edu	Oprica Padeanu	Hexapod Haiku Challenge	2012	HH937-spider	Autumn rain- a spider decorates by oneself the grey bedroom			No
Tue Mar 29 09:30:16 EDT 2022	ard19@psu.edu	Oprica Padeanu	Hexapod Haiku Challenge	2012	HH938-spider	A spider on porch patching father's overcoat with a leaf			No
Tue Mar 29 09:30:49 EDT 2022	ard19@psu.edu	Oprica Padeanu	Hexapod Haiku Challenge	2012	HH939-butterfly	The storm is coming sun long on the window by a butterfly			No
Sat Mar 26 16:49:28 EDT 2022	ard19@psu.edu	Huguette Ducharme	Hexapod Haiku Challenge	2011	HH94-buzz	a bit of land the evening guests buzz and bite		CA	No
Tue Mar 29 09:31:14 EDT 2022	ard19@psu.edu	Oprica Padeanu	Hexapod Haiku Challenge	2012	HH940-moth	Bell in pray a moth is lady in mother's room			No
Fri Mar 25 14:45:59 EDT 2022	ard19@psu.edu	P.S. Cottier	Hexapod Haiku Challenge	2010	HH943-centipede	count orange hard skin abacus centipede		AU	No
Fri Mar 25 14:47:14 EDT 2022	ard19@psu.edu	P.S. Cottier	Hexapod Haiku Challenge	2010	HH945-dragonfly	pool skirmish dragonfly flutters black hawk down		AU	No
Tue Mar 29 10:15:07 EDT 2022	ard19@psu.edu	Pamela Cooper	Hexapod Haiku Challenge	2012	HH946-caterpillar	clinging to her cane- the caterpillar lifted to safety			No
Tue Mar 29 10:15:42 EDT 2022	ard19@psu.edu	Pamela Cooper	Hexapod Haiku Challenge	2012	HH947-ladybug	ladybug's shadow- almost translucent the yellow aspen leaf			No
Tue Mar 29 10:16:22 EDT 2022	ard19@psu.edu	Pamela Cooper	Hexapod Haiku Challenge	2012	HH948-parade_of_leaves	St. Patrick's Day- in single file a parade of leaves	leafcutter ants?		No
Tue Mar 29 09:53:15 EDT 2022	ard19@psu.edu	Pat Geyer	Hexapod Haiku Challenge	2012	HH949-cicada	cicada drones in harmony with cricket melody summer's end		US	No
Sat Mar 26 16:49:52 EDT 2022	ard19@psu.edu	John Soules	Hexapod Haiku Challenge	2011	HH95-caterpillars	caterpillars stirring in their tents--- dinner almost ready		CA	No
Tue Mar 29 09:54:19 EDT 2022	ard19@psu.edu	Pat Geyer	Hexapod Haiku Challenge	2012	HH950-sulphur_moth	sulphur moth flutters white wings dust the green shadows snow flakes in July		US	No
Tue Mar 29 09:55:09 EDT 2022	ard19@psu.edu	Pat Geyer	Hexapod Haiku Challenge	2012	HH951-digger_wasp	gold digger wasp feeds on solidago ... a golden opportunity		US	No
Mon Mar 28 13:48:21 EDT 2022	ard19@psu.edu	Pat Tompkins	Hexapod Haiku Challenge	2010	HH952-dragonflies	September twilight dragonflies sparkle in the vineyard		US	No
Mon Mar 28 13:49:00 EDT 2022	ard19@psu.edu	Pat Tompkins	Hexapod Haiku Challenge	2010	HH953-mud_dauber	the neighbors move empty mud dauber nests still in the carport		US	No
Mon Mar 28 13:49:48 EDT 2022	ard19@psu.edu	Pat Tompkins	Hexapod Haiku Challenge	2010	HH954-cicada	rusty tackle box among the tangled flies a cicada's husk		US	No
Tue Mar 29 09:39:02 EDT 2022	ard19@psu.edu	Pat Tompkins	Hexapod Haiku Challenge	2012	HH955-earwig	suburban Eden: in the navel of an orange an earwig		US	No
Tue Mar 29 09:39:32 EDT 2022	ard19@psu.edu	Pat Tompkins	Hexapod Haiku Challenge	2012	HH956-water_striders	water striders dance across a pond in June getting nowhere fast		US	No
Tue Mar 29 09:40:02 EDT 2022	ard19@psu.edu	Pat Tompkins	Hexapod Haiku Challenge	2012	HH957-orb_weavers	orb weavers' webs strung among junipers nets in the sea		US	No
Tue Mar 29 09:56:08 EDT 2022	ard19@psu.edu	Patricia Lidia	Hexapod Haiku Challenge	2012	HH958-dragonfly	enslaved by the colour of its own sun, dragonfly		RO	No
Tue Mar 29 10:11:35 EDT 2022	ard19@psu.edu	Patricia Lidia	Hexapod Haiku Challenge	2012	HH959-firebugs	on first date - over the faded carpet firebugs	probably boxelder bugs, based on accompanying photo	RO	No
Sat Mar 26 16:50:26 EDT 2022	ard19@psu.edu	John Soules	Hexapod Haiku Challenge	2011	HH96-spiders	be careful around the shower she warned--- as all concerned mothers of young spiders will do		CA	No
Mon Mar 28 16:18:59 EDT 2022	ard19@psu.edu	Patricia Lidya	Hexapod Haiku Challenge	2010	HH960-grasshopper	A grasshopper is silent on a clover leaf — my thought leaps		RO	No
Mon Mar 28 16:20:49 EDT 2022	ard19@psu.edu	Patricia Lidya	Hexapod Haiku Challenge	2010	HH961-butterfly	The blooming apple flirts with a butterfly — what a lovely romance!		RO	No
Mon Mar 28 16:22:05 EDT 2022	ard19@psu.edu	Patricia Lidya	Hexapod Haiku Challenge	2010	HH962-crickets	Summer night — crickets take symphonies under clear moon		RO	No
Mon Mar 28 22:55:10 EDT 2022	ard19@psu.edu	Patricia Prime	Hexapod Haiku Challenge	2012	HH963-mosquito	summer heat ~ in a rainwater barrel mosquito larvae			No
Mon Mar 28 22:55:47 EDT 2022	ard19@psu.edu	Patricia Prime	Hexapod Haiku Challenge	2012	HH964-flies	sultry evening sand flies biting exposed skin			No
Mon Mar 28 22:56:34 EDT 2022	ard19@psu.edu	Patricia Prime	Hexapod Haiku Challenge	2012	HH965-dragonfly	sun slants through a dragonfly's translucent wings			No
Fri Mar 25 15:34:48 EDT 2022	ard19@psu.edu	Phil Clutts	Hexapod Haiku Challenge	2010	HH966-Entomology	Entomology: The fascinating study Of all kinds of bugs		US	No
Fri Mar 25 15:35:22 EDT 2022	ard19@psu.edu	Phil Clutts	Hexapod Haiku Challenge	2010	HH967-bugs	The world needs its bugs To sustain the planet's life But they are real pests		US	No
Fri Mar 25 15:35:56 EDT 2022	ard19@psu.edu	Phil Clutts	Hexapod Haiku Challenge	2010	HH968-insects	I prefer insects That do not bite, sting, or scare Or fly up my nose		US	No
Mon Mar 28 16:07:22 EDT 2022	ard19@psu.edu	Phoebe Hazzan	Hexapod Haiku Challenge	2010	HH969-Monarch	Monarch spreads her wings Vivid color flutters free Tiny work of art		US	No
Sat Mar 26 16:51:04 EDT 2022	ard19@psu.edu	Margaret Donald	Hexapod Haiku Challenge	2011	HH97-Thrips_beetles	Thrips & beetles So needed for the sex life Of Idiospermum		AU	No
Mon Mar 28 16:09:31 EDT 2022	ard19@psu.edu	Phoebe Hazzan	Hexapod Haiku Challenge	2010	HH970-Twinkle	Twinkle in the night Now you see it, now you don't Catch me if you can		US	No
Sun Mar 27 20:31:40 EDT 2022	ard19@psu.edu	Predrag Pesic-Sera	Hexapod Haiku Challenge	2010	HH972-weevil	All night long a weevil at work in the floor		RS	No
Sun Mar 27 20:32:19 EDT 2022	ard19@psu.edu	Predrag Pesic-Sera	Hexapod Haiku Challenge	2010	HH973-black_bugs	Tiny black bugs on a white flower watched by a sheep		RS	No
Sun Mar 27 20:32:58 EDT 2022	ard19@psu.edu	Predrag Pesic-Sera	Hexapod Haiku Challenge	2010	HH974-firefly_butterfly	A firefly flies away A butterfly alights on another flower		RS	No
Mon Mar 28 19:28:04 EDT 2022	ard19@psu.edu	Rachael Stanley	Hexapod Haiku Challenge	2012	HH975-ant	coming through the cracks the ant reminds me spring has arrived			No
Mon Mar 28 19:29:01 EDT 2022	ard19@psu.edu	Rachael Stanley	Hexapod Haiku Challenge	2012	HH976-bluebottle	the bluebottle buzzes cutting through summer silence			No
Mon Mar 28 13:28:51 EDT 2022	ard19@psu.edu	Rachel Fink	Hexapod Haiku Challenge	2010	HH977-ant	A sesame seed wobbles cross the kitchen floor. Tiny ant, below		US	No
Mon Mar 28 13:30:05 EDT 2022	ard19@psu.edu	Rachel Fink	Hexapod Haiku Challenge	2010	HH978-crickets	Chameleon spring bliss: Fresh porchlight moths to lasso. No more store crickets!		US	No
Fri Mar 25 14:39:46 EDT 2022	ard19@psu.edu	Raffael de Gruttola	Hexapod Haiku Challenge	2010	HH979-cricket	empty fair grounds just me and the cricket		US	No
Sat Mar 26 16:51:41 EDT 2022	ard19@psu.edu	Margaret Donald	Hexapod Haiku Challenge	2011	HH98-Ogmograptis	An Ogmograptis has scribbled for aeons on E. haemastoma		AU	No
Fri Mar 25 14:40:22 EDT 2022	ard19@psu.edu	Raffael de Gruttola	Hexapod Haiku Challenge	2010	HH980-grasshopper	stretched out by a shadow the grasshopper's antennae		US	No
Fri Mar 25 14:40:55 EDT 2022	ard19@psu.edu	Raffael de Gruttola	Hexapod Haiku Challenge	2010	HH981-butterfly	small chapel lost in the stained glass a monarch butterfly		US	No
Sun Mar 27 20:20:57 EDT 2022	ard19@psu.edu	Rajna Begovic	Hexapod Haiku Challenge	2010	HH982-mosquito	A cask full of rainwater. A mosquito's larvae take a sunbath		RS	No
Sun Mar 27 20:21:59 EDT 2022	ard19@psu.edu	Rajna Begovic	Hexapod Haiku Challenge	2010	HH983-worm-eaten	Autumn night From a worm-eaten cupboard quiet drilling	or Coleoptera?	RS	No
Sun Mar 27 20:22:43 EDT 2022	ard19@psu.edu	Rajna Begovic	Hexapod Haiku Challenge	2010	HH984-weevil	Through a magnifying glass grandpa observes a cabbage leaf -- again that gall weevil!		RS	No
Mon Mar 28 11:27:44 EDT 2022	ard19@psu.edu	Raymond Collins	Hexapod Haiku Challenge	2010	HH985-Dragonfly	Dragonfly hovers Over it's image on pond With entranced me		US	No
Mon Mar 28 11:39:23 EDT 2022	ard19@psu.edu	Raymond Collins	Hexapod Haiku Challenge	2010	HH986-Lady_bug	Lady bug, lady Claim the windows you crawl on Yours 'til winter goes		US	No
Sun Mar 27 22:09:52 EDT 2022	ard19@psu.edu	Richard Banner	Hexapod Haiku Challenge	2010	HH987-Ants	The Ants will awake Greeting legs with bites of fire Please stay below my knees		US	No
Mon Mar 28 15:59:14 EDT 2022	ard19@psu.edu	Richard Martin Oxborough	Hexapod Haiku Challenge	2010	HH988-scutum	Spinning disk arrives Unwitting host scurries by Watch my scutum grow		TZ	No
Mon Mar 28 15:59:57 EDT 2022	ard19@psu.edu	Richard Martin Oxborough	Hexapod Haiku Challenge	2010	HH989-larval	Darkness drawing in Arctic pools will freeze tonight Six months larval sleep		TZ	No
Sat Mar 26 16:52:01 EDT 2022	ard19@psu.edu	Margaret Donald	Hexapod Haiku Challenge	2011	HH99-Katydid	Pretty Katydid hiding in dead leaves & twigs. Don't move, Katydid		AU	No
Mon Mar 28 16:00:40 EDT 2022	ard19@psu.edu	Richard Martin Oxborough	Hexapod Haiku Challenge	2010	HH990-Pupae	Mountain flowers bloom Pupae rise up, adults strike Devil's bitch ladies		TZ	No
Fri Mar 25 15:43:01 EDT 2022	ard19@psu.edu	richard rohrs	Hexapod Haiku Challenge	2010	HH991-butterfly	The butterfly flits on the waft of a spring breeze making colors dance		US	No
Mon Mar 28 16:12:36 EDT 2022	ard19@psu.edu	Ridge Roberts	Hexapod Haiku Challenge	2010	HH992-mosquitoes	mosquitoes two-winged long proboscis sucking blood drawing nourishment		US	No
Mon Mar 28 16:13:25 EDT 2022	ard19@psu.edu	Ridge Roberts	Hexapod Haiku Challenge	2010	HH993-chelicerae	ticks chelicerae small bloodsucking parasites spread febrile diseases		US	No
Sun Mar 27 17:00:05 EDT 2022	ard19@psu.edu	Rietta Couper	Hexapod Haiku Challenge	2010	HH994-bug	No one knew about the bug on the Museum's wall observing its host.		US	No
Mon Mar 28 21:19:41 EDT 2022	ard19@psu.edu	Rita Ode	Hexapod Haiku Challenge	2012	HH995-orb_web	night stillness- weaving the orb web, thread by thread			No
Mon Mar 28 21:20:09 EDT 2022	ard19@psu.edu	Rita Ode	Hexapod Haiku Challenge	2012	HH996-bee	pausing my morning walk.. bee's bite			No
Mon Mar 28 21:20:47 EDT 2022	ard19@psu.edu	Rita Ode	Hexapod Haiku Challenge	2012	HH997-ant	ant's morning- a wheat grain on its way to the hole			No
Sun Mar 20 12:14:21 EDT 2022	ard19@psu.edu	Kobayashi Issa	https://web.archive.org/web/20221209210248/http://haikuguy.com/issa/	1788	Issa1788butterflies	dancing butterflies-- my journey forgotten for a while		JP	No
Mon Mar 21 11:02:33 EDT 2022	ard19@psu.edu	Kobayashi Issa	https://web.archive.org/web/20221209210248/http://haikuguy.com/issa/	1791	Issa1791insects1	Kisa Lagoon-- riding on the waves insects singing		JP	No
Mon Mar 21 11:02:51 EDT 2022	ard19@psu.edu	Kobayashi Issa	https://web.archive.org/web/20221209210248/http://haikuguy.com/issa/	1791	Issa1791insects2	windy rain-- shaded by the house insects singing		JP	No
Mon Mar 21 08:00:13 EDT 2022	ard19@psu.edu	Kobayashi Issa	https://web.archive.org/web/20221209210248/http://haikuguy.com/issa/	1791	Issa1791lice	lotus blossoms-- just the place for discarded lice		JP	No
Sun Mar 20 14:37:41 EDT 2022	ard19@psu.edu	Kobayashi Issa	https://web.archive.org/web/20221209210248/http://haikuguy.com/issa/	1792	Issa1792cicadas	Hamamatsu beach-- helping out the cicadas singing waves		JP	No
Mon Mar 21 13:33:45 EDT 2022	ard19@psu.edu	Kobayashi Issa	https://web.archive.org/web/20221209210248/http://haikuguy.com/issa/	1792	Issa1792fireflies	the horse's fart wakes me to see... fireflies flitting		JP	No
Mon Mar 21 13:33:59 EDT 2022	ard19@psu.edu	Kobayashi Issa	https://web.archive.org/web/20221209210248/http://haikuguy.com/issa/	1792	Issa1792firefly	into my sake cup to investigate? flitting firefly		JP	No
Mon Mar 21 11:03:06 EDT 2022	ard19@psu.edu	Kobayashi Issa	https://web.archive.org/web/20221209210248/http://haikuguy.com/issa/	1792	Issa1792insects	among the crags under the storm... insects singing		JP	No
Sat Mar 19 23:22:21 EDT 2022	ard19@psu.edu	Kobayashi Issa	https://web.archive.org/web/20221209210248/http://haikuguy.com/issa/	1792	Issa1792mosquito_fly	let him pass like a mosquito, a fly... solitary priest	Translator's notes: Jean Cholley notes that Issa is referring to himself in this haiku, since by this time he was already wearing the robe of a Buddhist priest. Cholley adds that he is addressing the guardians of Japan's barrier gates in a sly and, for Issa, typical jab at authority	JP	No
Sun Mar 20 11:58:00 EDT 2022	ard19@psu.edu	Kobayashi Issa	https://web.archive.org/web/20221209210248/http://haikuguy.com/issa/	1793	Issa1793Insecta	such is life-- the burning field's bugs a feast for birds		JP	No
Mon Mar 21 08:12:35 EDT 2022	ard19@psu.edu	Kobayashi Issa	https://web.archive.org/web/20221209210248/http://haikuguy.com/issa/	1793	Issa1793katydid	katydid-- for a little while on my futon		JP	No
Mon Mar 21 08:00:42 EDT 2022	ard19@psu.edu	Kobayashi Issa	https://web.archive.org/web/20221209210248/http://haikuguy.com/issa/	1793	Issa1793lice	a new summer robe-- for a little while no lice		JP	No
Sun Mar 20 23:32:24 EDT 2022	ard19@psu.edu	Kobayashi Issa	https://web.archive.org/web/20221209210248/http://haikuguy.com/issa/	1793	Issa1793locusts	on the saddle three, four, six... locusts		JP	No
Mon Mar 21 15:22:45 EDT 2022	ard19@psu.edu	Kobayashi Issa	https://web.archive.org/web/20221209210248/http://haikuguy.com/issa/	1793	Issa1793mosquito1	only one fans my ear... mosquito		JP	No
Mon Mar 21 15:22:57 EDT 2022	ard19@psu.edu	Kobayashi Issa	https://web.archive.org/web/20221209210248/http://haikuguy.com/issa/	1793	Issa1793mosquito2	getting lost-- I follow the mosquito's whine to the cheap inn		JP	No
Mon Mar 21 15:22:17 EDT 2022	ard19@psu.edu	Kobayashi Issa	https://web.archive.org/web/20221209210248/http://haikuguy.com/issa/	1793	Issa1793mosquitoes1	burning mosquitoes-- in the paper lamp my dear one's face		JP	No
Mon Mar 21 15:23:11 EDT 2022	ard19@psu.edu	Kobayashi Issa	https://web.archive.org/web/20221209210248/http://haikuguy.com/issa/	1793	Issa1793mosquitoes2	staying up late swatting at mosquitoes... moon over the garden		JP	No
Sun Mar 20 12:14:49 EDT 2022	ard19@psu.edu	Kobayashi Issa	https://web.archive.org/web/20221209210248/http://haikuguy.com/issa/	1794	Issa1794butterfly	opening the window I see the butterfly off... into the field		JP	No
Mon Mar 21 15:23:26 EDT 2022	ard19@psu.edu	Kobayashi Issa	https://web.archive.org/web/20221209210248/http://haikuguy.com/issa/	1794	Issa1794mosquitoes	in and out of raindrops falling from the eaves they swarm... mosquitoes		JP	No
Sun Mar 20 11:43:22 EDT 2022	ard19@psu.edu	Kobayashi Issa	https://web.archive.org/web/20221209210248/http://haikuguy.com/issa/	1794	Issa1794tiger_moth	bad luck! into the bonfire for the dead a tiger moth		JP	No
Sun Mar 20 12:15:17 EDT 2022	ard19@psu.edu	Kobayashi Issa	https://web.archive.org/web/20221209210248/http://haikuguy.com/issa/	1795	Issa1795butterfly1	a butterfly my companion through Nana Field we wander		JP	No
Sun Mar 20 12:16:03 EDT 2022	ard19@psu.edu	Kobayashi Issa	https://web.archive.org/web/20221209210248/http://haikuguy.com/issa/	1795	Issa1795butterfly2	lying down with a visiting butterfly... outer hot spring		JP	No
Mon Mar 21 08:01:10 EDT 2022	ard19@psu.edu	Kobayashi Issa	https://web.archive.org/web/20221209210248/http://haikuguy.com/issa/	1795	Issa1795lice	also changing into a summer robe... my journey's lice		JP	No
Mon Mar 21 13:34:15 EDT 2022	ard19@psu.edu	Kobayashi Issa	https://web.archive.org/web/20221209210248/http://haikuguy.com/issa/	1798	Issa1798fireflies	in the thick weeds same as yesterday... fireflies		JP	No
Mon Mar 21 13:34:30 EDT 2022	ard19@psu.edu	Kobayashi Issa	https://web.archive.org/web/20221209210248/http://haikuguy.com/issa/	1798	Issa1798firefly	while calling fireflies crossing his profile... a firefly		JP	No
Mon Mar 21 11:24:31 EDT 2022	ard19@psu.edu	Kobayashi Issa	https://web.archive.org/web/20221209210248/http://haikuguy.com/issa/	1798	Issa1798fleas	in an alley beating fleas off a mat... a bright moon		JP	No
Mon Mar 21 11:24:50 EDT 2022	ard19@psu.edu	Kobayashi Issa	https://web.archive.org/web/20221209210248/http://haikuguy.com/issa/	1801	Issa1801fleas_mosquitoes	night after night of pestering... fleas, mosquitoes		JP	No
Sun Mar 20 23:05:18 EDT 2022	ard19@psu.edu	Kobayashi Issa	https://web.archive.org/web/20221209210248/http://haikuguy.com/issa/	1801	Issa1801flies	shooing flies too today, as he sleeps for the last time		JP	No
Sun Mar 20 12:17:03 EDT 2022	ard19@psu.edu	Kobayashi Issa	https://web.archive.org/web/20221209210248/http://haikuguy.com/issa/	1802	Issa1802butterfly	flecked with sand from the whirlwind... little butterfly		JP	No
Mon Mar 21 13:34:45 EDT 2022	ard19@psu.edu	Kobayashi Issa	https://web.archive.org/web/20221209210248/http://haikuguy.com/issa/	1802	Issa1802firefly	one feeble light shining in the eaves... firefly		JP	No
Mon Mar 21 11:25:14 EDT 2022	ard19@psu.edu	Kobayashi Issa	https://web.archive.org/web/20221209210248/http://haikuguy.com/issa/	1802	Issa1802flea	setting a turtle free and sending a flea... flying		JP	No
Sun Mar 20 12:16:34 EDT 2022	ard19@psu.edu	Kobayashi Issa	https://web.archive.org/web/20221209210248/http://haikuguy.com/issa/	1802	Issa1802meadow_butterfly1	a meadow butterfly bombarded by big raindrops from the eaves		JP	No
Sun Mar 20 12:17:31 EDT 2022	ard19@psu.edu	Kobayashi Issa	https://web.archive.org/web/20221209210248/http://haikuguy.com/issa/	1802	Issa1802meadow_butterfly2	rain shower-- yesterday at this time meadow butterflies		JP	No
Sat Mar 19 17:56:26 EDT 2022	ard19@psu.edu	Kobayashi Issa	https://web.archive.org/web/20221209210248/http://haikuguy.com/issa/	1803	Issa1803ant	the green plum also accepts the feeling of the ant		JP	No
Sun Mar 20 12:17:57 EDT 2022	ard19@psu.edu	Kobayashi Issa	https://web.archive.org/web/20221209210248/http://haikuguy.com/issa/	1803	Issa1803black_butterfly	duckweed-- a little black butterfly flitting		JP	No
Sun Mar 20 12:18:21 EDT 2022	ard19@psu.edu	Kobayashi Issa	https://web.archive.org/web/20221209210248/http://haikuguy.com/issa/	1803	Issa1803butterfly	it's all yours butterfly, take a rest on the mushroom		JP	No
Sun Mar 20 14:37:54 EDT 2022	ard19@psu.edu	Kobayashi Issa	https://web.archive.org/web/20221209210248/http://haikuguy.com/issa/	1803	Issa1803cicada	while the floating island moves along... cicada chorus		JP	No
Mon Mar 21 11:25:31 EDT 2022	ard19@psu.edu	Kobayashi Issa	https://web.archive.org/web/20221209210248/http://haikuguy.com/issa/	1803	Issa1803fleas1	wind still blows moon still shines... inn of fleas		JP	No
Mon Mar 21 11:25:48 EDT 2022	ard19@psu.edu	Kobayashi Issa	https://web.archive.org/web/20221209210248/http://haikuguy.com/issa/	1803	Issa1803fleas2	the grasses' fleas pitter-patter return... lamplight's shade		JP	No
Sat Mar 19 23:24:41 EDT 2022	ard19@psu.edu	Kobayashi Issa	https://web.archive.org/web/20221209210248/http://haikuguy.com/issa/	1803	Issa1803fly	swatting a fly looking at a mountain	Translator's notes: Issa usually shows respect for life, even small insects, in his haiku. Insects are his companions, his peers. In this poem, surprisingly, someone swats at a pesky fly while gazing at a mountain. The comic juxtaposition of tiny and vast is obvious: someone (perhaps Issa?) wants to contemplate the great universe, but a common fly intervenes.	JP	No
Mon Mar 21 08:13:12 EDT 2022	ard19@psu.edu	Kobayashi Issa	https://web.archive.org/web/20221209210248/http://haikuguy.com/issa/	1803	Issa1803katydid	after a wasted night the rain falls... katydid		JP	No
Sun Mar 20 23:32:47 EDT 2022	ard19@psu.edu	Kobayashi Issa	https://web.archive.org/web/20221209210248/http://haikuguy.com/issa/	1803	Issa1803locusts	The world of man and me are good!' locusts fly		JP	No
Mon Mar 21 15:24:10 EDT 2022	ard19@psu.edu	Kobayashi Issa	https://web.archive.org/web/20221209210248/http://haikuguy.com/issa/	1803	Issa1803mosquito2	chased away from my napping spot... mosquito-spurting grass		JP	No
Mon Mar 21 15:24:40 EDT 2022	ard19@psu.edu	Kobayashi Issa	https://web.archive.org/web/20221209210248/http://haikuguy.com/issa/	1803	Issa1803mosquito4	mosquito evening-- a monk driven away from the tree		JP	No
Mon Mar 21 15:24:53 EDT 2022	ard19@psu.edu	Kobayashi Issa	https://web.archive.org/web/20221209210248/http://haikuguy.com/issa/	1803	Issa1803mosquito5	a mosquito all day it whines... by my pillow		JP	No
Mon Mar 21 15:25:06 EDT 2022	ard19@psu.edu	Kobayashi Issa	https://web.archive.org/web/20221209210248/http://haikuguy.com/issa/	1803	Issa1803mosquitoes	left out all night the tofu gleams... mosquitoes whine		JP	No
Sun Mar 20 12:26:21 EDT 2022	ard19@psu.edu	Kobayashi Issa	https://web.archive.org/web/20221209210248/http://haikuguy.com/issa/	1804	Issa1804autumn_butterfly	will I grow old like you? autumn butterfly		JP	No
Sun Mar 20 12:18:45 EDT 2022	ard19@psu.edu	Kobayashi Issa	https://web.archive.org/web/20221209210248/http://haikuguy.com/issa/	1804	Issa1804butterfly1	on a hurry-scurry butterfly day guarding the money		JP	No
Sun Mar 20 12:24:58 EDT 2022	ard19@psu.edu	Kobayashi Issa	https://web.archive.org/web/20221209210248/http://haikuguy.com/issa/	1804	Issa1804butterfly10	getting used to the screen weaver's hammer... little butterfly		JP	No
Sun Mar 20 12:25:29 EDT 2022	ard19@psu.edu	Kobayashi Issa	https://web.archive.org/web/20221209210248/http://haikuguy.com/issa/	1804	Issa1804butterfly11	a flitting butterfly and green-leafed cherry tree roped off		JP	No
Sun Mar 20 12:25:52 EDT 2022	ard19@psu.edu	Kobayashi Issa	https://web.archive.org/web/20221209210248/http://haikuguy.com/issa/	1804	Issa1804butterfly12	round the lye bucket a happy butterfly... deep tree shade		JP	No
Sun Mar 20 12:19:27 EDT 2022	ard19@psu.edu	Kobayashi Issa	https://web.archive.org/web/20221209210248/http://haikuguy.com/issa/	1804	Issa1804butterfly2	fresh-scooped mud from the little ditch... a little flitting butterfly		JP	No
Sun Mar 20 12:20:29 EDT 2022	ard19@psu.edu	Kobayashi Issa	https://web.archive.org/web/20221209210248/http://haikuguy.com/issa/	1804	Issa1804butterfly3	riverbank-- the butterfly's bed a kettle's bottom		JP	No
Sun Mar 20 12:21:49 EDT 2022	ard19@psu.edu	Kobayashi Issa	https://web.archive.org/web/20221209210248/http://haikuguy.com/issa/	1804	Issa1804butterfly4	flitting butterfly even stagnant water a spring thing		JP	No
Sun Mar 20 12:22:17 EDT 2022	ard19@psu.edu	Kobayashi Issa	https://web.archive.org/web/20221209210248/http://haikuguy.com/issa/	1804	Issa1804butterfly5	the year's first butterfly full of swagger		JP	No
Sun Mar 20 12:22:42 EDT 2022	ard19@psu.edu	Kobayashi Issa	https://web.archive.org/web/20221209210248/http://haikuguy.com/issa/	1804	Issa1804butterfly6	blowing along blowing along... a little butterfly		JP	No
Sun Mar 20 12:23:07 EDT 2022	ard19@psu.edu	Kobayashi Issa	https://web.archive.org/web/20221209210248/http://haikuguy.com/issa/	1804	Issa1804butterfly7	blown to the window again little butterfly		JP	No
Sun Mar 20 12:24:06 EDT 2022	ard19@psu.edu	Kobayashi Issa	https://web.archive.org/web/20221209210248/http://haikuguy.com/issa/	1804	Issa1804butterfly8	rubbing sand from his eyes in my hand... little butterfly		JP	No
Sun Mar 20 12:24:29 EDT 2022	ard19@psu.edu	Kobayashi Issa	https://web.archive.org/web/20221209210248/http://haikuguy.com/issa/	1804	Issa1804butterfly9	to the man walking 'Look behind you!' windblown butterfly		JP	No
Sun Mar 20 14:38:05 EDT 2022	ard19@psu.edu	Kobayashi Issa	https://web.archive.org/web/20221209210248/http://haikuguy.com/issa/	1804	Issa1804cicada1	big rain big moon cicada in the pine		JP	No
Sun Mar 20 14:38:34 EDT 2022	ard19@psu.edu	Kobayashi Issa	https://web.archive.org/web/20221209210248/http://haikuguy.com/issa/	1804	Issa1804cicada2	tired of listening the man walks away... cicada on a branch		JP	No
Sun Mar 20 14:38:18 EDT 2022	ard19@psu.edu	Kobayashi Issa	https://web.archive.org/web/20221209210248/http://haikuguy.com/issa/	1804	Issa1804cicadas1	secluded house-- a hot bath and cicadas in the pines		JP	No
Sun Mar 20 14:38:54 EDT 2022	ard19@psu.edu	Kobayashi Issa	https://web.archive.org/web/20221209210248/http://haikuguy.com/issa/	1804	Issa1804cicadas2	cicadas chirr-- house in the willows morning moon		JP	No
Sun Mar 20 14:39:02 EDT 2022	ard19@psu.edu	Kobayashi Issa	https://web.archive.org/web/20221209210248/http://haikuguy.com/issa/	1804	Issa1804cicadas3	autumn wind-- the cicadas' grumbling is louder		JP	No
Sun Mar 20 15:11:09 EDT 2022	ard19@psu.edu	Kobayashi Issa	https://web.archive.org/web/20221209210248/http://haikuguy.com/issa/	1804	Issa1804dragonfly1	don't be bewildered by the cold weather! dragonfly		JP	No
Sun Mar 20 15:11:23 EDT 2022	ard19@psu.edu	Kobayashi Issa	https://web.archive.org/web/20221209210248/http://haikuguy.com/issa/	1804	Issa1804dragonfly2	dragonfly-- flying two feet then two feet more		JP	No
Mon Mar 21 13:34:59 EDT 2022	ard19@psu.edu	Kobayashi Issa	https://web.archive.org/web/20221209210248/http://haikuguy.com/issa/	1804	Issa1804fireflies1	green willow-- thinking of a night of calling fireflies		JP	No
Mon Mar 21 13:36:06 EDT 2022	ard19@psu.edu	Kobayashi Issa	https://web.archive.org/web/20221209210248/http://haikuguy.com/issa/	1804	Issa1804fireflies4	from branches that block the wind... fireflies		JP	No
Mon Mar 21 13:36:21 EDT 2022	ard19@psu.edu	Kobayashi Issa	https://web.archive.org/web/20221209210248/http://haikuguy.com/issa/	1804	Issa1804fireflies5	disgraceful! 'round the red-faced drunkard fireflies flit		JP	No
Mon Mar 21 13:36:36 EDT 2022	ard19@psu.edu	Kobayashi Issa	https://web.archive.org/web/20221209210248/http://haikuguy.com/issa/	1804	Issa1804fireflies6	even the little bamboo isn't mine... flitting fireflies		JP	No
Mon Mar 21 13:36:56 EDT 2022	ard19@psu.edu	Kobayashi Issa	https://web.archive.org/web/20221209210248/http://haikuguy.com/issa/	1804	Issa1804fireflies7	flitting fireflies-- another annoying night in the house		JP	No
Mon Mar 21 13:37:14 EDT 2022	ard19@psu.edu	Kobayashi Issa	https://web.archive.org/web/20221209210248/http://haikuguy.com/issa/	1804	Issa1804fireflies8	flit-flitting a night of fireflies... tea water bucket		JP	No
Mon Mar 21 13:35:53 EDT 2022	ard19@psu.edu	Kobayashi Issa	https://web.archive.org/web/20221209210248/http://haikuguy.com/issa/	1804	Issa1804firefly1	take a look at the fresh-sprouted grass... flitting firefly		JP	No
Mon Mar 21 13:38:03 EDT 2022	ard19@psu.edu	Kobayashi Issa	https://web.archive.org/web/20221209210248/http://haikuguy.com/issa/	1804	Issa1804firefly2	the potted plant's one wish... a flitting firefly		JP	No
Mon Mar 21 13:38:17 EDT 2022	ard19@psu.edu	Kobayashi Issa	https://web.archive.org/web/20221209210248/http://haikuguy.com/issa/	1804	Issa1804firefly3	a pine no taller than a ruler... first firefly		JP	No
Mon Mar 21 08:13:33 EDT 2022	ard19@psu.edu	Kobayashi Issa	https://web.archive.org/web/20221209210248/http://haikuguy.com/issa/	1804	Issa1804katydid1	the katydid next door clear as a bell		JP	No
Mon Mar 21 08:14:06 EDT 2022	ard19@psu.edu	Kobayashi Issa	https://web.archive.org/web/20221209210248/http://haikuguy.com/issa/	1804	Issa1804katydid2	that grass over there won't be cut... katydid		JP	No
Mon Mar 21 08:14:35 EDT 2022	ard19@psu.edu	Kobayashi Issa	https://web.archive.org/web/20221209210248/http://haikuguy.com/issa/	1804	Issa1804katydid3	a burned field but soon he's singing... katydid		JP	No
Mon Mar 21 08:14:59 EDT 2022	ard19@psu.edu	Kobayashi Issa	https://web.archive.org/web/20221209210248/http://haikuguy.com/issa/	1804	Issa1804katydid4	evening moon-- surviving the flood a katydid		JP	No
Mon Mar 21 08:01:23 EDT 2022	ard19@psu.edu	Kobayashi Issa	https://web.archive.org/web/20221209210248/http://haikuguy.com/issa/	1804	Issa1804lice	pinching head lice in a doorway... spring fields		JP	No
Mon Mar 21 15:25:36 EDT 2022	ard19@psu.edu	Kobayashi Issa	https://web.archive.org/web/20221209210248/http://haikuguy.com/issa/	1804	Issa1804mosquitoes	morning-glories-- amid the mosquitoes standing tall		JP	No
Sun Mar 20 12:23:29 EDT 2022	ard19@psu.edu	Kobayashi Issa	https://web.archive.org/web/20221209210248/http://haikuguy.com/issa/	1804	Issa1804spring_butterflies	from a palanquin at the lake, watching spring butterflies		JP	No
Sun Mar 20 12:20:01 EDT 2022	ard19@psu.edu	Kobayashi Issa	https://web.archive.org/web/20221209210248/http://haikuguy.com/issa/	1804	Issa1804spring_butterfly1	nervously through the raindrops... spring butterfly		JP	No
Sun Mar 20 12:20:58 EDT 2022	ard19@psu.edu	Kobayashi Issa	https://web.archive.org/web/20221209210248/http://haikuguy.com/issa/	1804	Issa1804spring_butterfly2	the mountain sunset within my grasp... spring butterfly		JP	No
Sun Mar 20 12:21:25 EDT 2022	ard19@psu.edu	Kobayashi Issa	https://web.archive.org/web/20221209210248/http://haikuguy.com/issa/	1804	Issa1804spring_butterfly3	a shortcut through the temple with permission... spring butterfly		JP	No
Sun Mar 20 12:27:26 EDT 2022	ard19@psu.edu	Kobayashi Issa	https://web.archive.org/web/20221209210248/http://haikuguy.com/issa/	1805	Issa1805butterfly1	clinging to the edge of the reed mat... little butterfly		JP	No
Sun Mar 20 12:29:59 EDT 2022	ard19@psu.edu	Kobayashi Issa	https://web.archive.org/web/20221209210248/http://haikuguy.com/issa/	1805	Issa1805butterfly10	a little person enters the scene... a little butterfly		JP	No
Sun Mar 20 12:30:15 EDT 2022	ard19@psu.edu	Kobayashi Issa	https://web.archive.org/web/20221209210248/http://haikuguy.com/issa/	1805	Issa1805butterfly11	my hut the butterfly's sleeping place tonight		JP	No
Sun Mar 20 12:30:44 EDT 2022	ard19@psu.edu	Kobayashi Issa	https://web.archive.org/web/20221209210248/http://haikuguy.com/issa/	1805	Issa1805butterfly12	snail-- the butterfly in a mad hurry		JP	No
Sun Mar 20 12:31:01 EDT 2022	ard19@psu.edu	Kobayashi Issa	https://web.archive.org/web/20221209210248/http://haikuguy.com/issa/	1805	Issa1805butterfly13	in autumn wind trusting in the Buddha... little butterfly		JP	No
Sun Mar 20 12:27:48 EDT 2022	ard19@psu.edu	Kobayashi Issa	https://web.archive.org/web/20221209210248/http://haikuguy.com/issa/	1805	Issa1805butterfly2	clinging to the pestle's trough... little butterfly		JP	No
Sun Mar 20 12:28:16 EDT 2022	ard19@psu.edu	Kobayashi Issa	https://web.archive.org/web/20221209210248/http://haikuguy.com/issa/	1805	Issa1805butterfly3	a butterfly flits-- two houses with piss-poor gardens		JP	No
Sun Mar 20 12:28:35 EDT 2022	ard19@psu.edu	Kobayashi Issa	https://web.archive.org/web/20221209210248/http://haikuguy.com/issa/	1805	Issa1805butterfly4	flitting butterfly-- after dinner, a temple pilgrimage		JP	No
Sun Mar 20 12:28:46 EDT 2022	ard19@psu.edu	Kobayashi Issa	https://web.archive.org/web/20221209210248/http://haikuguy.com/issa/	1805	Issa1805butterfly5	a flitting butterfly outstrips me... paper sandals		JP	No
Sun Mar 20 12:28:58 EDT 2022	ard19@psu.edu	Kobayashi Issa	https://web.archive.org/web/20221209210248/http://haikuguy.com/issa/	1805	Issa1805butterfly6	birds singing butterflies flitting... old tatami mat		JP	No
Sun Mar 20 12:29:12 EDT 2022	ard19@psu.edu	Kobayashi Issa	https://web.archive.org/web/20221209210248/http://haikuguy.com/issa/	1805	Issa1805butterfly7	even when planting two or three eggplants... little butterflies		JP	No
Sun Mar 20 12:29:35 EDT 2022	ard19@psu.edu	Kobayashi Issa	https://web.archive.org/web/20221209210248/http://haikuguy.com/issa/	1805	Issa1805butterfly8	now on, now off the hairdresser... little butterfly		JP	No
Sun Mar 20 12:29:46 EDT 2022	ard19@psu.edu	Kobayashi Issa	https://web.archive.org/web/20221209210248/http://haikuguy.com/issa/	1805	Issa1805butterfly9	at Machiguchi night falls so fast... little butterfly		JP	No
Sun Mar 20 14:39:15 EDT 2022	ard19@psu.edu	Kobayashi Issa	https://web.archive.org/web/20221209210248/http://haikuguy.com/issa/	1805	Issa1805cicada1	on the moonlit spider web an evening cicada		JP	No
Sun Mar 20 14:39:27 EDT 2022	ard19@psu.edu	Kobayashi Issa	https://web.archive.org/web/20221209210248/http://haikuguy.com/issa/	1805	Issa1805cicada2	cicada chorus-- for the butterfly too no sunburn		JP	No
Sun Mar 20 14:39:39 EDT 2022	ard19@psu.edu	Kobayashi Issa	https://web.archive.org/web/20221209210248/http://haikuguy.com/issa/	1805	Issa1805cicada3	a cicada chirrs-- covering the pears a paper bag		JP	No
Sun Mar 20 15:02:02 EDT 2022	ard19@psu.edu	Kobayashi Issa	https://web.archive.org/web/20221209210248/http://haikuguy.com/issa/	1805	Issa1805cricket	cricket-- you too have adapted to life in Edo		JP	No
Mon Mar 21 13:38:34 EDT 2022	ard19@psu.edu	Kobayashi Issa	https://web.archive.org/web/20221209210248/http://haikuguy.com/issa/	1805	Issa1805fireflies1	in grass, in trees the army of the Genji... fireflies flit		JP	No
Mon Mar 21 13:38:52 EDT 2022	ard19@psu.edu	Kobayashi Issa	https://web.archive.org/web/20221209210248/http://haikuguy.com/issa/	1805	Issa1805fireflies2	a rain sprinkle...they're off to Matsura Lagoon! fireflies		JP	No
Mon Mar 21 13:39:06 EDT 2022	ard19@psu.edu	Kobayashi Issa	https://web.archive.org/web/20221209210248/http://haikuguy.com/issa/	1805	Issa1805fireflies3	every evening even in the dirty bamboo... fireflies		JP	No
Mon Mar 21 11:03:46 EDT 2022	ard19@psu.edu	Kobayashi Issa	https://web.archive.org/web/20221209210248/http://haikuguy.com/issa/	1805	Issa1805insect	an insect chirps-- yesterday it wasn't there hole in the wall		JP	No
Mon Mar 21 08:15:52 EDT 2022	ard19@psu.edu	Kobayashi Issa	https://web.archive.org/web/20221209210248/http://haikuguy.com/issa/	1805	Issa1805katydid1	katydid-- 'katy-katy!' not dead yet		JP	No
Mon Mar 21 08:16:12 EDT 2022	ard19@psu.edu	Kobayashi Issa	https://web.archive.org/web/20221209210248/http://haikuguy.com/issa/	1805	Issa1805katydid2	not a thicket for a katydid's singing in sight		JP	No
Mon Mar 21 15:25:52 EDT 2022	ard19@psu.edu	Kobayashi Issa	https://web.archive.org/web/20221209210248/http://haikuguy.com/issa/	1805	Issa1805mosquito1	in autumn wind its life divinely protected... mosquito		JP	No
Mon Mar 21 15:26:30 EDT 2022	ard19@psu.edu	Kobayashi Issa	https://web.archive.org/web/20221209210248/http://haikuguy.com/issa/	1805	Issa1805mosquito2	For roses of Sharon too the season of withering...' whines a mosquito		JP	No
Mon Mar 21 15:26:19 EDT 2022	ard19@psu.edu	Kobayashi Issa	https://web.archive.org/web/20221209210248/http://haikuguy.com/issa/	1805	Issa1805mosquitoes	late-blooming roses of Sharon four or five... mosquitoes whine		JP	No
Sun Mar 20 23:08:57 EDT 2022	ard19@psu.edu	Kobayashi Issa	https://web.archive.org/web/20221209210248/http://haikuguy.com/issa/	1805	Issa1805silkworms	for two or three days its pure fun... for silkworms		JP	No
Sun Mar 20 12:26:48 EDT 2022	ard19@psu.edu	Kobayashi Issa	https://web.archive.org/web/20221209210248/http://haikuguy.com/issa/	1805	Issa1805spring_butterfly	in the waste threads yesterday's dewdrops... spring butterfly		JP	No
Sun Mar 20 23:19:05 EDT 2022	ard19@psu.edu	Kobayashi Issa	https://web.archive.org/web/20221209210248/http://haikuguy.com/issa/	1805	Issa1805water_spider	water spider on spring's last day blushing		JP	No
Sun Mar 20 12:31:16 EDT 2022	ard19@psu.edu	Kobayashi Issa	https://web.archive.org/web/20221209210248/http://haikuguy.com/issa/	1806	Issa1806butterfly1	in Adashi Field the butterflies seem sinless		JP	No
Sun Mar 20 12:31:30 EDT 2022	ard19@psu.edu	Kobayashi Issa	https://web.archive.org/web/20221209210248/http://haikuguy.com/issa/	1806	Issa1806butterfly2	behind me a butterfly west toward Matsuhara crawls		JP	No
Sun Mar 20 12:32:22 EDT 2022	ard19@psu.edu	Kobayashi Issa	https://web.archive.org/web/20221209210248/http://haikuguy.com/issa/	1806	Issa1806butterfly3	gate after gate making the rounds... little butterfly		JP	No
Sun Mar 20 12:32:34 EDT 2022	ard19@psu.edu	Kobayashi Issa	https://web.archive.org/web/20221209210248/http://haikuguy.com/issa/	1806	Issa1806butterfly4	heron on a post-- butterflies in a breathless flurry		JP	No
Sun Mar 20 12:33:05 EDT 2022	ard19@psu.edu	Kobayashi Issa	https://web.archive.org/web/20221209210248/http://haikuguy.com/issa/	1806	Issa1806butterfly5	flitting butterfly to Buddha's lap return		JP	No
Sun Mar 20 12:33:18 EDT 2022	ard19@psu.edu	Kobayashi Issa	https://web.archive.org/web/20221209210248/http://haikuguy.com/issa/	1806	Issa1806butterfly6	a butterfly deigns to come and dance... summer flowers		JP	No
Sun Mar 20 14:39:54 EDT 2022	ard19@psu.edu	Kobayashi Issa	https://web.archive.org/web/20221209210248/http://haikuguy.com/issa/	1806	Issa1806cicada	in autumn wind a cicada-stung man too passes by		JP	No
Sun Mar 20 15:11:35 EDT 2022	ard19@psu.edu	Kobayashi Issa	https://web.archive.org/web/20221209210248/http://haikuguy.com/issa/	1806	Issa1806dragonfly	the day is short as is the life of the dragonfly		JP	No
Mon Mar 21 13:40:35 EDT 2022	ard19@psu.edu	Kobayashi Issa	https://web.archive.org/web/20221209210248/http://haikuguy.com/issa/	1806	Issa1806fireflies1	my house where the town's fireflies hide out		JP	No
Mon Mar 21 13:40:54 EDT 2022	ard19@psu.edu	Kobayashi Issa	https://web.archive.org/web/20221209210248/http://haikuguy.com/issa/	1806	Issa1806fireflies2	my gate-- lodging for the fireflies there being no grass		JP	No
Mon Mar 21 13:41:08 EDT 2022	ard19@psu.edu	Kobayashi Issa	https://web.archive.org/web/20221209210248/http://haikuguy.com/issa/	1806	Issa1806fireflies3	in my thicket at the end of their time... fireflies		JP	No
Mon Mar 21 13:39:19 EDT 2022	ard19@psu.edu	Kobayashi Issa	https://web.archive.org/web/20221209210248/http://haikuguy.com/issa/	1806	Issa1806firefly1	my hut's firefly still hasn't starved to death		JP	No
Mon Mar 21 13:39:35 EDT 2022	ard19@psu.edu	Kobayashi Issa	https://web.archive.org/web/20221209210248/http://haikuguy.com/issa/	1806	Issa1806firefly2	first firefly-- I see you enter Kyoto a second time		JP	No
Mon Mar 21 13:39:54 EDT 2022	ard19@psu.edu	Kobayashi Issa	https://web.archive.org/web/20221209210248/http://haikuguy.com/issa/	1806	Issa1806firefly3	Musashi Plain-- can't see Fuji from this village but it's firefly time!		JP	No
Mon Mar 21 13:40:09 EDT 2022	ard19@psu.edu	Kobayashi Issa	https://web.archive.org/web/20221209210248/http://haikuguy.com/issa/	1806	Issa1806firefly4	skinny firefly on the big boat's mast clinging		JP	No
Mon Mar 21 13:40:21 EDT 2022	ard19@psu.edu	Kobayashi Issa	https://web.archive.org/web/20221209210248/http://haikuguy.com/issa/	1806	Issa1806firefly5	skinny firefly-- here too I wonder who will call for you?		JP	No
Sat Mar 19 23:28:26 EDT 2022	ard19@psu.edu	Kobayashi Issa	https://web.archive.org/web/20221209210248/http://haikuguy.com/issa/	1806	Issa1806flies	flies flying-- a maple tree reflected on the tatami mat		JP	No
Sat Mar 19 23:27:43 EDT 2022	ard19@psu.edu	Kobayashi Issa	https://web.archive.org/web/20221209210248/http://haikuguy.com/issa/	1806	Issa1806fly	while swatting a fly today again... the mountain temple bell		JP	No
Mon Mar 21 08:16:35 EDT 2022	ard19@psu.edu	Kobayashi Issa	https://web.archive.org/web/20221209210248/http://haikuguy.com/issa/	1806	Issa1806katydid	leaving the morning-glory songless... a katydid		JP	No
Sun Mar 20 12:32:51 EDT 2022	ard19@psu.edu	Kobayashi Issa	https://web.archive.org/web/20221209210248/http://haikuguy.com/issa/	1806	Issa1806meadow_butterflies	meadow butterflies-- the cow also gazes		JP	No
Sun Mar 20 12:31:44 EDT 2022	ard19@psu.edu	Kobayashi Issa	https://web.archive.org/web/20221209210248/http://haikuguy.com/issa/	1806	Issa1806meadow_butterfly1	O goddess Ichihime smile! a meadow butterfly		JP	No
Sun Mar 20 12:31:57 EDT 2022	ard19@psu.edu	Kobayashi Issa	https://web.archive.org/web/20221209210248/http://haikuguy.com/issa/	1806	Issa1806meadow_butterfly2	casting a spell on the man... meadow butterflies		JP	No
Mon Mar 21 15:26:43 EDT 2022	ard19@psu.edu	Kobayashi Issa	https://web.archive.org/web/20221209210248/http://haikuguy.com/issa/	1806	Issa1806mosquito	heat shimmers-- the mosquito-breeding thicket is pretty too		JP	No
Mon Mar 21 15:26:55 EDT 2022	ard19@psu.edu	Kobayashi Issa	https://web.archive.org/web/20221209210248/http://haikuguy.com/issa/	1806	Issa1806mosquitoes1	a thing to celebrate! the mosquitoes of Kazusa feast on me too		JP	No
Mon Mar 21 15:27:09 EDT 2022	ard19@psu.edu	Kobayashi Issa	https://web.archive.org/web/20221209210248/http://haikuguy.com/issa/	1806	Issa1806mosquitoes2	everything has burned even the blameless mosquitoes		JP	No
Sun Mar 20 12:32:10 EDT 2022	ard19@psu.edu	Kobayashi Issa	https://web.archive.org/web/20221209210248/http://haikuguy.com/issa/	1806	Issa1806spring_butterfly	in Katsushika even in the outhouse... a spring butterfly		JP	No
Sat Mar 19 22:47:47 EDT 2022	ard19@psu.edu	Kobayashi Issa	https://web.archive.org/web/20221209210248/http://haikuguy.com/issa/	1807	Issa1807bees	thicket bees in the next life don't be like me		JP	No
Sun Mar 20 12:33:33 EDT 2022	ard19@psu.edu	Kobayashi Issa	https://web.archive.org/web/20221209210248/http://haikuguy.com/issa/	1807	Issa1807butterfly	a butterfly on the horse's wet leg fast asleep		JP	No
Sun Mar 20 14:40:09 EDT 2022	ard19@psu.edu	Kobayashi Issa	https://web.archive.org/web/20221209210248/http://haikuguy.com/issa/	1807	Issa1807cicadas	departing clouds-- 'Autumn won't return' the cicadas sing		JP	No
Sun Mar 20 15:12:08 EDT 2022	ard19@psu.edu	Kobayashi Issa	https://web.archive.org/web/20221209210248/http://haikuguy.com/issa/	1807	Issa1807dragonfly1	the dragonfly's redness-- chased away by people		JP	No
Sun Mar 20 15:12:19 EDT 2022	ard19@psu.edu	Kobayashi Issa	https://web.archive.org/web/20221209210248/http://haikuguy.com/issa/	1807	Issa1807dragonfly2	the dragonfly's tail, too day by day grows old		JP	No
Mon Mar 21 13:41:24 EDT 2022	ard19@psu.edu	Kobayashi Issa	https://web.archive.org/web/20221209210248/http://haikuguy.com/issa/	1807	Issa1807firefly1	wind-blown softly through the open window... firefly		JP	No
Mon Mar 21 13:41:43 EDT 2022	ard19@psu.edu	Kobayashi Issa	https://web.archive.org/web/20221209210248/http://haikuguy.com/issa/	1807	Issa1807firefly2	is my wrinkled hand bad for walking? first firefly		JP	No
Mon Mar 21 08:16:54 EDT 2022	ard19@psu.edu	Kobayashi Issa	https://web.archive.org/web/20221209210248/http://haikuguy.com/issa/	1807	Issa1807katydid1	leaving the morning-glory songless... a katydid		JP	No
Mon Mar 21 08:17:11 EDT 2022	ard19@psu.edu	Kobayashi Issa	https://web.archive.org/web/20221209210248/http://haikuguy.com/issa/	1807	Issa1807katydid2	first frost-- what are you praying for katydid?		JP	No
Sun Mar 20 15:11:46 EDT 2022	ard19@psu.edu	Kobayashi Issa	https://web.archive.org/web/20221209210248/http://haikuguy.com/issa/	1807	Issa1807red_dragonfly1	in the grassy meadow how l-o-n-g you are! red dragonfly		JP	No
Sun Mar 20 15:11:57 EDT 2022	ard19@psu.edu	Kobayashi Issa	https://web.archive.org/web/20221209210248/http://haikuguy.com/issa/	1807	Issa1807red_dragonfly2	people call it the 'Buckwheat Place' red dragonfly		JP	No
Sat Mar 19 22:49:13 EDT 2022	ard19@psu.edu	Kobayashi Issa	https://web.archive.org/web/20221209210248/http://haikuguy.com/issa/	1808	Issa1808beehive	the beehive dangles heavily above... pure water		JP	No
Sat Mar 19 22:48:32 EDT 2022	ard19@psu.edu	Kobayashi Issa	https://web.archive.org/web/20221209210248/http://haikuguy.com/issa/	1808	Issa1808bees	drip-drip goes cool water... bees have left their hive		JP	No
Sun Mar 20 11:58:57 EDT 2022	ard19@psu.edu	Kobayashi Issa	https://web.archive.org/web/20221209210248/http://haikuguy.com/issa/	1808	Issa1808bug	stinging bug you too someday, some time... dewy grass		JP	No
Sun Mar 20 12:36:22 EDT 2022	ard19@psu.edu	Kobayashi Issa	https://web.archive.org/web/20221209210248/http://haikuguy.com/issa/	1808	Issa1808butterflies	like a mountain bird's cooing the rain... flitting butterflies		JP	No
Sun Mar 20 12:34:07 EDT 2022	ard19@psu.edu	Kobayashi Issa	https://web.archive.org/web/20221209210248/http://haikuguy.com/issa/	1808	Issa1808butterfly1	the butterfly and sparrow creep along with it... low tide		JP	No
Sun Mar 20 12:36:43 EDT 2022	ard19@psu.edu	Kobayashi Issa	https://web.archive.org/web/20221209210248/http://haikuguy.com/issa/	1808	Issa1808butterfly10	a butterfly emerges and flies away... morning moon		JP	No
Sun Mar 20 12:34:20 EDT 2022	ard19@psu.edu	Kobayashi Issa	https://web.archive.org/web/20221209210248/http://haikuguy.com/issa/	1808	Issa1808butterfly2	the butterfly sleeps-- until the burning field's smoke covers it		JP	No
Sun Mar 20 12:34:30 EDT 2022	ard19@psu.edu	Kobayashi Issa	https://web.archive.org/web/20221209210248/http://haikuguy.com/issa/	1808	Issa1808butterfly3	on the offering shelf does the butterfly also hear Buddha's promise?		JP	No
Sun Mar 20 12:34:43 EDT 2022	ard19@psu.edu	Kobayashi Issa	https://web.archive.org/web/20221209210248/http://haikuguy.com/issa/	1808	Issa1808butterfly4	Adashi Field-- preceding the dewdrops butterflies		JP	No
Sun Mar 20 12:35:01 EDT 2022	ard19@psu.edu	Kobayashi Issa	https://web.archive.org/web/20221209210248/http://haikuguy.com/issa/	1808	Issa1808butterfly5	gate's butterfly since dawn, how have you kept yourself busy?		JP	No
Sun Mar 20 12:35:13 EDT 2022	ard19@psu.edu	Kobayashi Issa	https://web.archive.org/web/20221209210248/http://haikuguy.com/issa/	1808	Issa1808butterfly6	if you like sake butterfly, come! Sumida River		JP	No
Sun Mar 20 12:35:24 EDT 2022	ard19@psu.edu	Kobayashi Issa	https://web.archive.org/web/20221209210248/http://haikuguy.com/issa/	1808	Issa1808butterfly7	a flying butterfly broken by chopsticks... wild plum		JP	No
Sun Mar 20 12:35:35 EDT 2022	ard19@psu.edu	Kobayashi Issa	https://web.archive.org/web/20221209210248/http://haikuguy.com/issa/	1808	Issa1808butterfly8	spring's first butterfly sleeps one night... dog's bowl		JP	No
Sun Mar 20 12:35:52 EDT 2022	ard19@psu.edu	Kobayashi Issa	https://web.archive.org/web/20221209210248/http://haikuguy.com/issa/	1808	Issa1808butterfly9	first butterfly-- before long some crow's bite		JP	No
Sun Mar 20 14:07:39 EDT 2022	ard19@psu.edu	Kobayashi Issa	https://web.archive.org/web/20221209210248/http://haikuguy.com/issa/	1808	Issa1808caterpillar	hey toad the caterpillar will grow and fly away!		JP	No
Sun Mar 20 14:40:24 EDT 2022	ard19@psu.edu	Kobayashi Issa	https://web.archive.org/web/20221209210248/http://haikuguy.com/issa/	1808	Issa1808cicada1	blades of grass-- utterly drenched the cicada sings		JP	No
Sun Mar 20 14:40:34 EDT 2022	ard19@psu.edu	Kobayashi Issa	https://web.archive.org/web/20221209210248/http://haikuguy.com/issa/	1808	Issa1808cicada2	worn by only a cicada... cool kimono		JP	No
Sun Mar 20 14:40:48 EDT 2022	ard19@psu.edu	Kobayashi Issa	https://web.archive.org/web/20221209210248/http://haikuguy.com/issa/	1808	Issa1808cicada3	for the cicada too with outstretched legs... the noon sky		JP	No
Sun Mar 20 15:02:16 EDT 2022	ard19@psu.edu	Kobayashi Issa	https://web.archive.org/web/20221209210248/http://haikuguy.com/issa/	1808	Issa1808cricket1	in day flowers 'Cricky! Cricky!' cricket sings		JP	No
Sun Mar 20 15:02:28 EDT 2022	ard19@psu.edu	Kobayashi Issa	https://web.archive.org/web/20221209210248/http://haikuguy.com/issa/	1808	Issa1808cricket2	when will it become a cricket's nest? my white hair		JP	No
Sun Mar 20 15:12:30 EDT 2022	ard19@psu.edu	Kobayashi Issa	https://web.archive.org/web/20221209210248/http://haikuguy.com/issa/	1808	Issa1808dragonfly	he, too, quickly learns how cold the morning is... dragonfly		JP	No
Sat Mar 19 23:30:03 EDT 2022	ard19@psu.edu	Kobayashi Issa	https://web.archive.org/web/20221209210248/http://haikuguy.com/issa/	1808	Issa1808fly1	swatting a fly but hitting the Buddha		JP	No
Sat Mar 19 23:30:34 EDT 2022	ard19@psu.edu	Kobayashi Issa	https://web.archive.org/web/20221209210248/http://haikuguy.com/issa/	1808	Issa1808fly2	chasing a fly all the way to the blooming pink		JP	No
Sat Mar 19 23:31:28 EDT 2022	ard19@psu.edu	Kobayashi Issa	https://web.archive.org/web/20221209210248/http://haikuguy.com/issa/	1808	Issa1808fly3	the autumn fly's final sleeping spot... paulownia leaf		JP	No
Mon Mar 21 11:04:22 EDT 2022	ard19@psu.edu	Kobayashi Issa	https://web.archive.org/web/20221209210248/http://haikuguy.com/issa/	1808	Issa1808insect1	when a lantern comes the insect breaks out in song		JP	No
Mon Mar 21 11:04:50 EDT 2022	ard19@psu.edu	Kobayashi Issa	https://web.archive.org/web/20221209210248/http://haikuguy.com/issa/	1808	Issa1808insect2	caged insect-- he's learned to sing in all this smoke		JP	No
Mon Mar 21 11:05:08 EDT 2022	ard19@psu.edu	Kobayashi Issa	https://web.archive.org/web/20221209210248/http://haikuguy.com/issa/	1808	Issa1808insect3	five or six trembling rice plants... my insect cage		JP	No
Mon Mar 21 11:06:02 EDT 2022	ard19@psu.edu	Kobayashi Issa	https://web.archive.org/web/20221209210248/http://haikuguy.com/issa/	1808	Issa1808insect4	Musashi Plain-- in its middle at a inn an insect cage		JP	No
Mon Mar 21 11:06:18 EDT 2022	ard19@psu.edu	Kobayashi Issa	https://web.archive.org/web/20221209210248/http://haikuguy.com/issa/	1808	Issa1808insect5	singing all the cool night long... caged insect		JP	No
Mon Mar 21 11:04:02 EDT 2022	ard19@psu.edu	Kobayashi Issa	https://web.archive.org/web/20221209210248/http://haikuguy.com/issa/	1808	Issa1808insects1	conducting the choir of evening's insects... paper fan		JP	No
Mon Mar 21 11:05:24 EDT 2022	ard19@psu.edu	Kobayashi Issa	https://web.archive.org/web/20221209210248/http://haikuguy.com/issa/	1808	Issa1808insects2	the insects' chorus makes it smaller... shrine		JP	No
Mon Mar 21 11:05:39 EDT 2022	ard19@psu.edu	Kobayashi Issa	https://web.archive.org/web/20221209210248/http://haikuguy.com/issa/	1808	Issa1808insects3	Buddha and spoons the whole wide world! insects singing		JP	No
Mon Mar 21 08:01:44 EDT 2022	ard19@psu.edu	Kobayashi Issa	https://web.archive.org/web/20221209210248/http://haikuguy.com/issa/	1808	Issa1808lice	a shiny-new year has come again... for my lice		JP	No
Sun Mar 20 23:33:14 EDT 2022	ard19@psu.edu	Kobayashi Issa	https://web.archive.org/web/20221209210248/http://haikuguy.com/issa/	1808	Issa1808locusts	The world is good! Good!' so say the locusts		JP	No
Sun Mar 20 12:33:51 EDT 2022	ard19@psu.edu	Kobayashi Issa	https://web.archive.org/web/20221209210248/http://haikuguy.com/issa/	1808	Issa1808meadow_butterfly	even for the meadow butterflies... the day is long		JP	No
Mon Mar 21 15:27:29 EDT 2022	ard19@psu.edu	Kobayashi Issa	https://web.archive.org/web/20221209210248/http://haikuguy.com/issa/	1808	Issa1808mosquito1	in mosquito territory the double blossom yellow roses		JP	No
Mon Mar 21 15:27:43 EDT 2022	ard19@psu.edu	Kobayashi Issa	https://web.archive.org/web/20221209210248/http://haikuguy.com/issa/	1808	Issa1808mosquito2	at my humble hut smoked by mosquito smudge... wildflowers		JP	No
Mon Mar 21 15:28:04 EDT 2022	ard19@psu.edu	Kobayashi Issa	https://web.archive.org/web/20221209210248/http://haikuguy.com/issa/	1808	Issa1808mosquito3	from deep inside the pretty flower... a mosquito		JP	No
Mon Mar 21 15:28:20 EDT 2022	ard19@psu.edu	Kobayashi Issa	https://web.archive.org/web/20221209210248/http://haikuguy.com/issa/	1808	Issa1808mosquito4	drinking at the gate-- mosquito, you too toast the morning moon!		JP	No
Mon Mar 21 15:28:34 EDT 2022	ard19@psu.edu	Kobayashi Issa	https://web.archive.org/web/20221209210248/http://haikuguy.com/issa/	1808	Issa1808mosquitoes1	mosquitoes coming out-- such a gorgeous evening sky		JP	No
Mon Mar 21 15:28:47 EDT 2022	ard19@psu.edu	Kobayashi Issa	https://web.archive.org/web/20221209210248/http://haikuguy.com/issa/	1808	Issa1808mosquitoes2	whine of mosquitoes-- just stretching your foot toward the grass		JP	No
Mon Mar 21 15:29:02 EDT 2022	ard19@psu.edu	Kobayashi Issa	https://web.archive.org/web/20221209210248/http://haikuguy.com/issa/	1808	Issa1808mosquitoes3	mosquitoes whine-- even the rustling bamboo is slandered		JP	No
Mon Mar 21 15:29:21 EDT 2022	ard19@psu.edu	Kobayashi Issa	https://web.archive.org/web/20221209210248/http://haikuguy.com/issa/	1808	Issa1808mosquitoes4	on wet shins they can't stick well... mosquitoes		JP	No
Mon Mar 21 15:29:35 EDT 2022	ard19@psu.edu	Kobayashi Issa	https://web.archive.org/web/20221209210248/http://haikuguy.com/issa/	1808	Issa1808mosquitoes5	a great spot to hear the cuckoo... but mosquitoes!		JP	No
Sun Mar 20 12:36:10 EDT 2022	ard19@psu.edu	Kobayashi Issa	https://web.archive.org/web/20221209210248/http://haikuguy.com/issa/	1808	Issa1808spring_butterflies	spring butterflies-- the cow has no desire to be young again		JP	No
Sun Mar 20 23:44:31 EDT 2022	ard19@psu.edu	Kobayashi Issa	https://web.archive.org/web/20221209210248/http://haikuguy.com/issa/	1809	Issa1809bagworm1	bagworm-- hanging in the plum tree his job		JP	No
Sun Mar 20 23:45:20 EDT 2022	ard19@psu.edu	Kobayashi Issa	https://web.archive.org/web/20221209210248/http://haikuguy.com/issa/	1809	Issa1809bagworm2	bagworm-- hanging from flowers his job		JP	No
Sat Mar 19 22:50:04 EDT 2022	ard19@psu.edu	Kobayashi Issa	https://web.archive.org/web/20221209210248/http://haikuguy.com/issa/	1809	Issa1809bees	Grow, grow, grow melons!' buzz the bees		JP	No
Sun Mar 20 12:37:13 EDT 2022	ard19@psu.edu	Kobayashi Issa	https://web.archive.org/web/20221209210248/http://haikuguy.com/issa/	1809	Issa1809butterflies	butterflies flitting-- pretty little bamboo shoots shooting up		JP	No
Sun Mar 20 12:37:02 EDT 2022	ard19@psu.edu	Kobayashi Issa	https://web.archive.org/web/20221209210248/http://haikuguy.com/issa/	1809	Issa1809butterfly	a butterfly flits as if wanting nothing in this world		JP	No
Sun Mar 20 12:37:28 EDT 2022	ard19@psu.edu	Kobayashi Issa	https://web.archive.org/web/20221209210248/http://haikuguy.com/issa/	1809	Issa1809butterfly_mosquito	a swallowtail butterfly flutters in... mosquito-scorching fire		JP	No
Sun Mar 20 14:41:06 EDT 2022	ard19@psu.edu	Kobayashi Issa	https://web.archive.org/web/20221209210248/http://haikuguy.com/issa/	1809	Issa1809cicada1	do you also miss your mother? cicada		JP	No
Sun Mar 20 14:41:30 EDT 2022	ard19@psu.edu	Kobayashi Issa	https://web.archive.org/web/20221209210248/http://haikuguy.com/issa/	1809	Issa1809cicada2	the world-healing bamboo! little thicket! cicada chorus		JP	No
Sun Mar 20 14:41:37 EDT 2022	ard19@psu.edu	Kobayashi Issa	https://web.archive.org/web/20221209210248/http://haikuguy.com/issa/	1809	Issa1809cicada3	a cicada chirrs-- suddenly light breaks toward the lake		JP	No
Sun Mar 20 15:02:41 EDT 2022	ard19@psu.edu	Kobayashi Issa	https://web.archive.org/web/20221209210248/http://haikuguy.com/issa/	1809	Issa1809cricket	the cricket's song is accompaniment... the rice field drains		JP	No
Mon Mar 21 13:42:15 EDT 2022	ard19@psu.edu	Kobayashi Issa	https://web.archive.org/web/20221209210248/http://haikuguy.com/issa/	1809	Issa1809fireflies1	three raindrops and three or four fireflies		JP	No
Mon Mar 21 13:42:30 EDT 2022	ard19@psu.edu	Kobayashi Issa	https://web.archive.org/web/20221209210248/http://haikuguy.com/issa/	1809	Issa1809fireflies2	a softly blowing world-improving breeze... fireflies flit		JP	No
Mon Mar 21 13:42:47 EDT 2022	ard19@psu.edu	Kobayashi Issa	https://web.archive.org/web/20221209210248/http://haikuguy.com/issa/	1809	Issa1809fireflies3	into my pitiful kettle one by one... fireflies		JP	No
Mon Mar 21 13:43:04 EDT 2022	ard19@psu.edu	Kobayashi Issa	https://web.archive.org/web/20221209210248/http://haikuguy.com/issa/	1809	Issa1809fireflies4	Come, fireflies!' a single stalk of bamboo makes my night		JP	No
Mon Mar 21 13:43:24 EDT 2022	ard19@psu.edu	Kobayashi Issa	https://web.archive.org/web/20221209210248/http://haikuguy.com/issa/	1809	Issa1809fireflies5	sparkling fireflies-- even the frog's mouth gapes		JP	No
Mon Mar 21 13:43:39 EDT 2022	ard19@psu.edu	Kobayashi Issa	https://web.archive.org/web/20221209210248/http://haikuguy.com/issa/	1809	Issa1809fireflies6	evening falls-- fireflies dampen the thin tatami mat		JP	No
Mon Mar 21 08:17:32 EDT 2022	ard19@psu.edu	Kobayashi Issa	https://web.archive.org/web/20221209210248/http://haikuguy.com/issa/	1809	Issa1809katydid1	katydid-- caught by someone waiting for the stars		JP	No
Mon Mar 21 08:17:53 EDT 2022	ard19@psu.edu	Kobayashi Issa	https://web.archive.org/web/20221209210248/http://haikuguy.com/issa/	1809	Issa1809katydid2	first snowfall-- what are you praying for katydid?		JP	No
Sun Mar 20 23:33:31 EDT 2022	ard19@psu.edu	Kobayashi Issa	https://web.archive.org/web/20221209210248/http://haikuguy.com/issa/	1809	Issa1809locust	atop the magistrate's folding fan... a locust		JP	No
Sun Mar 20 23:33:50 EDT 2022	ard19@psu.edu	Kobayashi Issa	https://web.archive.org/web/20221209210248/http://haikuguy.com/issa/	1809	Issa1809locusts1	flying locusts-- the willow tree too grows old		JP	No
Sun Mar 20 23:34:12 EDT 2022	ard19@psu.edu	Kobayashi Issa	https://web.archive.org/web/20221209210248/http://haikuguy.com/issa/	1809	Issa1809locusts2	on the raw slices of first day, Eighth Month... locusts		JP	No
Sun Mar 20 23:34:39 EDT 2022	ard19@psu.edu	Kobayashi Issa	https://web.archive.org/web/20221209210248/http://haikuguy.com/issa/	1809	Issa1809locusts3	all together the locusts in a humming mood		JP	No
Sun Mar 20 22:57:02 EDT 2022	ard19@psu.edu	Kobayashi Issa	https://web.archive.org/web/20221209210248/http://haikuguy.com/issa/	1809	Issa1809mantis	a praying mantis at the base of Mount Fuji clings		JP	No
Mon Mar 21 15:29:48 EDT 2022	ard19@psu.edu	Kobayashi Issa	https://web.archive.org/web/20221209210248/http://haikuguy.com/issa/	1809	Issa1809mosquito1	tomorrow night and the next the same? in my mosquito net, alone		JP	No
Mon Mar 21 15:30:01 EDT 2022	ard19@psu.edu	Kobayashi Issa	https://web.archive.org/web/20221209210248/http://haikuguy.com/issa/	1809	Issa1809mosquito2	stopping to count my mosquito net's holes... sickle moon		JP	No
Mon Mar 21 15:30:16 EDT 2022	ard19@psu.edu	Kobayashi Issa	https://web.archive.org/web/20221209210248/http://haikuguy.com/issa/	1809	Issa1809mosquito3	high noon-- inside the mosquito net wildflowers blooming		JP	No
Mon Mar 21 15:30:33 EDT 2022	ard19@psu.edu	Kobayashi Issa	https://web.archive.org/web/20221209210248/http://haikuguy.com/issa/	1809	Issa1809mosquito4	the pesky mosquito's birthplace... temple flower		JP	No
Mon Mar 21 15:31:20 EDT 2022	ard19@psu.edu	Kobayashi Issa	https://web.archive.org/web/20221209210248/http://haikuguy.com/issa/	1809	Issa1809mosquito5	moon in the autumn dawn-- to the pretty sky flies a mosquito		JP	No
Mon Mar 21 15:31:35 EDT 2022	ard19@psu.edu	Kobayashi Issa	https://web.archive.org/web/20221209210248/http://haikuguy.com/issa/	1809	Issa1809mosquitoes	over the bush clover under the bell-flowers mosquitoes whisper		JP	No
Mon Mar 21 13:41:57 EDT 2022	ard19@psu.edu	Kobayashi Issa	https://web.archive.org/web/20221209210248/http://haikuguy.com/issa/	1809	Issa1809mosquitoes_fireflies	smoking out mosquitoes-- soon the fireflies are gone too		JP	No
Sat Mar 19 17:58:43 EDT 2022	ard19@psu.edu	Kobayashi Issa	https://web.archive.org/web/20221209210248/http://haikuguy.com/issa/	1810	Issa1810ants	looking like ants people at dusk... a pheasant cries		JP	No
Sun Mar 20 12:39:32 EDT 2022	ard19@psu.edu	Kobayashi Issa	https://web.archive.org/web/20221209210248/http://haikuguy.com/issa/	1810	Issa1810bagworm_butterfly	Hey bagworm are you ready?' asks the flitting butterfly		JP	No
Sat Mar 19 22:50:54 EDT 2022	ard19@psu.edu	Kobayashi Issa	https://web.archive.org/web/20221209210248/http://haikuguy.com/issa/	1810	Issa1810bees	living on the mountain I'm used to the bees... evening pillow		JP	No
Sun Mar 20 12:37:55 EDT 2022	ard19@psu.edu	Kobayashi Issa	https://web.archive.org/web/20221209210248/http://haikuguy.com/issa/	1810	Issa1810butterflies	Kiso Mountains-- butterflies fill your sky so briefly!		JP	No
Sun Mar 20 12:37:41 EDT 2022	ard19@psu.edu	Kobayashi Issa	https://web.archive.org/web/20221209210248/http://haikuguy.com/issa/	1810	Issa1810butterfly1	aware of the sun setting, the butterfly flits away		JP	No
Sun Mar 20 12:38:12 EDT 2022	ard19@psu.edu	Kobayashi Issa	https://web.archive.org/web/20221209210248/http://haikuguy.com/issa/	1810	Issa1810butterfly2	butterfly flitting-- I too am made of dust		JP	No
Sun Mar 20 12:38:26 EDT 2022	ard19@psu.edu	Kobayashi Issa	https://web.archive.org/web/20221209210248/http://haikuguy.com/issa/	1810	Issa1810butterfly3	she had a husband when the year was new... widow butterfly		JP	No
Sun Mar 20 12:38:40 EDT 2022	ard19@psu.edu	Kobayashi Issa	https://web.archive.org/web/20221209210248/http://haikuguy.com/issa/	1810	Issa1810butterfly4	the flitting butterfly not bothered at all... smoke		JP	No
Sun Mar 20 12:38:54 EDT 2022	ard19@psu.edu	Kobayashi Issa	https://web.archive.org/web/20221209210248/http://haikuguy.com/issa/	1810	Issa1810butterfly5	what a shame-- the butterfly flits off to the Other Shore		JP	No
Sun Mar 20 12:39:47 EDT 2022	ard19@psu.edu	Kobayashi Issa	https://web.archive.org/web/20221209210248/http://haikuguy.com/issa/	1810	Issa1810butterfly6	first butterfly don't get caught up! horse dung raking		JP	No
Sun Mar 20 12:39:58 EDT 2022	ard19@psu.edu	Kobayashi Issa	https://web.archive.org/web/20221209210248/http://haikuguy.com/issa/	1810	Issa1810butterfly7	morning dew-- the gigantic shape of a butterfly		JP	No
Sun Mar 20 14:41:49 EDT 2022	ard19@psu.edu	Kobayashi Issa	https://web.archive.org/web/20221209210248/http://haikuguy.com/issa/	1810	Issa1810cicada	mountain hermit-- deep in his sleeve singing, a cicada		JP	No
Sun Mar 20 15:03:15 EDT 2022	ard19@psu.edu	Kobayashi Issa	https://web.archive.org/web/20221209210248/http://haikuguy.com/issa/	1810	Issa1810cricket	the cricket's winter residence... my quilt		JP	No
Sun Mar 20 15:02:57 EDT 2022	ard19@psu.edu	Kobayashi Issa	https://web.archive.org/web/20221209210248/http://haikuguy.com/issa/	1810	Issa1810crickets	crickets sing 'Cricky! Cricky!' two young lovers		JP	No
Mon Mar 21 13:44:42 EDT 2022	ard19@psu.edu	Kobayashi Issa	https://web.archive.org/web/20221209210248/http://haikuguy.com/issa/	1810	Issa1810fireflies1	fireflies flitting-- yet still absentmindedly calling for them		JP	No
Mon Mar 21 13:44:56 EDT 2022	ard19@psu.edu	Kobayashi Issa	https://web.archive.org/web/20221209210248/http://haikuguy.com/issa/	1810	Issa1810fireflies2	so quickly they join the human goblins... fireflies		JP	No
Mon Mar 21 13:45:13 EDT 2022	ard19@psu.edu	Kobayashi Issa	https://web.archive.org/web/20221209210248/http://haikuguy.com/issa/	1810	Issa1810fireflies3	the owl seems to be hooting for fireflies		JP	No
Mon Mar 21 13:45:44 EDT 2022	ard19@psu.edu	Kobayashi Issa	https://web.archive.org/web/20221209210248/http://haikuguy.com/issa/	1810	Issa1810fireflies4	the mountain hermit doesn't suit their taste... flitting fireflies		JP	No
Mon Mar 21 13:45:59 EDT 2022	ard19@psu.edu	Kobayashi Issa	https://web.archive.org/web/20221209210248/http://haikuguy.com/issa/	1810	Issa1810fireflies5	though a poor-soiled province... such fireflies!		JP	No
Mon Mar 21 13:44:01 EDT 2022	ard19@psu.edu	Kobayashi Issa	https://web.archive.org/web/20221209210248/http://haikuguy.com/issa/	1810	Issa1810firefly1	a flower big as an umbrella-hat... flitting firefly		JP	No
Mon Mar 21 13:44:18 EDT 2022	ard19@psu.edu	Kobayashi Issa	https://web.archive.org/web/20221209210248/http://haikuguy.com/issa/	1810	Issa1810firefly2	an arm for a pillow-- though there's nagging a firefly guest		JP	No
Mon Mar 21 13:45:27 EDT 2022	ard19@psu.edu	Kobayashi Issa	https://web.archive.org/web/20221209210248/http://haikuguy.com/issa/	1810	Issa1810firefly3	pre-festival evening-- a huge firefly comes out		JP	No
Mon Mar 21 08:18:13 EDT 2022	ard19@psu.edu	Kobayashi Issa	https://web.archive.org/web/20221209210248/http://haikuguy.com/issa/	1810	Issa1810katydid1	the katydid born just today... blooming violets		JP	No
Mon Mar 21 08:18:35 EDT 2022	ard19@psu.edu	Kobayashi Issa	https://web.archive.org/web/20221209210248/http://haikuguy.com/issa/	1810	Issa1810katydid2	a cool breeze-- the katydid bursting with song		JP	No
Mon Mar 21 08:18:55 EDT 2022	ard19@psu.edu	Kobayashi Issa	https://web.archive.org/web/20221209210248/http://haikuguy.com/issa/	1810	Issa1810katydid3	night fishing-- the pleading of a katydid		JP	No
Mon Mar 21 08:19:13 EDT 2022	ard19@psu.edu	Kobayashi Issa	https://web.archive.org/web/20221209210248/http://haikuguy.com/issa/	1810	Issa1810katydid4	autumn wind-- landing on my belly a katydid		JP	No
Mon Mar 21 08:20:00 EDT 2022	ard19@psu.edu	Kobayashi Issa	https://web.archive.org/web/20221209210248/http://haikuguy.com/issa/	1810	Issa1810katydid5	night in the hut-- a katydid forages for food		JP	No
Mon Mar 21 08:20:23 EDT 2022	ard19@psu.edu	Kobayashi Issa	https://web.archive.org/web/20221209210248/http://haikuguy.com/issa/	1810	Issa1810katydid6	a katydid walking searching... my hut's shelf		JP	No
Mon Mar 21 08:20:44 EDT 2022	ard19@psu.edu	Kobayashi Issa	https://web.archive.org/web/20221209210248/http://haikuguy.com/issa/	1810	Issa1810katydid7	trampling the god's rice cake and jam... katydid		JP	No
Mon Mar 21 08:21:12 EDT 2022	ard19@psu.edu	Kobayashi Issa	https://web.archive.org/web/20221209210248/http://haikuguy.com/issa/	1810	Issa1810katydid8	stomping and singing on rice cake and jelly... katydid!		JP	No
Mon Mar 21 08:21:27 EDT 2022	ard19@psu.edu	Kobayashi Issa	https://web.archive.org/web/20221209210248/http://haikuguy.com/issa/	1810	Issa1810katydid9	at evening tide clinging to flotsam... a katydid		JP	No
Mon Mar 21 08:02:44 EDT 2022	ard19@psu.edu	Kobayashi Issa	https://web.archive.org/web/20221209210248/http://haikuguy.com/issa/	1810	Issa1810lice	plum blossoms-- spreading into the countryside lice of Edo		JP	No
Sun Mar 20 23:34:58 EDT 2022	ard19@psu.edu	Kobayashi Issa	https://web.archive.org/web/20221209210248/http://haikuguy.com/issa/	1810	Issa1810locusts	making love in the withered fields... locusts		JP	No
Sun Mar 20 12:39:06 EDT 2022	ard19@psu.edu	Kobayashi Issa	https://web.archive.org/web/20221209210248/http://haikuguy.com/issa/	1810	Issa1810meadow_butterfly	shame, shame! on the month's last day a meadow butterfly		JP	No
Mon Mar 21 15:31:49 EDT 2022	ard19@psu.edu	Kobayashi Issa	https://web.archive.org/web/20221209210248/http://haikuguy.com/issa/	1810	Issa1810mosquito1	empty boat-- three herons guard the mosquito net		JP	No
Mon Mar 21 15:32:04 EDT 2022	ard19@psu.edu	Kobayashi Issa	https://web.archive.org/web/20221209210248/http://haikuguy.com/issa/	1810	Issa1810mosquito2	O owl don't tell the world my house has no mosquito net!		JP	No
Mon Mar 21 15:32:33 EDT 2022	ard19@psu.edu	Kobayashi Issa	https://web.archive.org/web/20221209210248/http://haikuguy.com/issa/	1810	Issa1810mosquito3	in old age mosquito-burning the only great feat		JP	No
Mon Mar 21 15:32:56 EDT 2022	ard19@psu.edu	Kobayashi Issa	https://web.archive.org/web/20221209210248/http://haikuguy.com/issa/	1810	Issa1810mosquito4	the bell clangs 'Come to mosquito country! Come! Come!'		JP	No
Mon Mar 21 15:32:17 EDT 2022	ard19@psu.edu	Kobayashi Issa	https://web.archive.org/web/20221209210248/http://haikuguy.com/issa/	1810	Issa1810mosquitoes1	tomorrow, tomorrow and tomorrow... Mount Mi's mosquitoes		JP	No
Mon Mar 21 15:33:13 EDT 2022	ard19@psu.edu	Kobayashi Issa	https://web.archive.org/web/20221209210248/http://haikuguy.com/issa/	1810	Issa1810mosquitoes2	swarm of mosquitoes-- a five foot tall chrysanthemum		JP	No
Mon Mar 21 15:33:30 EDT 2022	ard19@psu.edu	Kobayashi Issa	https://web.archive.org/web/20221209210248/http://haikuguy.com/issa/	1810	Issa1810mosquitoes3	just seeing a willow being planted... mosquitoes come out		JP	No
Mon Mar 21 15:33:44 EDT 2022	ard19@psu.edu	Kobayashi Issa	https://web.archive.org/web/20221209210248/http://haikuguy.com/issa/	1810	Issa1810mosquitoes4	evening after evening alive with mosquitoes... cherry tree		JP	No
Mon Mar 21 15:33:58 EDT 2022	ard19@psu.edu	Kobayashi Issa	https://web.archive.org/web/20221209210248/http://haikuguy.com/issa/	1810	Issa1810mosquitoes5	lotuses at their peak horseflies and mosquitoes feast		JP	No
Sun Mar 20 15:12:42 EDT 2022	ard19@psu.edu	Kobayashi Issa	https://web.archive.org/web/20221209210248/http://haikuguy.com/issa/	1810	Issa1810red_dragonfly1	the red dragonfly savors the evening too... doesn't he?		JP	No
Sun Mar 20 15:13:05 EDT 2022	ard19@psu.edu	Kobayashi Issa	https://web.archive.org/web/20221209210248/http://haikuguy.com/issa/	1810	Issa1810red_dragonfly2	evening tide-- on the grass blade's tip a red dragonfly		JP	No
Sat Mar 19 17:59:58 EDT 2022	ard19@psu.edu	Kobayashi Issa	https://web.archive.org/web/20221209210248/http://haikuguy.com/issa/	1811	Issa1811ants	evening cherry blossoms-- the ants also have a place to sleep		JP	No
Sun Mar 20 11:59:20 EDT 2022	ard19@psu.edu	Kobayashi Issa	https://web.archive.org/web/20221209210248/http://haikuguy.com/issa/	1811	Issa1811bug_flea	a bug resembling a flea tsk-tsk... pitiful		JP	No
Sun Mar 20 12:40:13 EDT 2022	ard19@psu.edu	Kobayashi Issa	https://web.archive.org/web/20221209210248/http://haikuguy.com/issa/	1811	Issa1811butterflies	butterflies flit-- deep in Shinano tracks of sandals		JP	No
Sun Mar 20 12:40:38 EDT 2022	ard19@psu.edu	Kobayashi Issa	https://web.archive.org/web/20221209210248/http://haikuguy.com/issa/	1811	Issa1811butterfly	this world-- the butterfly also toils busily		JP	No
Sun Mar 20 14:42:52 EDT 2022	ard19@psu.edu	Kobayashi Issa	https://web.archive.org/web/20221209210248/http://haikuguy.com/issa/	1811	Issa1811cicada1	suddenly alighting a cicada starts his song... buck's antler		JP	No
Sun Mar 20 14:43:03 EDT 2022	ard19@psu.edu	Kobayashi Issa	https://web.archive.org/web/20221209210248/http://haikuguy.com/issa/	1811	Issa1811cicada2	young buck-- on his antler again the cicada sings		JP	No
Sun Mar 20 14:42:01 EDT 2022	ard19@psu.edu	Kobayashi Issa	https://web.archive.org/web/20221209210248/http://haikuguy.com/issa/	1811	Issa1811cicadas1	the cicadas' world and my world of cool air... coming soon		JP	No
Sun Mar 20 14:42:30 EDT 2022	ard19@psu.edu	Kobayashi Issa	https://web.archive.org/web/20221209210248/http://haikuguy.com/issa/	1811	Issa1811cicadas2	cicadas chirr herons stand at attention... temple sitting room		JP	No
Sun Mar 20 15:03:35 EDT 2022	ard19@psu.edu	Kobayashi Issa	https://web.archive.org/web/20221209210248/http://haikuguy.com/issa/	1811	Issa1811cricket	the cricket moves to a new post... on the post		JP	No
Sun Mar 20 15:13:16 EDT 2022	ard19@psu.edu	Kobayashi Issa	https://web.archive.org/web/20221209210248/http://haikuguy.com/issa/	1811	Issa1811dragonfly	the dragonfly takes a crap... chrysanthemum		JP	No
Mon Mar 21 13:46:39 EDT 2022	ard19@psu.edu	Kobayashi Issa	https://web.archive.org/web/20221209210248/http://haikuguy.com/issa/	1811	Issa1811fireflies1	scattered by Kumasaka's halberd... fireflies		JP	No
Mon Mar 21 13:46:52 EDT 2022	ard19@psu.edu	Kobayashi Issa	https://web.archive.org/web/20221209210248/http://haikuguy.com/issa/	1811	Issa1811fireflies2	they have kids too-- bridge beggars calling fireflies		JP	No
Mon Mar 21 13:47:05 EDT 2022	ard19@psu.edu	Kobayashi Issa	https://web.archive.org/web/20221209210248/http://haikuguy.com/issa/	1811	Issa1811fireflies3	a night of fireflies has arrived... the willow I planted		JP	No
Mon Mar 21 13:47:24 EDT 2022	ard19@psu.edu	Kobayashi Issa	https://web.archive.org/web/20221209210248/http://haikuguy.com/issa/	1811	Issa1811fireflies4	the mouth that praised Amida Buddha calling fireflies		JP	No
Mon Mar 21 13:47:58 EDT 2022	ard19@psu.edu	Kobayashi Issa	https://web.archive.org/web/20221209210248/http://haikuguy.com/issa/	1811	Issa1811fireflies5	evening falls-- in Kasai Village fireflies and flowers		JP	No
Mon Mar 21 13:46:25 EDT 2022	ard19@psu.edu	Kobayashi Issa	https://web.archive.org/web/20221209210248/http://haikuguy.com/issa/	1811	Issa1811firefly1	clinging to the grave of the lady-turned-nun... firefly		JP	No
Mon Mar 21 13:47:41 EDT 2022	ard19@psu.edu	Kobayashi Issa	https://web.archive.org/web/20221209210248/http://haikuguy.com/issa/	1811	Issa1811firefly2	don't turn into a thorn bush! flitting firefly		JP	No
Mon Mar 21 11:26:03 EDT 2022	ard19@psu.edu	Kobayashi Issa	https://web.archive.org/web/20221209210248/http://haikuguy.com/issa/	1811	Issa1811flea1	in a sake cup a flea swimming! swimming!		JP	No
Mon Mar 21 11:26:18 EDT 2022	ard19@psu.edu	Kobayashi Issa	https://web.archive.org/web/20221209210248/http://haikuguy.com/issa/	1811	Issa1811flea2	a bug resembling a flea tsk-tsk... pitiful		JP	No
Mon Mar 21 11:26:35 EDT 2022	ard19@psu.edu	Kobayashi Issa	https://web.archive.org/web/20221209210248/http://haikuguy.com/issa/	1811	Issa1811flea3	mountain village-- begging I borrow a flea-infested mat		JP	No
Mon Mar 21 11:27:01 EDT 2022	ard19@psu.edu	Kobayashi Issa	https://web.archive.org/web/20221209210248/http://haikuguy.com/issa/	1811	Issa1811fleas	blowing two people after their fleas... autumn gale		JP	No
Sat Mar 19 23:33:48 EDT 2022	ard19@psu.edu	Kobayashi Issa	https://web.archive.org/web/20221209210248/http://haikuguy.com/issa/	1811	Issa1811fly	the winter fly I spare, the cat snatches		JP	No
Mon Mar 21 08:21:46 EDT 2022	ard19@psu.edu	Kobayashi Issa	https://web.archive.org/web/20221209210248/http://haikuguy.com/issa/	1811	Issa1811katydid1	crying and crying at Kisa Lagoon... the katydid		JP	No
Mon Mar 21 08:22:06 EDT 2022	ard19@psu.edu	Kobayashi Issa	https://web.archive.org/web/20221209210248/http://haikuguy.com/issa/	1811	Issa1811katydid2	the katydid breaks out into song... on the deer's antler		JP	No
Mon Mar 21 08:22:55 EDT 2022	ard19@psu.edu	Kobayashi Issa	https://web.archive.org/web/20221209210248/http://haikuguy.com/issa/	1811	Issa1811katydid3	like one long ago-- the katydid rips its paper cage		JP	No
Mon Mar 21 08:03:18 EDT 2022	ard19@psu.edu	Kobayashi Issa	https://web.archive.org/web/20221209210248/http://haikuguy.com/issa/	1811	Issa1811lice	though infested with lice blossom viewing... Yoshino Hill		JP	No
Sun Mar 20 12:40:25 EDT 2022	ard19@psu.edu	Kobayashi Issa	https://web.archive.org/web/20221209210248/http://haikuguy.com/issa/	1811	Issa1811meadow_butterfly	such sweet harmony to be reborn a meadow butterfly!		JP	No
Mon Mar 21 15:34:35 EDT 2022	ard19@psu.edu	Kobayashi Issa	https://web.archive.org/web/20221209210248/http://haikuguy.com/issa/	1811	Issa1811mosquitoes1	hut's mosquitoes this damned year, too feasting		JP	No
Mon Mar 21 15:34:52 EDT 2022	ard19@psu.edu	Kobayashi Issa	https://web.archive.org/web/20221209210248/http://haikuguy.com/issa/	1811	Issa1811mosquitoes2	evening sky-- the whine of mosquitoes pretty		JP	No
Mon Mar 21 15:35:05 EDT 2022	ard19@psu.edu	Kobayashi Issa	https://web.archive.org/web/20221209210248/http://haikuguy.com/issa/	1811	Issa1811mosquitoes3	in this world they linger too long... whining mosquitoes		JP	No
Mon Mar 21 15:35:21 EDT 2022	ard19@psu.edu	Kobayashi Issa	https://web.archive.org/web/20221209210248/http://haikuguy.com/issa/	1811	Issa1811mosquitoes4	harvest moon-- Sumida River thick with mosquitoes	Translator's notes: Stegomyia fasciata is the thicket mosquito	JP	No
Sun Mar 20 14:42:12 EDT 2022	ard19@psu.edu	Kobayashi Issa	https://web.archive.org/web/20221209210248/http://haikuguy.com/issa/	1811	Issa1811summer_cicada1	raising their chirr on their last day... summer cicadas		JP	No
Sun Mar 20 14:42:42 EDT 2022	ard19@psu.edu	Kobayashi Issa	https://web.archive.org/web/20221209210248/http://haikuguy.com/issa/	1811	Issa1811summer_cicada2	in a dewdrop world singing of dewdrops... summer cicada		JP	No
Sun Mar 20 23:45:34 EDT 2022	ard19@psu.edu	Kobayashi Issa	https://web.archive.org/web/20221209210248/http://haikuguy.com/issa/	1812	Issa1812bagworm	the bagworm has strong karma... Fifth Month rain		JP	No
Sat Mar 19 22:51:36 EDT 2022	ard19@psu.edu	Kobayashi Issa	https://web.archive.org/web/20221209210248/http://haikuguy.com/issa/	1812	Issa1812bee	a blooming pink-- the big bee stings it!		JP	No
Sat Mar 19 22:52:42 EDT 2022	ard19@psu.edu	Kobayashi Issa	https://web.archive.org/web/20221209210248/http://haikuguy.com/issa/	1812	Issa1812bees_honey	bees-- stealing your honey dewdrops evaporate	Translator's notes: Dew is dripping from, or perhaps evaporating off, the hive. Issa imagines that it is infused with honey, making the dewdrops thieves.	JP	No
Sun Mar 20 12:00:31 EDT 2022	ard19@psu.edu	Kobayashi Issa	https://web.archive.org/web/20221209210248/http://haikuguy.com/issa/	1812	Issa1812bug	a knotweed-eating bug likes what it likes... evening dew		JP	No
Sun Mar 20 11:59:48 EDT 2022	ard19@psu.edu	Kobayashi Issa	https://web.archive.org/web/20221209210248/http://haikuguy.com/issa/	1812	Issa1812bug_butterfly	the hairy bug becomes a butterfly... summer moon		JP	No
Sun Mar 20 12:41:05 EDT 2022	ard19@psu.edu	Kobayashi Issa	https://web.archive.org/web/20221209210248/http://haikuguy.com/issa/	1812	Issa1812butterflies1	wake up! wake up! sparrows, butterflies are dancing		JP	No
Sun Mar 20 12:41:18 EDT 2022	ard19@psu.edu	Kobayashi Issa	https://web.archive.org/web/20221209210248/http://haikuguy.com/issa/	1812	Issa1812butterflies2	don't be lazy! sparrows, butterflies are dancing		JP	No
Sun Mar 20 12:42:07 EDT 2022	ard19@psu.edu	Kobayashi Issa	https://web.archive.org/web/20221209210248/http://haikuguy.com/issa/	1812	Issa1812butterflies3	the poop scooper utterly smeared... with butterflies		JP	No
Sun Mar 20 12:40:51 EDT 2022	ard19@psu.edu	Kobayashi Issa	https://web.archive.org/web/20221209210248/http://haikuguy.com/issa/	1812	Issa1812butterfly1	herb cakes-- when did you get here little butterfly?		JP	No
Sun Mar 20 12:44:05 EDT 2022	ard19@psu.edu	Kobayashi Issa	https://web.archive.org/web/20221209210248/http://haikuguy.com/issa/	1812	Issa1812butterfly10	from dawn to dusk the butterfly couple makes their living		JP	No
Sun Mar 20 12:44:16 EDT 2022	ard19@psu.edu	Kobayashi Issa	https://web.archive.org/web/20221209210248/http://haikuguy.com/issa/	1812	Issa1812butterfly11	the hairy bug becomes a butterfly... summer moon		JP	No
Sun Mar 20 12:41:31 EDT 2022	ard19@psu.edu	Kobayashi Issa	https://web.archive.org/web/20221209210248/http://haikuguy.com/issa/	1812	Issa1812butterfly2	making their living butterfly couples... three...five!		JP	No
Sun Mar 20 12:42:26 EDT 2022	ard19@psu.edu	Kobayashi Issa	https://web.archive.org/web/20221209210248/http://haikuguy.com/issa/	1812	Issa1812butterfly3	little straw mat-- Bodhidharma, butterfly and sparrows		JP	No
Sun Mar 20 12:42:43 EDT 2022	ard19@psu.edu	Kobayashi Issa	https://web.archive.org/web/20221209210248/http://haikuguy.com/issa/	1812	Issa1812butterfly4	clinging to the boar hunter's arm... little butterfly		JP	No
Sun Mar 20 12:42:55 EDT 2022	ard19@psu.edu	Kobayashi Issa	https://web.archive.org/web/20221209210248/http://haikuguy.com/issa/	1812	Issa1812butterfly5	one came and two left... garden butterflies		JP	No
Sun Mar 20 12:43:07 EDT 2022	ard19@psu.edu	Kobayashi Issa	https://web.archive.org/web/20221209210248/http://haikuguy.com/issa/	1812	Issa1812butterfly6	the butterfly and the deer, best of friends		JP	No
Sun Mar 20 12:43:21 EDT 2022	ard19@psu.edu	Kobayashi Issa	https://web.archive.org/web/20221209210248/http://haikuguy.com/issa/	1812	Issa1812butterfly7	butterfly dances 'round the arrow in a dying deer		JP	No
Sun Mar 20 12:43:34 EDT 2022	ard19@psu.edu	Kobayashi Issa	https://web.archive.org/web/20221209210248/http://haikuguy.com/issa/	1812	Issa1812butterfly8	three feet from the musket's barrel... little butterfly		JP	No
Sun Mar 20 12:43:48 EDT 2022	ard19@psu.edu	Kobayashi Issa	https://web.archive.org/web/20221209210248/http://haikuguy.com/issa/	1812	Issa1812butterfly9	temple mountain-- a baby tumbles a butterfly flits		JP	No
Sun Mar 20 14:43:18 EDT 2022	ard19@psu.edu	Kobayashi Issa	https://web.archive.org/web/20221209210248/http://haikuguy.com/issa/	1812	Issa1812cicada1	cicadas chirring the red leaf flutters down		JP	No
Sun Mar 20 14:43:34 EDT 2022	ard19@psu.edu	Kobayashi Issa	https://web.archive.org/web/20221209210248/http://haikuguy.com/issa/	1812	Issa1812cicada2	first cicada!' he says while it pisses		JP	No
Sun Mar 20 14:43:56 EDT 2022	ard19@psu.edu	Kobayashi Issa	https://web.archive.org/web/20221209210248/http://haikuguy.com/issa/	1812	Issa1812cicada3	cooling his butt toward the lake... cicada singing		JP	No
Sun Mar 20 14:44:08 EDT 2022	ard19@psu.edu	Kobayashi Issa	https://web.archive.org/web/20221209210248/http://haikuguy.com/issa/	1812	Issa1812cicada4	the dog turns in the cicada's direction... mouth agape		JP	No
Sun Mar 20 14:44:24 EDT 2022	ard19@psu.edu	Kobayashi Issa	https://web.archive.org/web/20221209210248/http://haikuguy.com/issa/	1812	Issa1812cicada5	three dewdrops-- Ueno's cicadas break out into song		JP	No
Sun Mar 20 14:44:37 EDT 2022	ard19@psu.edu	Kobayashi Issa	https://web.archive.org/web/20221209210248/http://haikuguy.com/issa/	1812	Issa1812cicada6	on a holy shrine in tufted grasses... a singing cicada		JP	No
Sun Mar 20 15:01:09 EDT 2022	ard19@psu.edu	Kobayashi Issa	https://web.archive.org/web/20221209210248/http://haikuguy.com/issa/	1812	Issa1812cocoon	one cocoon in the stone Buddha's lap	Translator's notes: On its way to 'rebirth' as a butterfly, the caterpillar in its cocoon symbolizes Buddhist awakening	JP	No
Sun Mar 20 15:03:54 EDT 2022	ard19@psu.edu	Kobayashi Issa	https://web.archive.org/web/20221209210248/http://haikuguy.com/issa/	1812	Issa1812cricket1	cricket-- on the young buck's antler's tip		JP	No
Sun Mar 20 15:04:06 EDT 2022	ard19@psu.edu	Kobayashi Issa	https://web.archive.org/web/20221209210248/http://haikuguy.com/issa/	1812	Issa1812cricket2	the cricket crawls in chirping... winter quilt		JP	No
Mon Mar 21 13:48:16 EDT 2022	ard19@psu.edu	Kobayashi Issa	https://web.archive.org/web/20221209210248/http://haikuguy.com/issa/	1812	Issa1812fireflies1	reed house-- though no one comes fireflies are good		JP	No
Mon Mar 21 13:50:35 EDT 2022	ard19@psu.edu	Kobayashi Issa	https://web.archive.org/web/20221209210248/http://haikuguy.com/issa/	1812	Issa1812fireflies2	kept as pets by citizens of Edo... fireflies		JP	No
Mon Mar 21 13:52:56 EDT 2022	ard19@psu.edu	Kobayashi Issa	https://web.archive.org/web/20221209210248/http://haikuguy.com/issa/	1812	Issa1812fireflies3	a mouth calling fireflies-- one flies in		JP	No
Mon Mar 21 13:53:15 EDT 2022	ard19@psu.edu	Kobayashi Issa	https://web.archive.org/web/20221209210248/http://haikuguy.com/issa/	1812	Issa1812fireflies4	evening falls-- to the just-sold grass fireflies flit		JP	No
Mon Mar 21 13:49:59 EDT 2022	ard19@psu.edu	Kobayashi Issa	https://web.archive.org/web/20221209210248/http://haikuguy.com/issa/	1812	Issa1812firefly1	if a firefly comes it comes to lick... lamp oil		JP	No
Mon Mar 21 13:53:55 EDT 2022	ard19@psu.edu	Kobayashi Issa	https://web.archive.org/web/20221209210248/http://haikuguy.com/issa/	1812	Issa1812firefly10	evening firefly-- dies while licking the moxa cautery	Translator's notes: In traditional medicine, moxa cauteries are sharp sticks of wormwood that are stuck into flesh, and burned, for healing purposes or simply for good health.	JP	No
Mon Mar 21 13:54:19 EDT 2022	ard19@psu.edu	Kobayashi Issa	https://web.archive.org/web/20221209210248/http://haikuguy.com/issa/	1812	Issa1812firefly11	come, firefly! to my hands clapping clapping		JP	No
Mon Mar 21 13:50:17 EDT 2022	ard19@psu.edu	Kobayashi Issa	https://web.archive.org/web/20221209210248/http://haikuguy.com/issa/	1812	Issa1812firefly2	a single blade of grass beckons... the firefly		JP	No
Mon Mar 21 13:50:47 EDT 2022	ard19@psu.edu	Kobayashi Issa	https://web.archive.org/web/20221209210248/http://haikuguy.com/issa/	1812	Issa1812firefly3	he likes the grass of my umbrella-hat... flitting firefly		JP	No
Mon Mar 21 13:51:02 EDT 2022	ard19@psu.edu	Kobayashi Issa	https://web.archive.org/web/20221209210248/http://haikuguy.com/issa/	1812	Issa1812firefly4	the grass sniffed by the dog... a firefly flies		JP	No
Mon Mar 21 13:51:16 EDT 2022	ard19@psu.edu	Kobayashi Issa	https://web.archive.org/web/20221209210248/http://haikuguy.com/issa/	1812	Issa1812firefly5	over the crunch-crunch of my eating... a firefly flits		JP	No
Mon Mar 21 13:51:35 EDT 2022	ard19@psu.edu	Kobayashi Issa	https://web.archive.org/web/20221209210248/http://haikuguy.com/issa/	1812	Issa1812firefly6	Don't bump your head on that stone!' flitting firefly		JP	No
Mon Mar 21 13:52:09 EDT 2022	ard19@psu.edu	Kobayashi Issa	https://web.archive.org/web/20221209210248/http://haikuguy.com/issa/	1812	Issa1812firefly7	fly away, firefly my hut's smoky! smoky!		JP	No
Mon Mar 21 13:52:27 EDT 2022	ard19@psu.edu	Kobayashi Issa	https://web.archive.org/web/20221209210248/http://haikuguy.com/issa/	1812	Issa1812firefly8	called forth by Mr. Long-Beard... the first firefly		JP	No
Mon Mar 21 13:52:42 EDT 2022	ard19@psu.edu	Kobayashi Issa	https://web.archive.org/web/20221209210248/http://haikuguy.com/issa/	1812	Issa1812firefly9	firefly lights? though no one comes the hut is good		JP	No
Mon Mar 21 11:27:16 EDT 2022	ard19@psu.edu	Kobayashi Issa	https://web.archive.org/web/20221209210248/http://haikuguy.com/issa/	1812	Issa1812flea1	Musashi Plain-- the flea also heads for the peaks of clouds		JP	No
Mon Mar 21 11:28:06 EDT 2022	ard19@psu.edu	Kobayashi Issa	https://web.archive.org/web/20221209210248/http://haikuguy.com/issa/	1812	Issa1812flea2	a flea jumps in the laughing Buddha's mouth		JP	No
Mon Mar 21 11:28:23 EDT 2022	ard19@psu.edu	Kobayashi Issa	https://web.archive.org/web/20221209210248/http://haikuguy.com/issa/	1812	Issa1812flea3	evening-- in a big sake cup moon and a flea		JP	No
Mon Mar 21 11:27:37 EDT 2022	ard19@psu.edu	Kobayashi Issa	https://web.archive.org/web/20221209210248/http://haikuguy.com/issa/	1812	Issa1812fleas1	on a deserted mountain pinching fleas... evening cool		JP	No
Mon Mar 21 11:27:51 EDT 2022	ard19@psu.edu	Kobayashi Issa	https://web.archive.org/web/20221209210248/http://haikuguy.com/issa/	1812	Issa1812fleas2	my hut's fleas how cute! they sleep with me		JP	No
Mon Mar 21 08:51:37 EDT 2022	ard19@psu.edu	Kobayashi Issa	https://web.archive.org/web/20221209210248/http://haikuguy.com/issa/	1812	Issa1812flies	the wildflowers a-buzz with flies making love		JP	No
Mon Mar 21 11:06:34 EDT 2022	ard19@psu.edu	Kobayashi Issa	https://web.archive.org/web/20221209210248/http://haikuguy.com/issa/	1812	Issa1812insects1	the horse's bell the insects' weaving... evening cool		JP	No
Mon Mar 21 11:07:08 EDT 2022	ard19@psu.edu	Kobayashi Issa	https://web.archive.org/web/20221209210248/http://haikuguy.com/issa/	1812	Issa1812insects2	even the insects sing: 'It's great Tanabata! Tanabata!'		JP	No
Mon Mar 21 08:23:18 EDT 2022	ard19@psu.edu	Kobayashi Issa	https://web.archive.org/web/20221209210248/http://haikuguy.com/issa/	1812	Issa1812katydid1	I smell melons-- where might they be katydid?		JP	No
Mon Mar 21 08:23:36 EDT 2022	ard19@psu.edu	Kobayashi Issa	https://web.archive.org/web/20221209210248/http://haikuguy.com/issa/	1812	Issa1812katydid2	gorging himself on the cat's food... katydid		JP	No
Mon Mar 21 08:23:56 EDT 2022	ard19@psu.edu	Kobayashi Issa	https://web.archive.org/web/20221209210248/http://haikuguy.com/issa/	1812	Issa1812katydid3	a grain of rice stuck to his cheek... katydid		JP	No
Mon Mar 21 08:24:16 EDT 2022	ard19@psu.edu	Kobayashi Issa	https://web.archive.org/web/20221209210248/http://haikuguy.com/issa/	1812	Issa1812katydid4	come again I'll lend you my lap... katydid		JP	No
Mon Mar 21 08:03:45 EDT 2022	ard19@psu.edu	Kobayashi Issa	https://web.archive.org/web/20221209210248/http://haikuguy.com/issa/	1812	Issa1812lice	in my palm next to one of my lice... ice		JP	No
Mon Mar 21 15:38:28 EDT 2022	ard19@psu.edu	Kobayashi Issa	https://web.archive.org/web/20221209210248/http://haikuguy.com/issa/	1812	Issa1812mosquito1	in the deep heart of the tall bamboo... an afternoon mosquito net		JP	No
Mon Mar 21 15:38:41 EDT 2022	ard19@psu.edu	Kobayashi Issa	https://web.archive.org/web/20221209210248/http://haikuguy.com/issa/	1812	Issa1812mosquito2	my home village-- from inside my mosquito net I watch		JP	No
Mon Mar 21 15:39:08 EDT 2022	ard19@psu.edu	Kobayashi Issa	https://web.archive.org/web/20221209210248/http://haikuguy.com/issa/	1812	Issa1812mosquito3	one mosquito flies down my throat... an uproar!		JP	No
Mon Mar 21 15:39:44 EDT 2022	ard19@psu.edu	Kobayashi Issa	https://web.archive.org/web/20221209210248/http://haikuguy.com/issa/	1812	Issa1812mosquito4	the first to arise a mosquito swarm... ancestors' altar		JP	No
Mon Mar 21 15:38:54 EDT 2022	ard19@psu.edu	Kobayashi Issa	https://web.archive.org/web/20221209210248/http://haikuguy.com/issa/	1812	Issa1812mosquitoes1	beyond the swarming mosquitoes, the no-good hackberry tree		JP	No
Mon Mar 21 15:39:28 EDT 2022	ard19@psu.edu	Kobayashi Issa	https://web.archive.org/web/20221209210248/http://haikuguy.com/issa/	1812	Issa1812mosquitoes2	earthworms singing mosquitoes on rice cakes... Bon Festival moon		JP	No
Sun Mar 20 23:09:10 EDT 2022	ard19@psu.edu	Kobayashi Issa	https://web.archive.org/web/20221209210248/http://haikuguy.com/issa/	1812	Issa1812silkworms	ancestors' altar-- for gnawing silkworms, too a tea offering		JP	No
Sun Mar 20 11:45:21 EDT 2022	ard19@psu.edu	Kobayashi Issa	https://web.archive.org/web/20221209210248/http://haikuguy.com/issa/	1812	Issa1812tiger_moth	tiger moth-- people acting like people are hateful		JP	No
Sun Mar 20 12:48:11 EDT 2022	ard19@psu.edu	Kobayashi Issa	https://web.archive.org/web/20221209210248/http://haikuguy.com/issa/	1813	Issa1813autumn_butterfly	autumn butterfly on the scarecrow's sleeve clinging		JP	No
Sat Mar 19 22:54:35 EDT 2022	ard19@psu.edu	Kobayashi Issa	https://web.archive.org/web/20221209210248/http://haikuguy.com/issa/	1813	Issa1813bee	like a cow the bee buzzes... a peony		JP	No
Sat Mar 19 22:53:32 EDT 2022	ard19@psu.edu	Kobayashi Issa	https://web.archive.org/web/20221209210248/http://haikuguy.com/issa/	1813	Issa1813bees	mountain bees buzz-buzz pass through the temple room		JP	No
Sun Mar 20 12:01:08 EDT 2022	ard19@psu.edu	Kobayashi Issa	https://web.archive.org/web/20221209210248/http://haikuguy.com/issa/	1813	Issa1813bug1	night after night the bug-eating bugs' cold voices		JP	No
Sun Mar 20 12:01:45 EDT 2022	ard19@psu.edu	Kobayashi Issa	https://web.archive.org/web/20221209210248/http://haikuguy.com/issa/	1813	Issa1813bug2	he's called the mum-gobbling bug... winter seclusion		JP	No
Sun Mar 20 12:47:45 EDT 2022	ard19@psu.edu	Kobayashi Issa	https://web.archive.org/web/20221209210248/http://haikuguy.com/issa/	1813	Issa1813butterflies_dragonflies	from tomorrow on it's a winter sky... butterflies, dragonflies!		JP	No
Sun Mar 20 12:44:31 EDT 2022	ard19@psu.edu	Kobayashi Issa	https://web.archive.org/web/20221209210248/http://haikuguy.com/issa/	1813	Issa1813butterflies1	my back-alley home-- five feet of sky but spring butterflies		JP	No
Sun Mar 20 12:44:55 EDT 2022	ard19@psu.edu	Kobayashi Issa	https://web.archive.org/web/20221209210248/http://haikuguy.com/issa/	1813	Issa1813butterflies2	Suruga Road-- even the butterflies dream about Mount Fuji		JP	No
Sun Mar 20 12:44:41 EDT 2022	ard19@psu.edu	Kobayashi Issa	https://web.archive.org/web/20221209210248/http://haikuguy.com/issa/	1813	Issa1813butterfly1	morning rain-- a butterfly licks it up		JP	No
Sun Mar 20 12:47:13 EDT 2022	ard19@psu.edu	Kobayashi Issa	https://web.archive.org/web/20221209210248/http://haikuguy.com/issa/	1813	Issa1813butterfly10	stuck to the dog curled asleep... little butterfly		JP	No
Sun Mar 20 12:47:59 EDT 2022	ard19@psu.edu	Kobayashi Issa	https://web.archive.org/web/20221209210248/http://haikuguy.com/issa/	1813	Issa1813butterfly11	among the dewdrops the butterfly's mood improves		JP	No
Sun Mar 20 12:45:09 EDT 2022	ard19@psu.edu	Kobayashi Issa	https://web.archive.org/web/20221209210248/http://haikuguy.com/issa/	1813	Issa1813butterfly2	weak tea-- every day the butterfly stops by		JP	No
Sun Mar 20 12:45:23 EDT 2022	ard19@psu.edu	Kobayashi Issa	https://web.archive.org/web/20221209210248/http://haikuguy.com/issa/	1813	Issa1813butterfly3	tea smoke-- into the butterfly's face it blows		JP	No
Sun Mar 20 12:45:39 EDT 2022	ard19@psu.edu	Kobayashi Issa	https://web.archive.org/web/20221209210248/http://haikuguy.com/issa/	1813	Issa1813butterfly4	a butterfly comes to my good-for-nothing hut		JP	No
Sun Mar 20 12:46:04 EDT 2022	ard19@psu.edu	Kobayashi Issa	https://web.archive.org/web/20221209210248/http://haikuguy.com/issa/	1813	Issa1813butterfly5	amid butterflies little butterflies mountain home		JP	No
Sun Mar 20 12:46:18 EDT 2022	ard19@psu.edu	Kobayashi Issa	https://web.archive.org/web/20221209210248/http://haikuguy.com/issa/	1813	Issa1813butterfly6	a butterfly, a cat deep asleep... temple sitting room		JP	No
Sun Mar 20 12:46:29 EDT 2022	ard19@psu.edu	Kobayashi Issa	https://web.archive.org/web/20221209210248/http://haikuguy.com/issa/	1813	Issa1813butterfly7	an arm for a pillow-- every day the butterfly visits		JP	No
Sun Mar 20 12:46:42 EDT 2022	ard19@psu.edu	Kobayashi Issa	https://web.archive.org/web/20221209210248/http://haikuguy.com/issa/	1813	Issa1813butterfly8	lending it to the sleeping butterfly... my knee		JP	No
Sun Mar 20 12:46:55 EDT 2022	ard19@psu.edu	Kobayashi Issa	https://web.archive.org/web/20221209210248/http://haikuguy.com/issa/	1813	Issa1813butterfly9	stray cat look! the butterfly's well-behaved		JP	No
Sun Mar 20 14:46:04 EDT 2022	ard19@psu.edu	Kobayashi Issa	https://web.archive.org/web/20221209210248/http://haikuguy.com/issa/	1813	Issa1813cicada1	hush cicada! Mr. Long-Beard has arrived		JP	No
Sun Mar 20 14:46:16 EDT 2022	ard19@psu.edu	Kobayashi Issa	https://web.archive.org/web/20221209210248/http://haikuguy.com/issa/	1813	Issa1813cicada2	temple mountain-- buzzing into my sleeve a cicada		JP	No
Sun Mar 20 14:47:14 EDT 2022	ard19@psu.edu	Kobayashi Issa	https://web.archive.org/web/20221209210248/http://haikuguy.com/issa/	1813	Issa1813cicada3	leasing his antler to the cicada... the young buck		JP	No
Sun Mar 20 14:45:10 EDT 2022	ard19@psu.edu	Kobayashi Issa	https://web.archive.org/web/20221209210248/http://haikuguy.com/issa/	1813	Issa1813cicadas1	cicadas chirr-- looking like an umbrella-hat Lake Biwa		JP	No
Sun Mar 20 14:45:23 EDT 2022	ard19@psu.edu	Kobayashi Issa	https://web.archive.org/web/20221209210248/http://haikuguy.com/issa/	1813	Issa1813cicadas2	cicadas chirr-- sticking to the sky Mogami River		JP	No
Sun Mar 20 14:45:52 EDT 2022	ard19@psu.edu	Kobayashi Issa	https://web.archive.org/web/20221209210248/http://haikuguy.com/issa/	1813	Issa1813cicadas3	cicadas chirr-- my hut, too, becoming stone	Translator's notes: Bash√¥ wrote that the cicada song was so piercing that it drilled into rock. Issa takes it a step further, claiming that his hut has become Bash√¥'s rock!	JP	No
Sun Mar 20 15:04:18 EDT 2022	ard19@psu.edu	Kobayashi Issa	https://web.archive.org/web/20221209210248/http://haikuguy.com/issa/	1813	Issa1813cricket	scolding the cricket in my sleep... thatched hut		JP	No
Sun Mar 20 15:04:33 EDT 2022	ard19@psu.edu	Kobayashi Issa	https://web.archive.org/web/20221209210248/http://haikuguy.com/issa/	1813	Issa1813crickets	the crickets raise a ruckus... another month ends		JP	No
Sun Mar 20 15:13:30 EDT 2022	ard19@psu.edu	Kobayashi Issa	https://web.archive.org/web/20221209210248/http://haikuguy.com/issa/	1813	Issa1813dragonfly1	young bamboo-- the blind dragonfly carousing		JP	No
Sun Mar 20 15:13:41 EDT 2022	ard19@psu.edu	Kobayashi Issa	https://web.archive.org/web/20221209210248/http://haikuguy.com/issa/	1813	Issa1813dragonfly2	glared at by the dragonfly... the Buddha		JP	No
Sun Mar 20 15:13:57 EDT 2022	ard19@psu.edu	Kobayashi Issa	https://web.archive.org/web/20221209210248/http://haikuguy.com/issa/	1813	Issa1813dragonfly3	the dragonfly dips his butt... Sumida River		JP	No
Sun Mar 20 15:14:10 EDT 2022	ard19@psu.edu	Kobayashi Issa	https://web.archive.org/web/20221209210248/http://haikuguy.com/issa/	1813	Issa1813dragonfly4	don't be lazy! O dragonfly turned so red		JP	No
Mon Mar 21 13:54:46 EDT 2022	ard19@psu.edu	Kobayashi Issa	https://web.archive.org/web/20221209210248/http://haikuguy.com/issa/	1813	Issa1813fireflies1	the raftsman has had his fill... fireflies		JP	No
Mon Mar 21 13:58:49 EDT 2022	ard19@psu.edu	Kobayashi Issa	https://web.archive.org/web/20221209210248/http://haikuguy.com/issa/	1813	Issa1813fireflies10	my dwelling-- mingling with the mice pretty fireflies		JP	No
Mon Mar 21 13:55:29 EDT 2022	ard19@psu.edu	Kobayashi Issa	https://web.archive.org/web/20221209210248/http://haikuguy.com/issa/	1813	Issa1813fireflies2	raftsman-- watching fireflies as if they're to blame		JP	No
Mon Mar 21 13:55:45 EDT 2022	ard19@psu.edu	Kobayashi Issa	https://web.archive.org/web/20221209210248/http://haikuguy.com/issa/	1813	Issa1813fireflies3	my house's pillar doesn't suit their taste... flitting fireflies		JP	No
Mon Mar 21 13:56:00 EDT 2022	ard19@psu.edu	Kobayashi Issa	https://web.archive.org/web/20221209210248/http://haikuguy.com/issa/	1813	Issa1813fireflies4	thatched house-- catching and releasing fireflies		JP	No
Mon Mar 21 13:56:14 EDT 2022	ard19@psu.edu	Kobayashi Issa	https://web.archive.org/web/20221209210248/http://haikuguy.com/issa/	1813	Issa1813fireflies5	from the plume grass from the pine fireflies! fireflies!		JP	No
Mon Mar 21 13:56:39 EDT 2022	ard19@psu.edu	Kobayashi Issa	https://web.archive.org/web/20221209210248/http://haikuguy.com/issa/	1813	Issa1813fireflies6	it's only natural-- on the mountain where I live skinny fireflies		JP	No
Mon Mar 21 13:57:06 EDT 2022	ard19@psu.edu	Kobayashi Issa	https://web.archive.org/web/20221209210248/http://haikuguy.com/issa/	1813	Issa1813fireflies7	old wall-- for no particular reason fireflies visit		JP	No
Mon Mar 21 13:57:35 EDT 2022	ard19@psu.edu	Kobayashi Issa	https://web.archive.org/web/20221209210248/http://haikuguy.com/issa/	1813	Issa1813fireflies8	Mokubo Temple-- the dog calls, too fireflies come		JP	No
Mon Mar 21 13:58:30 EDT 2022	ard19@psu.edu	Kobayashi Issa	https://web.archive.org/web/20221209210248/http://haikuguy.com/issa/	1813	Issa1813fireflies9	though my voice wasn't heard... fireflies visit		JP	No
Mon Mar 21 13:54:33 EDT 2022	ard19@psu.edu	Kobayashi Issa	https://web.archive.org/web/20221209210248/http://haikuguy.com/issa/	1813	Issa1813firefly1	clinging to the raftsman's chopstick... firefly		JP	No
Mon Mar 21 13:55:04 EDT 2022	ard19@psu.edu	Kobayashi Issa	https://web.archive.org/web/20221209210248/http://haikuguy.com/issa/	1813	Issa1813firefly2	on the raftsman's chopstick once again... firefly		JP	No
Mon Mar 21 13:56:50 EDT 2022	ard19@psu.edu	Kobayashi Issa	https://web.archive.org/web/20221209210248/http://haikuguy.com/issa/	1813	Issa1813firefly3	an arm for a pillow-- from the nape of my neck a firefly flits		JP	No
Mon Mar 21 13:57:18 EDT 2022	ard19@psu.edu	Kobayashi Issa	https://web.archive.org/web/20221209210248/http://haikuguy.com/issa/	1813	Issa1813firefly4	he flips a page of the Lotus Sutra... a firefly flies		JP	No
Mon Mar 21 13:58:02 EDT 2022	ard19@psu.edu	Kobayashi Issa	https://web.archive.org/web/20221209210248/http://haikuguy.com/issa/	1813	Issa1813firefly5	don't go, firefly! even at night Kyoto is noisy		JP	No
Mon Mar 21 13:58:16 EDT 2022	ard19@psu.edu	Kobayashi Issa	https://web.archive.org/web/20221209210248/http://haikuguy.com/issa/	1813	Issa1813firefly6	go away, firefly! the teapot's mouth gapes		JP	No
Mon Mar 21 13:59:07 EDT 2022	ard19@psu.edu	Kobayashi Issa	https://web.archive.org/web/20221209210248/http://haikuguy.com/issa/	1813	Issa1813firefly7	in autumn wind escaping on foot... firefly		JP	No
Mon Mar 21 11:28:39 EDT 2022	ard19@psu.edu	Kobayashi Issa	https://web.archive.org/web/20221209210248/http://haikuguy.com/issa/	1813	Issa1813flea1	the swimming flea thinks to reach them... billowing clouds		JP	No
Mon Mar 21 11:35:34 EDT 2022	ard19@psu.edu	Kobayashi Issa	https://web.archive.org/web/20221209210248/http://haikuguy.com/issa/	1813	Issa1813flea10	autumn rain-- I send an unwilling flea flying		JP	No
Mon Mar 21 11:28:54 EDT 2022	ard19@psu.edu	Kobayashi Issa	https://web.archive.org/web/20221209210248/http://haikuguy.com/issa/	1813	Issa1813flea2	even you have 'flea-spotting eyes'... cuckoo		JP	No
Mon Mar 21 11:29:07 EDT 2022	ard19@psu.edu	Kobayashi Issa	https://web.archive.org/web/20221209210248/http://haikuguy.com/issa/	1813	Issa1813flea3	pesky flea caught in my hand become a Buddha!		JP	No
Mon Mar 21 11:30:44 EDT 2022	ard19@psu.edu	Kobayashi Issa	https://web.archive.org/web/20221209210248/http://haikuguy.com/issa/	1813	Issa1813flea4	grassy meadow-- the flea jumps to points unknown		JP	No
Mon Mar 21 11:30:59 EDT 2022	ard19@psu.edu	Kobayashi Issa	https://web.archive.org/web/20221209210248/http://haikuguy.com/issa/	1813	Issa1813flea5	tired of walking on my wrinkled arm the flea jumps		JP	No
Mon Mar 21 11:31:24 EDT 2022	ard19@psu.edu	Kobayashi Issa	https://web.archive.org/web/20221209210248/http://haikuguy.com/issa/	1813	Issa1813flea6	Jump away, flea! they're cutting grass for thatch...' maiden flower		JP	No
Mon Mar 21 11:32:04 EDT 2022	ard19@psu.edu	Kobayashi Issa	https://web.archive.org/web/20221209210248/http://haikuguy.com/issa/	1813	Issa1813flea7	even flea bites on the young are pretty		JP	No
Mon Mar 21 11:32:34 EDT 2022	ard19@psu.edu	Kobayashi Issa	https://web.archive.org/web/20221209210248/http://haikuguy.com/issa/	1813	Issa1813flea8	bloated flea are you walking it off? up a tree		JP	No
Mon Mar 21 11:33:10 EDT 2022	ard19@psu.edu	Kobayashi Issa	https://web.archive.org/web/20221209210248/http://haikuguy.com/issa/	1813	Issa1813flea9	a skinny flea makes a healthy ruckus... mountain home		JP	No
Mon Mar 21 11:32:17 EDT 2022	ard19@psu.edu	Kobayashi Issa	https://web.archive.org/web/20221209210248/http://haikuguy.com/issa/	1813	Issa1813fleas_flies	held in contempt by fleas and flies... today too ends		JP	No
Mon Mar 21 11:29:23 EDT 2022	ard19@psu.edu	Kobayashi Issa	https://web.archive.org/web/20221209210248/http://haikuguy.com/issa/	1813	Issa1813fleas1	dawn-- to Fuji! to Fuji! fleas jumping off		JP	No
Mon Mar 21 11:33:39 EDT 2022	ard19@psu.edu	Kobayashi Issa	https://web.archive.org/web/20221209210248/http://haikuguy.com/issa/	1813	Issa1813fleas10	now and then even the fleas sobbing... a cold night		JP	No
Mon Mar 21 11:34:03 EDT 2022	ard19@psu.edu	Kobayashi Issa	https://web.archive.org/web/20221209210248/http://haikuguy.com/issa/	1813	Issa1813fleas11	for you fleas the night must be long... and lonely?		JP	No
Mon Mar 21 11:34:16 EDT 2022	ard19@psu.edu	Kobayashi Issa	https://web.archive.org/web/20221209210248/http://haikuguy.com/issa/	1813	Issa1813fleas12	thippity thump! the fleas this long night in a fine mood		JP	No
Mon Mar 21 11:35:51 EDT 2022	ard19@psu.edu	Kobayashi Issa	https://web.archive.org/web/20221209210248/http://haikuguy.com/issa/	1813	Issa1813fleas13	my evicted fleas have returned... autumn rain		JP	No
Mon Mar 21 11:36:15 EDT 2022	ard19@psu.edu	Kobayashi Issa	https://web.archive.org/web/20221209210248/http://haikuguy.com/issa/	1813	Issa1813fleas14	morning-glories-- every morning the fleas' hideout		JP	No
Mon Mar 21 11:29:41 EDT 2022	ard19@psu.edu	Kobayashi Issa	https://web.archive.org/web/20221209210248/http://haikuguy.com/issa/	1813	Issa1813fleas2	hut's fleas-- don't get gobbled by the fat sparrow!		JP	No
Mon Mar 21 11:29:53 EDT 2022	ard19@psu.edu	Kobayashi Issa	https://web.archive.org/web/20221209210248/http://haikuguy.com/issa/	1813	Issa1813fleas3	hut's fleas-- when did you get so pitifully thin?		JP	No
Mon Mar 21 11:30:06 EDT 2022	ard19@psu.edu	Kobayashi Issa	https://web.archive.org/web/20221209210248/http://haikuguy.com/issa/	1813	Issa1813fleas4	though late I go to greet them... hut's fleas		JP	No
Mon Mar 21 11:30:24 EDT 2022	ard19@psu.edu	Kobayashi Issa	https://web.archive.org/web/20221209210248/http://haikuguy.com/issa/	1813	Issa1813fleas5	the gate's hackberry tree catches fleas from people		JP	No
Mon Mar 21 11:31:12 EDT 2022	ard19@psu.edu	Kobayashi Issa	https://web.archive.org/web/20221209210248/http://haikuguy.com/issa/	1813	Issa1813fleas6	away for so long but you're still here? hut's fleas		JP	No
Mon Mar 21 11:31:42 EDT 2022	ard19@psu.edu	Kobayashi Issa	https://web.archive.org/web/20221209210248/http://haikuguy.com/issa/	1813	Issa1813fleas7	hop off, fleas and see Matsushima		JP	No
Mon Mar 21 11:32:55 EDT 2022	ard19@psu.edu	Kobayashi Issa	https://web.archive.org/web/20221209210248/http://haikuguy.com/issa/	1813	Issa1813fleas8	waking up-- sending fleas jumping to Sumida River		JP	No
Mon Mar 21 11:33:26 EDT 2022	ard19@psu.edu	Kobayashi Issa	https://web.archive.org/web/20221209210248/http://haikuguy.com/issa/	1813	Issa1813fleas9	a good day, eh? fleas dancing and hopping		JP	No
Sat Mar 19 23:35:59 EDT 2022	ard19@psu.edu	Kobayashi Issa	https://web.archive.org/web/20221209210248/http://haikuguy.com/issa/	1813	Issa1813fly_butterfly1	swatting a fly four or five inches away... little butterfly		JP	No
Sun Mar 20 12:47:32 EDT 2022	ard19@psu.edu	Kobayashi Issa	https://web.archive.org/web/20221209210248/http://haikuguy.com/issa/	1813	Issa1813fly_butterfly2	swatting a fly four or five inches away... little butterfly		JP	No
Mon Mar 21 11:07:26 EDT 2022	ard19@psu.edu	Kobayashi Issa	https://web.archive.org/web/20221209210248/http://haikuguy.com/issa/	1813	Issa1813insect1	little straw mat-- a green plant-like insect singing		JP	No
Mon Mar 21 11:07:46 EDT 2022	ard19@psu.edu	Kobayashi Issa	https://web.archive.org/web/20221209210248/http://haikuguy.com/issa/	1813	Issa1813insect2	stop again! with your lantern stop! a green insect		JP	No
Mon Mar 21 08:24:40 EDT 2022	ard19@psu.edu	Kobayashi Issa	https://web.archive.org/web/20221209210248/http://haikuguy.com/issa/	1813	Issa1813katydid1	in the cool air me and flame-drawn katydid		JP	No
Mon Mar 21 08:28:08 EDT 2022	ard19@psu.edu	Kobayashi Issa	https://web.archive.org/web/20221209210248/http://haikuguy.com/issa/	1813	Issa1813katydid10	do you think my head's grass? katydid		JP	No
Mon Mar 21 08:28:35 EDT 2022	ard19@psu.edu	Kobayashi Issa	https://web.archive.org/web/20221209210248/http://haikuguy.com/issa/	1813	Issa1813katydid11	daffodils-- and for good luck a katydid!		JP	No
Mon Mar 21 08:24:58 EDT 2022	ard19@psu.edu	Kobayashi Issa	https://web.archive.org/web/20221209210248/http://haikuguy.com/issa/	1813	Issa1813katydid2	airing out the bedding-- atop the futon a katydid		JP	No
Mon Mar 21 08:25:19 EDT 2022	ard19@psu.edu	Kobayashi Issa	https://web.archive.org/web/20221209210248/http://haikuguy.com/issa/	1813	Issa1813katydid3	harvest moon-- in the seat of honor a katydid chirrs		JP	No
Mon Mar 21 08:25:46 EDT 2022	ard19@psu.edu	Kobayashi Issa	https://web.archive.org/web/20221209210248/http://haikuguy.com/issa/	1813	Issa1813katydid4	inside the broom I'm sweeping with... a katydid		JP	No
Mon Mar 21 08:26:11 EDT 2022	ard19@psu.edu	Kobayashi Issa	https://web.archive.org/web/20221209210248/http://haikuguy.com/issa/	1813	Issa1813katydid5	you be good and guard the house... katydid		JP	No
Mon Mar 21 08:26:36 EDT 2022	ard19@psu.edu	Kobayashi Issa	https://web.archive.org/web/20221209210248/http://haikuguy.com/issa/	1813	Issa1813katydid6	up to today such a healthy singer... katydid		JP	No
Mon Mar 21 08:26:55 EDT 2022	ard19@psu.edu	Kobayashi Issa	https://web.archive.org/web/20221209210248/http://haikuguy.com/issa/	1813	Issa1813katydid7	the grain grinder gives it a scolding... katydid		JP	No
Mon Mar 21 08:27:28 EDT 2022	ard19@psu.edu	Kobayashi Issa	https://web.archive.org/web/20221209210248/http://haikuguy.com/issa/	1813	Issa1813katydid8	still no wife his voice grows hoarse... katydid		JP	No
Mon Mar 21 08:27:47 EDT 2022	ard19@psu.edu	Kobayashi Issa	https://web.archive.org/web/20221209210248/http://haikuguy.com/issa/	1813	Issa1813katydid9	on the bridge pile smeared with mud... katydid		JP	No
Mon Mar 21 08:04:07 EDT 2022	ard19@psu.edu	Kobayashi Issa	https://web.archive.org/web/20221209210248/http://haikuguy.com/issa/	1813	Issa1813lice	for you lice is the night long? is it lonely?		JP	No
Mon Mar 21 15:40:28 EDT 2022	ard19@psu.edu	Kobayashi Issa	https://web.archive.org/web/20221209210248/http://haikuguy.com/issa/	1813	Issa1813mosquito_larvae	mosquito larvae-- in a day how many ups and downs?		JP	No
Mon Mar 21 15:40:12 EDT 2022	ard19@psu.edu	Kobayashi Issa	https://web.archive.org/web/20221209210248/http://haikuguy.com/issa/	1813	Issa1813mosquito1	my home village-- dangling into the mosquito net wildflowers		JP	No
Mon Mar 21 15:40:43 EDT 2022	ard19@psu.edu	Kobayashi Issa	https://web.archive.org/web/20221209210248/http://haikuguy.com/issa/	1813	Issa1813mosquito2	morning after morning a mosquito hideout... the temple flower		JP	No
Mon Mar 21 15:42:05 EDT 2022	ard19@psu.edu	Kobayashi Issa	https://web.archive.org/web/20221209210248/http://haikuguy.com/issa/	1813	Issa1813mosquito3	into the mosquito swarm take care! take care! swallow		JP	No
Mon Mar 21 15:42:18 EDT 2022	ard19@psu.edu	Kobayashi Issa	https://web.archive.org/web/20221209210248/http://haikuguy.com/issa/	1813	Issa1813mosquito4	mosquito swarm-- into my sleeve they rise		JP	No
Mon Mar 21 15:42:38 EDT 2022	ard19@psu.edu	Kobayashi Issa	https://web.archive.org/web/20221209210248/http://haikuguy.com/issa/	1813	Issa1813mosquito5	the mosquito swarm stops for a visit... the hedge		JP	No
Mon Mar 21 15:43:10 EDT 2022	ard19@psu.edu	Kobayashi Issa	https://web.archive.org/web/20221209210248/http://haikuguy.com/issa/	1813	Issa1813mosquito6	mosquito swarm-- there are far better houses than mine!		JP	No
Mon Mar 21 15:39:58 EDT 2022	ard19@psu.edu	Kobayashi Issa	https://web.archive.org/web/20221209210248/http://haikuguy.com/issa/	1813	Issa1813mosquitoes1	Shinano road-- when the snow finally melts mosquitoes whine		JP	No
Mon Mar 21 15:44:20 EDT 2022	ard19@psu.edu	Kobayashi Issa	https://web.archive.org/web/20221209210248/http://haikuguy.com/issa/	1813	Issa1813mosquitoes10	comparing butts in Kannon's temple... mosquitoes		JP	No
Mon Mar 21 15:44:41 EDT 2022	ard19@psu.edu	Kobayashi Issa	https://web.archive.org/web/20221209210248/http://haikuguy.com/issa/	1813	Issa1813mosquitoes11	up my sleeve-- mosquitoes are pounding a rice cake		JP	No
Mon Mar 21 15:45:01 EDT 2022	ard19@psu.edu	Kobayashi Issa	https://web.archive.org/web/20221209210248/http://haikuguy.com/issa/	1813	Issa1813mosquitoes12	driven from next door's smudge pot... mosquitoes		JP	No
Mon Mar 21 15:45:12 EDT 2022	ard19@psu.edu	Kobayashi Issa	https://web.archive.org/web/20221209210248/http://haikuguy.com/issa/	1813	Issa1813mosquitoes13	where there's people there's mosquitoes... admiring the willow		JP	No
Mon Mar 21 15:45:33 EDT 2022	ard19@psu.edu	Kobayashi Issa	https://web.archive.org/web/20221209210248/http://haikuguy.com/issa/	1813	Issa1813mosquitoes14	imperial palace-- even in Kyoto's night mosquitoes whine		JP	No
Mon Mar 21 15:40:58 EDT 2022	ard19@psu.edu	Kobayashi Issa	https://web.archive.org/web/20221209210248/http://haikuguy.com/issa/	1813	Issa1813mosquitoes2	just now built by mosquitoes... a towering swarm!		JP	No
Mon Mar 21 15:41:15 EDT 2022	ard19@psu.edu	Kobayashi Issa	https://web.archive.org/web/20221209210248/http://haikuguy.com/issa/	1813	Issa1813mosquitoes3	mosquitoes party in the rice cake tub... again a swarm		JP	No
Mon Mar 21 15:41:32 EDT 2022	ard19@psu.edu	Kobayashi Issa	https://web.archive.org/web/20221209210248/http://haikuguy.com/issa/	1813	Issa1813mosquitoes4	in the rice cake tub a swarm... whining mosquitoes		JP	No
Mon Mar 21 15:41:49 EDT 2022	ard19@psu.edu	Kobayashi Issa	https://web.archive.org/web/20221209210248/http://haikuguy.com/issa/	1813	Issa1813mosquitoes5	amid the buzz of mosquitoes a bit of red... wildflower		JP	No
Mon Mar 21 15:42:54 EDT 2022	ard19@psu.edu	Kobayashi Issa	https://web.archive.org/web/20221209210248/http://haikuguy.com/issa/	1813	Issa1813mosquitoes6	swarming mosquitoes-- if you return tomorrow stay out front!		JP	No
Mon Mar 21 15:43:26 EDT 2022	ard19@psu.edu	Kobayashi Issa	https://web.archive.org/web/20221209210248/http://haikuguy.com/issa/	1813	Issa1813mosquitoes7	swarming mosquitoes-- it's a good choice to stay out front		JP	No
Mon Mar 21 15:43:42 EDT 2022	ard19@psu.edu	Kobayashi Issa	https://web.archive.org/web/20221209210248/http://haikuguy.com/issa/	1813	Issa1813mosquitoes8	swarming mosquitoes-- under the arms of the pine a discarded smudge pot		JP	No
Mon Mar 21 15:44:03 EDT 2022	ard19@psu.edu	Kobayashi Issa	https://web.archive.org/web/20221209210248/http://haikuguy.com/issa/	1813	Issa1813mosquitoes9	age fifty-- bitten also by mosquitoes of Kyoto		JP	No
Sun Mar 20 14:47:03 EDT 2022	ard19@psu.edu	Kobayashi Issa	https://web.archive.org/web/20221209210248/http://haikuguy.com/issa/	1813	Issa1813mountain_cicada	mountain cicada-- singing, singing passes through the big sitting room		JP	No
Mon Mar 21 10:35:08 EDT 2022	ard19@psu.edu	Kobayashi Issa	https://web.archive.org/web/20221209210248/http://haikuguy.com/issa/	1813	Issa1813pest	winter seclusion-- some little pest nibbles my chrysanthemum		JP	No
Sun Mar 20 23:09:43 EDT 2022	ard19@psu.edu	Kobayashi Issa	https://web.archive.org/web/20221209210248/http://haikuguy.com/issa/	1813	Issa1813silkworms1	short summer night-- sister's silkworms in a feeding frenzy		JP	No
Sun Mar 20 23:10:06 EDT 2022	ard19@psu.edu	Kobayashi Issa	https://web.archive.org/web/20221209210248/http://haikuguy.com/issa/	1813	Issa1813silkworms2	short summer night-- the silkworms' mouths chomping		JP	No
Sun Mar 20 23:16:45 EDT 2022	ard19@psu.edu	Kobayashi Issa	https://web.archive.org/web/20221209210248/http://haikuguy.com/issa/	1813	Issa1813silverfish	the silverfish scurry away... parents and children		JP	No
Sun Mar 20 14:46:40 EDT 2022	ard19@psu.edu	Kobayashi Issa	https://web.archive.org/web/20221209210248/http://haikuguy.com/issa/	1813	Issa1813summer_cicada1	summer cicada-- even in his lovemaking break singing!		JP	No
Sun Mar 20 14:46:51 EDT 2022	ard19@psu.edu	Kobayashi Issa	https://web.archive.org/web/20221209210248/http://haikuguy.com/issa/	1813	Issa1813summer_cicada2	a life of running away running away... summer cicada		JP	No
Sun Mar 20 14:44:58 EDT 2022	ard19@psu.edu	Kobayashi Issa	https://web.archive.org/web/20221209210248/http://haikuguy.com/issa/	1813	Issa1813summer_cicada3	go ahead, make love! make love! summer cicadas		JP	No
Sun Mar 20 23:46:06 EDT 2022	ard19@psu.edu	Kobayashi Issa	https://web.archive.org/web/20221209210248/http://haikuguy.com/issa/	1813	Issa1813worm1	after great effort picking the big chestnut... a wormhole		JP	No
Sun Mar 20 23:46:25 EDT 2022	ard19@psu.edu	Kobayashi Issa	https://web.archive.org/web/20221209210248/http://haikuguy.com/issa/	1813	Issa1813worm2	worm-eaten-- the best chestnut! the best!		JP	No
Sun Mar 20 23:46:50 EDT 2022	ard19@psu.edu	Kobayashi Issa	https://web.archive.org/web/20221209210248/http://haikuguy.com/issa/	1814	Issa1814bagworm	the bagworm's hot summer misery... misery!		JP	No
Sat Mar 19 22:56:31 EDT 2022	ard19@psu.edu	Kobayashi Issa	https://web.archive.org/web/20221209210248/http://haikuguy.com/issa/	1814	Issa1814bees	they're off to play in Yoshino... my hut's bees	Translator's notes: Miyoshino is a euphemism for Yoshino, a famous place for viewing the cherry blossoms	JP	No
Sun Mar 20 12:49:20 EDT 2022	ard19@psu.edu	Kobayashi Issa	https://web.archive.org/web/20221209210248/http://haikuguy.com/issa/	1814	Issa1814butterflies1	butterflies flitting-- the river laughing ha-ha-ha!		JP	No
Sun Mar 20 12:50:03 EDT 2022	ard19@psu.edu	Kobayashi Issa	https://web.archive.org/web/20221209210248/http://haikuguy.com/issa/	1814	Issa1814butterflies2	flitting butterflies-- thirty three thousand three hundred!		JP	No
Sun Mar 20 12:51:27 EDT 2022	ard19@psu.edu	Kobayashi Issa	https://web.archive.org/web/20221209210248/http://haikuguy.com/issa/	1814	Issa1814butterflies3	move aside butterflies and birds! lotuses are blooming		JP	No
Sun Mar 20 12:48:26 EDT 2022	ard19@psu.edu	Kobayashi Issa	https://web.archive.org/web/20221209210248/http://haikuguy.com/issa/	1814	Issa1814butterfly1	granny drying her hair and a butterfly... one straw mat		JP	No
Sun Mar 20 12:51:12 EDT 2022	ard19@psu.edu	Kobayashi Issa	https://web.archive.org/web/20221209210248/http://haikuguy.com/issa/	1814	Issa1814butterfly10	to wheat field, to vegetable patch the little butterfly dances		JP	No
Sun Mar 20 12:51:39 EDT 2022	ard19@psu.edu	Kobayashi Issa	https://web.archive.org/web/20221209210248/http://haikuguy.com/issa/	1814	Issa1814butterfly11	ears of barley-- with back-breaking effort the little butterfly		JP	No
Sun Mar 20 12:52:04 EDT 2022	ard19@psu.edu	Kobayashi Issa	https://web.archive.org/web/20221209210248/http://haikuguy.com/issa/	1814	Issa1814butterfly12	take pity on the flitting butterfly... scarecrow		JP	No
Sun Mar 20 12:48:43 EDT 2022	ard19@psu.edu	Kobayashi Issa	https://web.archive.org/web/20221209210248/http://haikuguy.com/issa/	1814	Issa1814butterfly2	the big rain gushing down little butterfly		JP	No
Sun Mar 20 12:48:58 EDT 2022	ard19@psu.edu	Kobayashi Issa	https://web.archive.org/web/20221209210248/http://haikuguy.com/issa/	1814	Issa1814butterfly3	it bobs and weaves for hide-and-seek... little butterfly		JP	No
Sun Mar 20 12:49:09 EDT 2022	ard19@psu.edu	Kobayashi Issa	https://web.archive.org/web/20221209210248/http://haikuguy.com/issa/	1814	Issa1814butterfly4	even the buck's antlers are a plaything... little butterfly		JP	No
Sun Mar 20 12:49:32 EDT 2022	ard19@psu.edu	Kobayashi Issa	https://web.archive.org/web/20221209210248/http://haikuguy.com/issa/	1814	Issa1814butterfly5	a butterfly stuck fast to Amida Buddha's cheek		JP	No
Sun Mar 20 12:49:48 EDT 2022	ard19@psu.edu	Kobayashi Issa	https://web.archive.org/web/20221209210248/http://haikuguy.com/issa/	1814	Issa1814butterfly6	crestfallen by the scattering blossoms... little butterfly		JP	No
Sun Mar 20 12:50:15 EDT 2022	ard19@psu.edu	Kobayashi Issa	https://web.archive.org/web/20221209210248/http://haikuguy.com/issa/	1814	Issa1814butterfly7	my muddy foot left to the butterfly I sleep		JP	No
Sun Mar 20 12:50:32 EDT 2022	ard19@psu.edu	Kobayashi Issa	https://web.archive.org/web/20221209210248/http://haikuguy.com/issa/	1814	Issa1814butterfly8	vegetables! plum blossoms! butterfly dances from one to another		JP	No
Sun Mar 20 12:50:55 EDT 2022	ard19@psu.edu	Kobayashi Issa	https://web.archive.org/web/20221209210248/http://haikuguy.com/issa/	1814	Issa1814butterfly9	blooming with butterflies the dead tree		JP	No
Sun Mar 20 14:47:39 EDT 2022	ard19@psu.edu	Kobayashi Issa	https://web.archive.org/web/20221209210248/http://haikuguy.com/issa/	1814	Issa1814cicada1	the cicada chirrs on the grazing horse's cheek		JP	No
Sun Mar 20 14:47:57 EDT 2022	ard19@psu.edu	Kobayashi Issa	https://web.archive.org/web/20221209210248/http://haikuguy.com/issa/	1814	Issa1814cicada2	first cicada-- on the horse's head a quick song		JP	No
Sun Mar 20 14:47:47 EDT 2022	ard19@psu.edu	Kobayashi Issa	https://web.archive.org/web/20221209210248/http://haikuguy.com/issa/	1814	Issa1814cicadas	chirring of summer cicadas-- this world is all theirs!		JP	No
Sun Mar 20 15:04:44 EDT 2022	ard19@psu.edu	Kobayashi Issa	https://web.archive.org/web/20221209210248/http://haikuguy.com/issa/	1814	Issa1814cricket	the cricket 'Cricky! Cricky!' brags about his beard		JP	No
Sun Mar 20 15:14:28 EDT 2022	ard19@psu.edu	Kobayashi Issa	https://web.archive.org/web/20221209210248/http://haikuguy.com/issa/	1814	Issa1814dragonfly	the dragonfly, too works late... night fishing		JP	No
Mon Mar 21 14:00:04 EDT 2022	ard19@psu.edu	Kobayashi Issa	https://web.archive.org/web/20221209210248/http://haikuguy.com/issa/	1814	Issa1814fireflies1	the dog sparkling with fireflies... sound asleep		JP	No
Mon Mar 21 14:00:19 EDT 2022	ard19@psu.edu	Kobayashi Issa	https://web.archive.org/web/20221209210248/http://haikuguy.com/issa/	1814	Issa1814fireflies2	sound of a horse gobbling grass... fireflies flitting		JP	No
Mon Mar 21 14:01:02 EDT 2022	ard19@psu.edu	Kobayashi Issa	https://web.archive.org/web/20221209210248/http://haikuguy.com/issa/	1814	Issa1814fireflies3	farmland-- though it's a horse calling fireflies come		JP	No
Mon Mar 21 14:01:45 EDT 2022	ard19@psu.edu	Kobayashi Issa	https://web.archive.org/web/20221209210248/http://haikuguy.com/issa/	1814	Issa1814fireflies4	people's voices-- with all their might the fireflies flit		JP	No
Mon Mar 21 14:02:12 EDT 2022	ard19@psu.edu	Kobayashi Issa	https://web.archive.org/web/20221209210248/http://haikuguy.com/issa/	1814	Issa1814fireflies5	in the Old Quarter without rhyme or reason... fireflies		JP	No
Mon Mar 21 13:59:32 EDT 2022	ard19@psu.edu	Kobayashi Issa	https://web.archive.org/web/20221209210248/http://haikuguy.com/issa/	1814	Issa1814firefly1	firefly, are you planning to sleep here? bucket of summer flowers		JP	No
Mon Mar 21 13:59:49 EDT 2022	ard19@psu.edu	Kobayashi Issa	https://web.archive.org/web/20221209210248/http://haikuguy.com/issa/	1814	Issa1814firefly2	at the market with all his might firefly flits		JP	No
Mon Mar 21 14:00:35 EDT 2022	ard19@psu.edu	Kobayashi Issa	https://web.archive.org/web/20221209210248/http://haikuguy.com/issa/	1814	Issa1814firefly3	come, firefly! on one blade of grass evening dew		JP	No
Mon Mar 21 14:01:18 EDT 2022	ard19@psu.edu	Kobayashi Issa	https://web.archive.org/web/20221209210248/http://haikuguy.com/issa/	1814	Issa1814firefly4	flitting firefly-- are you counting the eggshells?		JP	No
Mon Mar 21 14:01:31 EDT 2022	ard19@psu.edu	Kobayashi Issa	https://web.archive.org/web/20221209210248/http://haikuguy.com/issa/	1814	Issa1814firefly5	first firefly-- the sky over Kyoto is smoggy!		JP	No
Mon Mar 21 14:02:36 EDT 2022	ard19@psu.edu	Kobayashi Issa	https://web.archive.org/web/20221209210248/http://haikuguy.com/issa/	1814	Issa1814firefly6	go, firefly! when a man in a rush calls for you		JP	No
Mon Mar 21 11:36:44 EDT 2022	ard19@psu.edu	Kobayashi Issa	https://web.archive.org/web/20221209210248/http://haikuguy.com/issa/	1814	Issa1814flea	don't chase, don't chase children! that flea has kids		JP	No
Mon Mar 21 11:37:17 EDT 2022	ard19@psu.edu	Kobayashi Issa	https://web.archive.org/web/20221209210248/http://haikuguy.com/issa/	1814	Issa1814fleas_mosquitoes1	borrowing the crossroads temple from fleas and mosquitoes I sleep		JP	No
Mon Mar 21 11:37:31 EDT 2022	ard19@psu.edu	Kobayashi Issa	https://web.archive.org/web/20221209210248/http://haikuguy.com/issa/	1814	Issa1814fleas_mosquitoes2	borrowing my hut from fleas and mosquitoes I sleep		JP	No
Sun Mar 20 23:10:35 EDT 2022	ard19@psu.edu	Kobayashi Issa	https://web.archive.org/web/20221209210248/http://haikuguy.com/issa/	1814	Issa1814fleas_silkworms	fleas thumping and the gnawing, gnawing silkworms		JP	No
Mon Mar 21 11:37:01 EDT 2022	ard19@psu.edu	Kobayashi Issa	https://web.archive.org/web/20221209210248/http://haikuguy.com/issa/	1814	Issa1814fleas1	though it's cramped practice your jumping! hut's fleas		JP	No
Mon Mar 21 11:37:49 EDT 2022	ard19@psu.edu	Kobayashi Issa	https://web.archive.org/web/20221209210248/http://haikuguy.com/issa/	1814	Issa1814fleas2	evening comes-- skinny kids and fleas thrive		JP	No
Sat Mar 19 23:37:50 EDT 2022	ard19@psu.edu	Kobayashi Issa	https://web.archive.org/web/20221209210248/http://haikuguy.com/issa/	1814	Issa1814fly1	while swatting a fly 'All praise to Amida Buddha!'		JP	No
Sat Mar 19 23:38:38 EDT 2022	ard19@psu.edu	Kobayashi Issa	https://web.archive.org/web/20221209210248/http://haikuguy.com/issa/	1814	Issa1814fly2	I sing the praises of my fly-catching house cat!		JP	No
Mon Mar 21 11:07:58 EDT 2022	ard19@psu.edu	Kobayashi Issa	https://web.archive.org/web/20221209210248/http://haikuguy.com/issa/	1814	Issa1814insect1	green insect and brown insect... a duet		JP	No
Mon Mar 21 11:08:15 EDT 2022	ard19@psu.edu	Kobayashi Issa	https://web.archive.org/web/20221209210248/http://haikuguy.com/issa/	1814	Issa1814insect2	green insect, black insect which will lose the singing match?		JP	No
Mon Mar 21 08:28:54 EDT 2022	ard19@psu.edu	Kobayashi Issa	https://web.archive.org/web/20221209210248/http://haikuguy.com/issa/	1814	Issa1814katydid1	airing out the bedding-- he's blown away, still singing katydid		JP	No
Mon Mar 21 08:29:17 EDT 2022	ard19@psu.edu	Kobayashi Issa	https://web.archive.org/web/20221209210248/http://haikuguy.com/issa/	1814	Issa1814katydid2	ancestors' altar-- in the seat of honor a katydid chirrs		JP	No
Mon Mar 21 08:29:49 EDT 2022	ard19@psu.edu	Kobayashi Issa	https://web.archive.org/web/20221209210248/http://haikuguy.com/issa/	1814	Issa1814katydid3	that thicket is reserved for you... katydid		JP	No
Mon Mar 21 08:30:11 EDT 2022	ard19@psu.edu	Kobayashi Issa	https://web.archive.org/web/20221209210248/http://haikuguy.com/issa/	1814	Issa1814katydid4	the katydid wagging his beard is singing		JP	No
Mon Mar 21 08:30:34 EDT 2022	ard19@psu.edu	Kobayashi Issa	https://web.archive.org/web/20221209210248/http://haikuguy.com/issa/	1814	Issa1814katydid5	running away snatching a bite of melon... katydid		JP	No
Mon Mar 21 08:30:54 EDT 2022	ard19@psu.edu	Kobayashi Issa	https://web.archive.org/web/20221209210248/http://haikuguy.com/issa/	1814	Issa1814katydid6	gambling in the field-- in the pot a katydid!		JP	No
Mon Mar 21 08:04:34 EDT 2022	ard19@psu.edu	Kobayashi Issa	https://web.archive.org/web/20221209210248/http://haikuguy.com/issa/	1814	Issa1814lice1	hey lice-- crawl after the departing spring!		JP	No
Mon Mar 21 08:04:56 EDT 2022	ard19@psu.edu	Kobayashi Issa	https://web.archive.org/web/20221209210248/http://haikuguy.com/issa/	1814	Issa1814lice2	sleeping mat-- so nippy cold I forget the lice		JP	No
Sun Mar 20 12:51:52 EDT 2022	ard19@psu.edu	Kobayashi Issa	https://web.archive.org/web/20221209210248/http://haikuguy.com/issa/	1814	Issa1814meadow_butterfly	are you aware that autumn has dawned? meadow butterfly		JP	No
Mon Mar 21 15:45:47 EDT 2022	ard19@psu.edu	Kobayashi Issa	https://web.archive.org/web/20221209210248/http://haikuguy.com/issa/	1814	Issa1814mosquito1	living in a storehouse like a pond snail in my mosquito net, alone		JP	No
Mon Mar 21 15:46:03 EDT 2022	ard19@psu.edu	Kobayashi Issa	https://web.archive.org/web/20221209210248/http://haikuguy.com/issa/	1814	Issa1814mosquito2	dawn-- where are you off to work today mosquito?		JP	No
Mon Mar 21 15:46:22 EDT 2022	ard19@psu.edu	Kobayashi Issa	https://web.archive.org/web/20221209210248/http://haikuguy.com/issa/	1814	Issa1814mosquito3	through a hole in the mosquito swarm... Kyoto		JP	No
Mon Mar 21 15:46:35 EDT 2022	ard19@psu.edu	Kobayashi Issa	https://web.archive.org/web/20221209210248/http://haikuguy.com/issa/	1814	Issa1814mosquito4	mosquito swarm-- even you have a narrow home		JP	No
Mon Mar 21 15:46:48 EDT 2022	ard19@psu.edu	Kobayashi Issa	https://web.archive.org/web/20221209210248/http://haikuguy.com/issa/	1814	Issa1814mosquitoes1	without the column of mosquitoes... a bit lonely		JP	No
Mon Mar 21 15:47:01 EDT 2022	ard19@psu.edu	Kobayashi Issa	https://web.archive.org/web/20221209210248/http://haikuguy.com/issa/	1814	Issa1814mosquitoes2	driven from many houses here they come... mosquitoes		JP	No
Mon Mar 21 15:47:21 EDT 2022	ard19@psu.edu	Kobayashi Issa	https://web.archive.org/web/20221209210248/http://haikuguy.com/issa/	1814	Issa1814mosquitoes3	my hut-- only the column of mosquitoes isn't askew		JP	No
Mon Mar 21 15:48:10 EDT 2022	ard19@psu.edu	Kobayashi Issa	https://web.archive.org/web/20221209210248/http://haikuguy.com/issa/	1814	Issa1814mosquitoes4	borrowing the crossroads temple from fleas and mosquitoes I sleep		JP	No
Mon Mar 21 15:48:25 EDT 2022	ard19@psu.edu	Kobayashi Issa	https://web.archive.org/web/20221209210248/http://haikuguy.com/issa/	1814	Issa1814mosquitoes5	borrowing my hut from fleas and mosquitoes I sleep		JP	No
Sun Mar 20 12:50:45 EDT 2022	ard19@psu.edu	Kobayashi Issa	https://web.archive.org/web/20221209210248/http://haikuguy.com/issa/	1814	Issa1814spring_butterfly	spring butterfly at the big sake cup... sip again!		JP	No
Sat Mar 19 18:02:45 EDT 2022	ard19@psu.edu	Kobayashi Issa	https://web.archive.org/web/20221209210248/http://haikuguy.com/issa/	1815	Issa1815ants	down in the shadows lurks the ants' hell... mountain cuckoo	Translator's notes: The 'ants' hell' (ari no jigoku) is created by so-called antlions, whose predatory larvae dig pits to trap passing ants and other insects.	JP	No
Sun Mar 20 13:38:15 EDT 2022	ard19@psu.edu	Kobayashi Issa	https://web.archive.org/web/20221209210248/http://haikuguy.com/issa/	1815	Issa1815butterflies1	the flute-playing servant is the village headman! butterflies dance		JP	No
Sun Mar 20 13:38:53 EDT 2022	ard19@psu.edu	Kobayashi Issa	https://web.archive.org/web/20221209210248/http://haikuguy.com/issa/	1815	Issa1815butterflies2	in a thicket, too around the Buddha... butterflies dance		JP	No
Sun Mar 20 13:36:48 EDT 2022	ard19@psu.edu	Kobayashi Issa	https://web.archive.org/web/20221209210248/http://haikuguy.com/issa/	1815	Issa1815butterfly1	the dog and the butterfly not strangers at all		JP	No
Sun Mar 20 13:37:01 EDT 2022	ard19@psu.edu	Kobayashi Issa	https://web.archive.org/web/20221209210248/http://haikuguy.com/issa/	1815	Issa1815butterfly2	on the way to bed the butterfly visits the mouse's rice		JP	No
Sun Mar 20 13:37:14 EDT 2022	ard19@psu.edu	Kobayashi Issa	https://web.archive.org/web/20221209210248/http://haikuguy.com/issa/	1815	Issa1815butterfly3	crossing the hanging bridge on foot... butterfly		JP	No
Sun Mar 20 13:37:24 EDT 2022	ard19@psu.edu	Kobayashi Issa	https://web.archive.org/web/20221209210248/http://haikuguy.com/issa/	1815	Issa1815butterfly4	playing with the rambunctious dog... little butterfly		JP	No
Sun Mar 20 13:37:36 EDT 2022	ard19@psu.edu	Kobayashi Issa	https://web.archive.org/web/20221209210248/http://haikuguy.com/issa/	1815	Issa1815butterfly5	Follow me to Zenko Temple!' a butterfly flits		JP	No
Sun Mar 20 13:37:47 EDT 2022	ard19@psu.edu	Kobayashi Issa	https://web.archive.org/web/20221209210248/http://haikuguy.com/issa/	1815	Issa1815butterfly6	borrowing an antler the little butterfly rests		JP	No
Sun Mar 20 13:38:00 EDT 2022	ard19@psu.edu	Kobayashi Issa	https://web.archive.org/web/20221209210248/http://haikuguy.com/issa/	1815	Issa1815butterfly7	a butterfly flits-- even in grassy shade a hot bath's ready		JP	No
Sun Mar 20 13:38:33 EDT 2022	ard19@psu.edu	Kobayashi Issa	https://web.archive.org/web/20221209210248/http://haikuguy.com/issa/	1815	Issa1815butterfly8	for your dancing fee I let fly this piece of paper... meadow butterfly		JP	No
Sun Mar 20 14:48:09 EDT 2022	ard19@psu.edu	Kobayashi Issa	https://web.archive.org/web/20221209210248/http://haikuguy.com/issa/	1815	Issa1815cicada1	from the pale red flower a cicada is born!		JP	No
Sun Mar 20 14:48:22 EDT 2022	ard19@psu.edu	Kobayashi Issa	https://web.archive.org/web/20221209210248/http://haikuguy.com/issa/	1815	Issa1815cicada2	mute cicada-- he, too, perfectly at peace		JP	No
Sun Mar 20 14:48:35 EDT 2022	ard19@psu.edu	Kobayashi Issa	https://web.archive.org/web/20221209210248/http://haikuguy.com/issa/	1815	Issa1815cicada3	little monk-- deep in his sleeve singing, a cicada		JP	No
Sun Mar 20 14:48:46 EDT 2022	ard19@psu.edu	Kobayashi Issa	https://web.archive.org/web/20221209210248/http://haikuguy.com/issa/	1815	Issa1815cicada4	drenched by a rain shower the cicada's voice		JP	No
Sun Mar 20 14:49:42 EDT 2022	ard19@psu.edu	Kobayashi Issa	https://web.archive.org/web/20221209210248/http://haikuguy.com/issa/	1815	Issa1815cicada5	a cicada chirrs-- in the soon-to-be cut pine tree		JP	No
Sun Mar 20 14:50:12 EDT 2022	ard19@psu.edu	Kobayashi Issa	https://web.archive.org/web/20221209210248/http://haikuguy.com/issa/	1815	Issa1815cicada6	a cicada chirrs-- then flies in a flash up my sleeve		JP	No
Sun Mar 20 14:50:31 EDT 2022	ard19@psu.edu	Kobayashi Issa	https://web.archive.org/web/20221209210248/http://haikuguy.com/issa/	1815	Issa1815cicada7	first cicada are you singing for him? Buddha's temple		JP	No
Sun Mar 20 14:50:42 EDT 2022	ard19@psu.edu	Kobayashi Issa	https://web.archive.org/web/20221209210248/http://haikuguy.com/issa/	1815	Issa1815cicada8	cicada in the pine listening to the sutra is born		JP	No
Sun Mar 20 14:50:52 EDT 2022	ard19@psu.edu	Kobayashi Issa	https://web.archive.org/web/20221209210248/http://haikuguy.com/issa/	1815	Issa1815cicada9	a cicada chirrs-- there! and there! stars appear		JP	No
Sun Mar 20 14:49:07 EDT 2022	ard19@psu.edu	Kobayashi Issa	https://web.archive.org/web/20221209210248/http://haikuguy.com/issa/	1815	Issa1815cicadas1	Sumiyoshi-- growing up together the cicadas sing		JP	No
Sun Mar 20 14:49:19 EDT 2022	ard19@psu.edu	Kobayashi Issa	https://web.archive.org/web/20221209210248/http://haikuguy.com/issa/	1815	Issa1815cicadas2	cool breeze-- growing up together the cicadas sing		JP	No
Sun Mar 20 14:49:28 EDT 2022	ard19@psu.edu	Kobayashi Issa	https://web.archive.org/web/20221209210248/http://haikuguy.com/issa/	1815	Issa1815cicadas3	cicadas singing it's a contagious disease		JP	No
Sun Mar 20 14:49:56 EDT 2022	ard19@psu.edu	Kobayashi Issa	https://web.archive.org/web/20221209210248/http://haikuguy.com/issa/	1815	Issa1815cicadas4	cicadas chirr-- cocoons are drying up drying up		JP	No
Sun Mar 20 15:05:09 EDT 2022	ard19@psu.edu	Kobayashi Issa	https://web.archive.org/web/20221209210248/http://haikuguy.com/issa/	1815	Issa1815cricket1	a cricket rides unsteadily... horse-shaped eggplant		JP	No
Sun Mar 20 15:05:23 EDT 2022	ard19@psu.edu	Kobayashi Issa	https://web.archive.org/web/20221209210248/http://haikuguy.com/issa/	1815	Issa1815cricket2	the cricket makes his bedroom... horse dung		JP	No
Sun Mar 20 15:14:52 EDT 2022	ard19@psu.edu	Kobayashi Issa	https://web.archive.org/web/20221209210248/http://haikuguy.com/issa/	1815	Issa1815dragonfly	resting on the big dog's head dragonfly		JP	No
Mon Mar 21 14:02:59 EDT 2022	ard19@psu.edu	Kobayashi Issa	https://web.archive.org/web/20221209210248/http://haikuguy.com/issa/	1815	Issa1815fireflies1	swarming 'round the boat-hauler's legs... fireflies		JP	No
Mon Mar 21 14:03:27 EDT 2022	ard19@psu.edu	Kobayashi Issa	https://web.archive.org/web/20221209210248/http://haikuguy.com/issa/	1815	Issa1815fireflies2	sprinkled on the raftsman's rice... fireflies		JP	No
Mon Mar 21 14:03:45 EDT 2022	ard19@psu.edu	Kobayashi Issa	https://web.archive.org/web/20221209210248/http://haikuguy.com/issa/	1815	Issa1815fireflies3	my child strikes a sulky pose calling fireflies		JP	No
Mon Mar 21 14:04:00 EDT 2022	ard19@psu.edu	Kobayashi Issa	https://web.archive.org/web/20221209210248/http://haikuguy.com/issa/	1815	Issa1815fireflies4	sweeping them off the cow's back... fireflies		JP	No
Mon Mar 21 14:04:16 EDT 2022	ard19@psu.edu	Kobayashi Issa	https://web.archive.org/web/20221209210248/http://haikuguy.com/issa/	1815	Issa1815fireflies5	the puppy comes out and calls them too... fireflies		JP	No
Mon Mar 21 14:06:08 EDT 2022	ard19@psu.edu	Kobayashi Issa	https://web.archive.org/web/20221209210248/http://haikuguy.com/issa/	1815	Issa1815fireflies6	out! fireflies I'm locking up... out! fireflies		JP	No
Mon Mar 21 14:06:51 EDT 2022	ard19@psu.edu	Kobayashi Issa	https://web.archive.org/web/20221209210248/http://haikuguy.com/issa/	1815	Issa1815fireflies7	in an old bucket rice plants rustle fireflies flit		JP	No
Mon Mar 21 14:04:34 EDT 2022	ard19@psu.edu	Kobayashi Issa	https://web.archive.org/web/20221209210248/http://haikuguy.com/issa/	1815	Issa1815firefly1	my firefly guest do you disdain my hut?		JP	No
Mon Mar 21 14:08:25 EDT 2022	ard19@psu.edu	Kobayashi Issa	https://web.archive.org/web/20221209210248/http://haikuguy.com/issa/	1815	Issa1815firefly10	my home a bit too cramped... departing firefly		JP	No
Mon Mar 21 14:08:40 EDT 2022	ard19@psu.edu	Kobayashi Issa	https://web.archive.org/web/20221209210248/http://haikuguy.com/issa/	1815	Issa1815firefly11	my home-- surveying its flaws a firefly		JP	No
Mon Mar 21 14:04:55 EDT 2022	ard19@psu.edu	Kobayashi Issa	https://web.archive.org/web/20221209210248/http://haikuguy.com/issa/	1815	Issa1815firefly2	get ready to see my piss waterfall... come, firefly!		JP	No
Mon Mar 21 14:05:33 EDT 2022	ard19@psu.edu	Kobayashi Issa	https://web.archive.org/web/20221209210248/http://haikuguy.com/issa/	1815	Issa1815firefly3	forced to flit past swallow nest poop... firefly		JP	No
Mon Mar 21 14:05:47 EDT 2022	ard19@psu.edu	Kobayashi Issa	https://web.archive.org/web/20221209210248/http://haikuguy.com/issa/	1815	Issa1815firefly4	tripping on the wrinkles of my hand... firefly		JP	No
Mon Mar 21 14:06:21 EDT 2022	ard19@psu.edu	Kobayashi Issa	https://web.archive.org/web/20221209210248/http://haikuguy.com/issa/	1815	Issa1815firefly5	the first firefly to Buddha's lap has fled		JP	No
Mon Mar 21 14:06:33 EDT 2022	ard19@psu.edu	Kobayashi Issa	https://web.archive.org/web/20221209210248/http://haikuguy.com/issa/	1815	Issa1815firefly6	visiting my chest on its way... firefly		JP	No
Mon Mar 21 14:07:04 EDT 2022	ard19@psu.edu	Kobayashi Issa	https://web.archive.org/web/20221209210248/http://haikuguy.com/issa/	1815	Issa1815firefly7	firefly's light-- flitting through my hut forms a cross		JP	No
Mon Mar 21 14:07:50 EDT 2022	ard19@psu.edu	Kobayashi Issa	https://web.archive.org/web/20221209210248/http://haikuguy.com/issa/	1815	Issa1815firefly8	guiding the way to firefly-viewing... the hut's dog		JP	No
Mon Mar 21 14:08:05 EDT 2022	ard19@psu.edu	Kobayashi Issa	https://web.archive.org/web/20221209210248/http://haikuguy.com/issa/	1815	Issa1815firefly9	hey firefly sneak a peek behind her! Goddess Kannon		JP	No
Mon Mar 21 11:38:08 EDT 2022	ard19@psu.edu	Kobayashi Issa	https://web.archive.org/web/20221209210248/http://haikuguy.com/issa/	1815	Issa1815fleas1	after plastering the gate with fleas the dog runs off		JP	No
Mon Mar 21 11:38:23 EDT 2022	ard19@psu.edu	Kobayashi Issa	https://web.archive.org/web/20221209210248/http://haikuguy.com/issa/	1815	Issa1815fleas2	the kitten rubs her fleas on the hackberry tree		JP	No
Sat Mar 19 23:40:17 EDT 2022	ard19@psu.edu	Kobayashi Issa	https://web.archive.org/web/20221209210248/http://haikuguy.com/issa/	1815	Issa1815fly	hanging up fly-repelling grasses... where this time?		JP	No
Mon Mar 21 11:08:45 EDT 2022	ard19@psu.edu	Kobayashi Issa	https://web.archive.org/web/20221209210248/http://haikuguy.com/issa/	1815	Issa1815insect	the black, the green, the brown... insect chorus		JP	No
Mon Mar 21 10:40:56 EDT 2022	ard19@psu.edu	Kobayashi Issa	https://web.archive.org/web/20221209210248/http://haikuguy.com/issa/	1815	Issa1815insects1	from the mist stinging insects emerge		JP	No
Mon Mar 21 11:08:59 EDT 2022	ard19@psu.edu	Kobayashi Issa	https://web.archive.org/web/20221209210248/http://haikuguy.com/issa/	1815	Issa1815insects2	insects sing, fly here and there... 'just for us'		JP	No
Mon Mar 21 08:31:14 EDT 2022	ard19@psu.edu	Kobayashi Issa	https://web.archive.org/web/20221209210248/http://haikuguy.com/issa/	1815	Issa1815katydid1	building a hunting hut-- in the thatch a katydid sings		JP	No
Mon Mar 21 08:32:11 EDT 2022	ard19@psu.edu	Kobayashi Issa	https://web.archive.org/web/20221209210248/http://haikuguy.com/issa/	1815	Issa1815katydid3	the katydid has given his cage the slip		JP	No
Mon Mar 21 08:32:33 EDT 2022	ard19@psu.edu	Kobayashi Issa	https://web.archive.org/web/20221209210248/http://haikuguy.com/issa/	1815	Issa1815katydid4	little straw mat-- on the mountain of millet katydid		JP	No
Mon Mar 21 08:32:52 EDT 2022	ard19@psu.edu	Kobayashi Issa	https://web.archive.org/web/20221209210248/http://haikuguy.com/issa/	1815	Issa1815katydid5	my humble hut-- it's turned tea-brown the katydid		JP	No
Mon Mar 21 08:05:29 EDT 2022	ard19@psu.edu	Kobayashi Issa	https://web.archive.org/web/20221209210248/http://haikuguy.com/issa/	1815	Issa1815lice1	heat shimmers-- in the threshold crushing hair lice		JP	No
Mon Mar 21 08:05:45 EDT 2022	ard19@psu.edu	Kobayashi Issa	https://web.archive.org/web/20221209210248/http://haikuguy.com/issa/	1815	Issa1815lice2	you too are viewing the blossoms... lice!		JP	No
Mon Mar 21 08:06:09 EDT 2022	ard19@psu.edu	Kobayashi Issa	https://web.archive.org/web/20221209210248/http://haikuguy.com/issa/	1815	Issa1815lice3	help yourself to the lice in my thatched hut! mountain cuckoo		JP	No
Sun Mar 20 15:35:09 EDT 2022	ard19@psu.edu	Kobayashi Issa	https://web.archive.org/web/20221209210248/http://haikuguy.com/issa/	1815	Issa1815louse	heading for my sleeve to play... spring equinox louse		JP	No
Sun Mar 20 22:57:35 EDT 2022	ard19@psu.edu	Kobayashi Issa	https://web.archive.org/web/20221209210248/http://haikuguy.com/issa/	1815	Issa1815mantis	the praying mantis hangs by one hand... temple bell		JP	No
Mon Mar 21 15:48:45 EDT 2022	ard19@psu.edu	Kobayashi Issa	https://web.archive.org/web/20221209210248/http://haikuguy.com/issa/	1815	Issa1815mosquito	tomorrow's wind blows tomorrow... in my mosquito net, alone		JP	No
Mon Mar 21 15:49:32 EDT 2022	ard19@psu.edu	Kobayashi Issa	https://web.archive.org/web/20221209210248/http://haikuguy.com/issa/	1815	Issa1815mosquito_larvae	mosquito larvae too keep the sutra's rhythm		JP	No
Mon Mar 21 15:49:15 EDT 2022	ard19@psu.edu	Kobayashi Issa	https://web.archive.org/web/20221209210248/http://haikuguy.com/issa/	1815	Issa1815mosquitoes1	at my hut with tobacco, smoking out the mosquitoes		JP	No
Mon Mar 21 15:49:47 EDT 2022	ard19@psu.edu	Kobayashi Issa	https://web.archive.org/web/20221209210248/http://haikuguy.com/issa/	1815	Issa1815mosquitoes2	toward the fist holding the prayer gong... whining mosquitoes		JP	No
Sun Mar 20 23:11:08 EDT 2022	ard19@psu.edu	Kobayashi Issa	https://web.archive.org/web/20221209210248/http://haikuguy.com/issa/	1815	Issa1815silkworm	setting the silkworm moth adrift... autumn wind		JP	No
Sun Mar 20 14:51:44 EDT 2022	ard19@psu.edu	Kobayashi Issa	https://web.archive.org/web/20221209210248/http://haikuguy.com/issa/	1816	Issa1816autumn_cicada	lying belly-up yet still singing... autumn cicada		JP	No
Sun Mar 20 13:39:57 EDT 2022	ard19@psu.edu	Kobayashi Issa	https://web.archive.org/web/20221209210248/http://haikuguy.com/issa/	1816	Issa1816butterflies1	brimming with hope little butterflies... a young couple		JP	No
Sun Mar 20 13:42:17 EDT 2022	ard19@psu.edu	Kobayashi Issa	https://web.archive.org/web/20221209210248/http://haikuguy.com/issa/	1816	Issa1816butterflies2	two by two spring's first butterflies arrive		JP	No
Sun Mar 20 13:42:32 EDT 2022	ard19@psu.edu	Kobayashi Issa	https://web.archive.org/web/20221209210248/http://haikuguy.com/issa/	1816	Issa1816butterflies3	spring's first butterflies-- three couples! five couples!		JP	No
Sun Mar 20 13:43:39 EDT 2022	ard19@psu.edu	Kobayashi Issa	https://web.archive.org/web/20221209210248/http://haikuguy.com/issa/	1816	Issa1816butterflies4	life in the world-- even butterflies from morning on must toil!		JP	No
Sun Mar 20 13:39:05 EDT 2022	ard19@psu.edu	Kobayashi Issa	https://web.archive.org/web/20221209210248/http://haikuguy.com/issa/	1816	Issa1816butterfly1	all day teasing the horse's ear... little butterfly		JP	No
Sun Mar 20 13:42:45 EDT 2022	ard19@psu.edu	Kobayashi Issa	https://web.archive.org/web/20221209210248/http://haikuguy.com/issa/	1816	Issa1816butterfly10	licking the lap-baby's cheek... little butterfly		JP	No
Sun Mar 20 13:43:05 EDT 2022	ard19@psu.edu	Kobayashi Issa	https://web.archive.org/web/20221209210248/http://haikuguy.com/issa/	1816	Issa1816butterfly11	Come this way, this way blind man!' little butterfly		JP	No
Sun Mar 20 13:43:14 EDT 2022	ard19@psu.edu	Kobayashi Issa	https://web.archive.org/web/20221209210248/http://haikuguy.com/issa/	1816	Issa1816butterfly12	hey butterfly move aside! bath water's splashing		JP	No
Sun Mar 20 13:43:28 EDT 2022	ard19@psu.edu	Kobayashi Issa	https://web.archive.org/web/20221209210248/http://haikuguy.com/issa/	1816	Issa1816butterfly13	counting heads in a hot tub... little butterfly		JP	No
Sun Mar 20 13:43:55 EDT 2022	ard19@psu.edu	Kobayashi Issa	https://web.archive.org/web/20221209210248/http://haikuguy.com/issa/	1816	Issa1816butterfly14	a quick inspection of the well's bottom... little butterfly		JP	No
Sun Mar 20 13:44:05 EDT 2022	ard19@psu.edu	Kobayashi Issa	https://web.archive.org/web/20221209210248/http://haikuguy.com/issa/	1816	Issa1816butterfly15	in the autumn wind clutching my sleeve... little butterfly		JP	No
Sun Mar 20 13:39:19 EDT 2022	ard19@psu.edu	Kobayashi Issa	https://web.archive.org/web/20221209210248/http://haikuguy.com/issa/	1816	Issa1816butterfly2	gate's garden-- when the crow scolds the little butterfly leaves		JP	No
Sun Mar 20 13:39:31 EDT 2022	ard19@psu.edu	Kobayashi Issa	https://web.archive.org/web/20221209210248/http://haikuguy.com/issa/	1816	Issa1816butterfly3	on a mat by the gate I'm the butterfly's roadblock		JP	No
Sun Mar 20 13:39:42 EDT 2022	ard19@psu.edu	Kobayashi Issa	https://web.archive.org/web/20221209210248/http://haikuguy.com/issa/	1816	Issa1816butterfly4	miffed by the coin tossed out the window... little butterfly leaves		JP	No
Sun Mar 20 13:41:16 EDT 2022	ard19@psu.edu	Kobayashi Issa	https://web.archive.org/web/20221209210248/http://haikuguy.com/issa/	1816	Issa1816butterfly5	flitting butterfly-- thus is Buddha's law in this world		JP	No
Sun Mar 20 13:41:27 EDT 2022	ard19@psu.edu	Kobayashi Issa	https://web.archive.org/web/20221209210248/http://haikuguy.com/issa/	1816	Issa1816butterfly6	a butterfly flits-- hot tea, hot water and sake for sale		JP	No
Sun Mar 20 13:41:38 EDT 2022	ard19@psu.edu	Kobayashi Issa	https://web.archive.org/web/20221209210248/http://haikuguy.com/issa/	1816	Issa1816butterfly7	stop, butterfly once more, stop! on the festival rice cake		JP	No
Sun Mar 20 13:41:52 EDT 2022	ard19@psu.edu	Kobayashi Issa	https://web.archive.org/web/20221209210248/http://haikuguy.com/issa/	1816	Issa1816butterfly8	stop, butterfly once more, stop! on the sake cup		JP	No
Sun Mar 20 13:42:05 EDT 2022	ard19@psu.edu	Kobayashi Issa	https://web.archive.org/web/20221209210248/http://haikuguy.com/issa/	1816	Issa1816butterfly9	to the kitten's death anniversary it flits... little butterfly		JP	No
Sun Mar 20 14:51:04 EDT 2022	ard19@psu.edu	Kobayashi Issa	https://web.archive.org/web/20221209210248/http://haikuguy.com/issa/	1816	Issa1816cicada1	keep stone still and look! a cicada being born		JP	No
Sun Mar 20 14:51:16 EDT 2022	ard19@psu.edu	Kobayashi Issa	https://web.archive.org/web/20221209210248/http://haikuguy.com/issa/	1816	Issa1816cicada2	a cicada chirrs-- Rokugatsu Village's Enten Temple		JP	No
Sun Mar 20 14:51:32 EDT 2022	ard19@psu.edu	Kobayashi Issa	https://web.archive.org/web/20221209210248/http://haikuguy.com/issa/	1816	Issa1816cicada3	first cicada-- for a quick song sighted on the post		JP	No
Sun Mar 20 15:05:37 EDT 2022	ard19@psu.edu	Kobayashi Issa	https://web.archive.org/web/20221209210248/http://haikuguy.com/issa/	1816	Issa1816cricket	accompanying the cricket's song... evening cloth-pounding		JP	No
Sun Mar 20 15:15:04 EDT 2022	ard19@psu.edu	Kobayashi Issa	https://web.archive.org/web/20221209210248/http://haikuguy.com/issa/	1816	Issa1816dragonfly1	the dragonfly settles to sleep... on the scarecrow		JP	No
Sun Mar 20 15:15:18 EDT 2022	ard19@psu.edu	Kobayashi Issa	https://web.archive.org/web/20221209210248/http://haikuguy.com/issa/	1816	Issa1816dragonfly2	swish swish his body's husk... dragonfly		JP	No
Sun Mar 20 15:15:30 EDT 2022	ard19@psu.edu	Kobayashi Issa	https://web.archive.org/web/20221209210248/http://haikuguy.com/issa/	1816	Issa1816dragonfly3	the dragonfly goes about his night work... moon at the gate		JP	No
Sun Mar 20 15:16:49 EDT 2022	ard19@psu.edu	Kobayashi Issa	https://web.archive.org/web/20221209210248/http://haikuguy.com/issa/	1816	Issa1816dragonfly4	holding fast to the boulder... a dragonfly		JP	No
Sun Mar 20 15:17:02 EDT 2022	ard19@psu.edu	Kobayashi Issa	https://web.archive.org/web/20221209210248/http://haikuguy.com/issa/	1816	Issa1816dragonfly5	at my gate just a soot-colored dragonfly		JP	No
Mon Mar 21 14:08:57 EDT 2022	ard19@psu.edu	Kobayashi Issa	https://web.archive.org/web/20221209210248/http://haikuguy.com/issa/	1816	Issa1816fireflies1	hey blockhead rolling and tumbling... fireflies are there!		JP	No
Mon Mar 21 14:13:00 EDT 2022	ard19@psu.edu	Kobayashi Issa	https://web.archive.org/web/20221209210248/http://haikuguy.com/issa/	1816	Issa1816fireflies10	through the tears though he's tethered calling fireflies		JP	No
Mon Mar 21 14:09:14 EDT 2022	ard19@psu.edu	Kobayashi Issa	https://web.archive.org/web/20221209210248/http://haikuguy.com/issa/	1816	Issa1816fireflies2	don't make a racket! just let things be fireflies will come		JP	No
Mon Mar 21 14:10:26 EDT 2022	ard19@psu.edu	Kobayashi Issa	https://web.archive.org/web/20221209210248/http://haikuguy.com/issa/	1816	Issa1816fireflies3	the Buddhist priest doesn't suit their taste... flitting fireflies		JP	No
Mon Mar 21 14:10:40 EDT 2022	ard19@psu.edu	Kobayashi Issa	https://web.archive.org/web/20221209210248/http://haikuguy.com/issa/	1816	Issa1816fireflies4	sleeping mats-- the fireflies counting butts		JP	No
Mon Mar 21 14:11:04 EDT 2022	ard19@psu.edu	Kobayashi Issa	https://web.archive.org/web/20221209210248/http://haikuguy.com/issa/	1816	Issa1816fireflies5	viewing fireflies I take a tumble... 'There's one!'		JP	No
Mon Mar 21 14:11:26 EDT 2022	ard19@psu.edu	Kobayashi Issa	https://web.archive.org/web/20221209210248/http://haikuguy.com/issa/	1816	Issa1816fireflies6	viewing fireflies-- after tumbling down I tumble again		JP	No
Mon Mar 21 14:12:01 EDT 2022	ard19@psu.edu	Kobayashi Issa	https://web.archive.org/web/20221209210248/http://haikuguy.com/issa/	1816	Issa1816fireflies7	in thicket shade too a hot bath... flitting fireflies		JP	No
Mon Mar 21 14:12:18 EDT 2022	ard19@psu.edu	Kobayashi Issa	https://web.archive.org/web/20221209210248/http://haikuguy.com/issa/	1816	Issa1816fireflies8	at my gate they pay their respects... fireflies		JP	No
Mon Mar 21 14:12:45 EDT 2022	ard19@psu.edu	Kobayashi Issa	https://web.archive.org/web/20221209210248/http://haikuguy.com/issa/	1816	Issa1816fireflies9	naughty child though tethered calling fireflies		JP	No
Mon Mar 21 14:09:30 EDT 2022	ard19@psu.edu	Kobayashi Issa	https://web.archive.org/web/20221209210248/http://haikuguy.com/issa/	1816	Issa1816firefly1	did you see me slip and stumble? departing firefly		JP	No
Mon Mar 21 14:09:47 EDT 2022	ard19@psu.edu	Kobayashi Issa	https://web.archive.org/web/20221209210248/http://haikuguy.com/issa/	1816	Issa1816firefly2	is my thatched hut not to your taste? departing firefly		JP	No
Mon Mar 21 14:10:11 EDT 2022	ard19@psu.edu	Kobayashi Issa	https://web.archive.org/web/20221209210248/http://haikuguy.com/issa/	1816	Issa1816firefly3	flitting firefly-- don't get tangled in women's hair!		JP	No
Mon Mar 21 14:10:51 EDT 2022	ard19@psu.edu	Kobayashi Issa	https://web.archive.org/web/20221209210248/http://haikuguy.com/issa/	1816	Issa1816firefly4	first firefly-- the uncalled-for frog vanished again		JP	No
Mon Mar 21 14:11:43 EDT 2022	ard19@psu.edu	Kobayashi Issa	https://web.archive.org/web/20221209210248/http://haikuguy.com/issa/	1816	Issa1816firefly5	bobbing slowly down the main road... a firefly		JP	No
Mon Mar 21 14:12:32 EDT 2022	ard19@psu.edu	Kobayashi Issa	https://web.archive.org/web/20221209210248/http://haikuguy.com/issa/	1816	Issa1816firefly6	do you think my hair's a thicket? firefly		JP	No
Mon Mar 21 14:13:15 EDT 2022	ard19@psu.edu	Kobayashi Issa	https://web.archive.org/web/20221209210248/http://haikuguy.com/issa/	1816	Issa1816firefly7	into the soup kettle flitting, flitting firefly		JP	No
Mon Mar 21 11:38:36 EDT 2022	ard19@psu.edu	Kobayashi Issa	https://web.archive.org/web/20221209210248/http://haikuguy.com/issa/	1816	Issa1816flea1	not a good jumper but a cuter flea than the rest		JP	No
Mon Mar 21 11:38:50 EDT 2022	ard19@psu.edu	Kobayashi Issa	https://web.archive.org/web/20221209210248/http://haikuguy.com/issa/	1816	Issa1816flea2	when I release the flea, wildflowers start blooming		JP	No
Mon Mar 21 11:39:06 EDT 2022	ard19@psu.edu	Kobayashi Issa	https://web.archive.org/web/20221209210248/http://haikuguy.com/issa/	1816	Issa1816flea3	even a flea knows a technique... for hiding		JP	No
Sun Mar 20 23:05:38 EDT 2022	ard19@psu.edu	Kobayashi Issa	https://web.archive.org/web/20221209210248/http://haikuguy.com/issa/	1816	Issa1816flies1	the samurai is ordered to shoo the flies... Sir Horse		JP	No
Mon Mar 21 10:35:45 EDT 2022	ard19@psu.edu	Kobayashi Issa	https://web.archive.org/web/20221209210248/http://haikuguy.com/issa/	1816	Issa1816flies2	chasing off flies with a pestle... grated yam soup		JP	No
Sat Mar 19 23:41:50 EDT 2022	ard19@psu.edu	Kobayashi Issa	https://web.archive.org/web/20221209210248/http://haikuguy.com/issa/	1816	Issa1816fly	swatting a fly and a blooming wildflower		JP	No
Mon Mar 21 11:09:37 EDT 2022	ard19@psu.edu	Kobayashi Issa	https://web.archive.org/web/20221209210248/http://haikuguy.com/issa/	1816	Issa1816insect	among dayflowers an insect 'geecho! geecho!'		JP	No
Mon Mar 21 11:09:52 EDT 2022	ard19@psu.edu	Kobayashi Issa	https://web.archive.org/web/20221209210248/http://haikuguy.com/issa/	1816	Issa1816insects	an arm for a pillow-- insects, too, do their night work while singing		JP	No
Mon Mar 21 08:33:17 EDT 2022	ard19@psu.edu	Kobayashi Issa	https://web.archive.org/web/20221209210248/http://haikuguy.com/issa/	1816	Issa1816katydid1	big sweeping-- you win the fleeing contest katydid!		JP	No
Mon Mar 21 08:33:44 EDT 2022	ard19@psu.edu	Kobayashi Issa	https://web.archive.org/web/20221209210248/http://haikuguy.com/issa/	1816	Issa1816katydid2	the katydid on my hut's post gnawing away		JP	No
Mon Mar 21 08:34:12 EDT 2022	ard19@psu.edu	Kobayashi Issa	https://web.archive.org/web/20221209210248/http://haikuguy.com/issa/	1816	Issa1816katydid3	katydid's song and my tinkling in the piss-pot weaken in the night		JP	No
Mon Mar 21 08:34:47 EDT 2022	ard19@psu.edu	Kobayashi Issa	https://web.archive.org/web/20221209210248/http://haikuguy.com/issa/	1816	Issa1816katydid4	moving to live in the rice box... katydid		JP	No
Mon Mar 21 08:35:18 EDT 2022	ard19@psu.edu	Kobayashi Issa	https://web.archive.org/web/20221209210248/http://haikuguy.com/issa/	1816	Issa1816katydid5	little straw mat-- dusted with flour the katydid		JP	No
Mon Mar 21 08:35:36 EDT 2022	ard19@psu.edu	Kobayashi Issa	https://web.archive.org/web/20221209210248/http://haikuguy.com/issa/	1816	Issa1816katydid6	don't crush the dewdrop pearls! katydid		JP	No
Mon Mar 21 08:36:00 EDT 2022	ard19@psu.edu	Kobayashi Issa	https://web.archive.org/web/20221209210248/http://haikuguy.com/issa/	1816	Issa1816katydid7	turning over in bed-- move aside! katydid		JP	No
Mon Mar 21 08:36:28 EDT 2022	ard19@psu.edu	Kobayashi Issa	https://web.archive.org/web/20221209210248/http://haikuguy.com/issa/	1816	Issa1816katydid8	crawling out the wild dog's hole... a katydid		JP	No
Mon Mar 21 08:06:32 EDT 2022	ard19@psu.edu	Kobayashi Issa	https://web.archive.org/web/20221209210248/http://haikuguy.com/issa/	1816	Issa1816lice1	do me a favor baby sparrow... pick at my lice		JP	No
Mon Mar 21 08:07:05 EDT 2022	ard19@psu.edu	Kobayashi Issa	https://web.archive.org/web/20221209210248/http://haikuguy.com/issa/	1816	Issa1816lice2	riding the plague god the lice float away		JP	No
Mon Mar 21 15:50:03 EDT 2022	ard19@psu.edu	Kobayashi Issa	https://web.archive.org/web/20221209210248/http://haikuguy.com/issa/	1816	Issa1816mosquito1	an old man's world! when one mosquito starts to whine		JP	No
Mon Mar 21 15:50:15 EDT 2022	ard19@psu.edu	Kobayashi Issa	https://web.archive.org/web/20221209210248/http://haikuguy.com/issa/	1816	Issa1816mosquito2	tumbling into the mosquito swarm... a child		JP	No
Mon Mar 21 15:50:41 EDT 2022	ard19@psu.edu	Kobayashi Issa	https://web.archive.org/web/20221209210248/http://haikuguy.com/issa/	1816	Issa1816mosquito3	a place short on mosquito swarms... sickle moon		JP	No
Mon Mar 21 15:51:01 EDT 2022	ard19@psu.edu	Kobayashi Issa	https://web.archive.org/web/20221209210248/http://haikuguy.com/issa/	1816	Issa1816mosquito4	mosquito swarm-- don't block my view of the moon!		JP	No
Mon Mar 21 15:51:23 EDT 2022	ard19@psu.edu	Kobayashi Issa	https://web.archive.org/web/20221209210248/http://haikuguy.com/issa/	1816	Issa1816mosquito5	the cool breeze blows into the mouth... a mosquito!		JP	No
Mon Mar 21 15:51:50 EDT 2022	ard19@psu.edu	Kobayashi Issa	https://web.archive.org/web/20221209210248/http://haikuguy.com/issa/	1816	Issa1816mosquito6	while traveling even a mosquito-spurting thicket... a blessing		JP	No
Mon Mar 21 15:52:06 EDT 2022	ard19@psu.edu	Kobayashi Issa	https://web.archive.org/web/20221209210248/http://haikuguy.com/issa/	1816	Issa1816mosquito7	while praising Buddha with wide-open mouth... a mosquito		JP	No
Mon Mar 21 17:06:28 EDT 2022	ard19@psu.edu	Kobayashi Issa	https://web.archive.org/web/20221209210248/http://haikuguy.com/issa/	1816	Issa1816mosquito8	one mosquito seems kind of cute... its sound		JP	No
Mon Mar 21 17:07:03 EDT 2022	ard19@psu.edu	Kobayashi Issa	https://web.archive.org/web/20221209210248/http://haikuguy.com/issa/	1816	Issa1816mosquito9	in this world even a mosquito-spurting thicket... a refuge		JP	No
Mon Mar 21 15:51:36 EDT 2022	ard19@psu.edu	Kobayashi Issa	https://web.archive.org/web/20221209210248/http://haikuguy.com/issa/	1816	Issa1816mosquitoes1	my home-- for the mosquitoes a famous site		JP	No
Mon Mar 21 17:06:40 EDT 2022	ard19@psu.edu	Kobayashi Issa	https://web.archive.org/web/20221209210248/http://haikuguy.com/issa/	1816	Issa1816mosquitoes2	the village mosquitoes' great convocation... moon on the eaves		JP	No
Mon Mar 21 17:06:51 EDT 2022	ard19@psu.edu	Kobayashi Issa	https://web.archive.org/web/20221209210248/http://haikuguy.com/issa/	1816	Issa1816mosquitoes3	a celebration-- this year's mosquitoes too feast		JP	No
Mon Mar 21 17:07:25 EDT 2022	ard19@psu.edu	Kobayashi Issa	https://web.archive.org/web/20221209210248/http://haikuguy.com/issa/	1816	Issa1816mosquitoes4	my home where I even exhale mosquitoes		JP	No
Sun Mar 20 23:48:35 EDT 2022	ard19@psu.edu	Kobayashi Issa	https://web.archive.org/web/20221209210248/http://haikuguy.com/issa/	1816	Issa1816worm1	the hanging worm makes himself a raincoat... evening cool	Translator's notes: Or: 'herself.' The bagworm is a moth larva inside a dry fibrous case. Literally, it is called the 'straw raincoat bug' (minomushi).	JP	No
Sun Mar 20 23:49:37 EDT 2022	ard19@psu.edu	Kobayashi Issa	https://web.archive.org/web/20221209210248/http://haikuguy.com/issa/	1816	Issa1816worm2	deep shade-- the worm, too, shakes making his raincoat	Translator's notes: The bagworm is a moth larva inside a dry, fibrous case. Literally, it is called the 'straw raincoat bug' (minomushi). In this scene, as it weaves its coat, the worm is 'shaky,' 'unsteady,' 'staggering' (fura-fura). Who else is unsteady in the scene--as indicated by the mo ('too')? Is Issa (humorously) referring to himself?	JP	No
Sun Mar 20 13:45:42 EDT 2022	ard19@psu.edu	Kobayashi Issa	https://web.archive.org/web/20221209210248/http://haikuguy.com/issa/	1817	Issa1817autumn_butterflies	in the whirlwind like rice cakes... autumn butterflies		JP	No
Sun Mar 20 13:45:30 EDT 2022	ard19@psu.edu	Kobayashi Issa	https://web.archive.org/web/20221209210248/http://haikuguy.com/issa/	1817	Issa1817autumn_butterfly	trusting in a man's twists and turns... autumn butterfly		JP	No
Sun Mar 20 13:44:16 EDT 2022	ard19@psu.edu	Kobayashi Issa	https://web.archive.org/web/20221209210248/http://haikuguy.com/issa/	1817	Issa1817butterfly1	visiting the cat on the turned-over tub... little butterfly		JP	No
Sun Mar 20 13:44:27 EDT 2022	ard19@psu.edu	Kobayashi Issa	https://web.archive.org/web/20221209210248/http://haikuguy.com/issa/	1817	Issa1817butterfly2	the butterfly too on the scales of karma is weighed		JP	No
Sun Mar 20 13:44:41 EDT 2022	ard19@psu.edu	Kobayashi Issa	https://web.archive.org/web/20221209210248/http://haikuguy.com/issa/	1817	Issa1817butterfly3	don't dip your butt in that mud! huge butterfly		JP	No
Sun Mar 20 13:45:18 EDT 2022	ard19@psu.edu	Kobayashi Issa	https://web.archive.org/web/20221209210248/http://haikuguy.com/issa/	1817	Issa1817butterfly4	red clouds-- above the butterfly too autumn dusk		JP	No
Sun Mar 20 14:51:54 EDT 2022	ard19@psu.edu	Kobayashi Issa	https://web.archive.org/web/20221209210248/http://haikuguy.com/issa/	1817	Issa1817cicada	with a singing cicada softly... one leaf falls		JP	No
Sun Mar 20 15:05:48 EDT 2022	ard19@psu.edu	Kobayashi Issa	https://web.archive.org/web/20221209210248/http://haikuguy.com/issa/	1817	Issa1817cricket	the cricket cranks up the volume... a cold night		JP	No
Sun Mar 20 15:17:13 EDT 2022	ard19@psu.edu	Kobayashi Issa	https://web.archive.org/web/20221209210248/http://haikuguy.com/issa/	1817	Issa1817dragonfly1	departing for the festival all in red dragonfly		JP	No
Sun Mar 20 15:17:26 EDT 2022	ard19@psu.edu	Kobayashi Issa	https://web.archive.org/web/20221209210248/http://haikuguy.com/issa/	1817	Issa1817dragonfly2	getting drenched with big, blinking eyes... dragonfly		JP	No
Mon Mar 21 14:13:29 EDT 2022	ard19@psu.edu	Kobayashi Issa	https://web.archive.org/web/20221209210248/http://haikuguy.com/issa/	1817	Issa1817firefly	secluded house-- the wounded firefly rushes inside		JP	No
Mon Mar 21 11:39:19 EDT 2022	ard19@psu.edu	Kobayashi Issa	https://web.archive.org/web/20221209210248/http://haikuguy.com/issa/	1817	Issa1817flea	the mouth that gnawed a flea: 'All praise to Amida Buddha!'		JP	No
Sat Mar 19 23:43:41 EDT 2022	ard19@psu.edu	Kobayashi Issa	https://web.archive.org/web/20221209210248/http://haikuguy.com/issa/	1817	Issa1817fly	will I too have a leisurely next life? fly on umbrella-hat		JP	No
Sat Mar 19 22:57:17 EDT 2022	ard19@psu.edu	Kobayashi Issa	https://web.archive.org/web/20221209210248/http://haikuguy.com/issa/	1817	Issa1817horseflies_bees	move aside horseflies and bees! lotuses are blooming		JP	No
Mon Mar 21 11:11:06 EDT 2022	ard19@psu.edu	Kobayashi Issa	https://web.archive.org/web/20221209210248/http://haikuguy.com/issa/	1817	Issa1817insect1	green insect and brown insect... night in my hut		JP	No
Mon Mar 21 11:11:22 EDT 2022	ard19@psu.edu	Kobayashi Issa	https://web.archive.org/web/20221209210248/http://haikuguy.com/issa/	1817	Issa1817insect2	in the paper lantern for a quick chirp... green insect		JP	No
Mon Mar 21 11:12:10 EDT 2022	ard19@psu.edu	Kobayashi Issa	https://web.archive.org/web/20221209210248/http://haikuguy.com/issa/	1817	Issa1817insect3	winter wind-- in the eaves an insect cage and dried persimmons		JP	No
Mon Mar 21 11:11:36 EDT 2022	ard19@psu.edu	Kobayashi Issa	https://web.archive.org/web/20221209210248/http://haikuguy.com/issa/	1817	Issa1817insects1	among the insects not a single old voice is heard		JP	No
Mon Mar 21 11:11:55 EDT 2022	ard19@psu.edu	Kobayashi Issa	https://web.archive.org/web/20221209210248/http://haikuguy.com/issa/	1817	Issa1817insects2	don't cry, insects! we're all headed for the same exit		JP	No
Mon Mar 21 08:36:49 EDT 2022	ard19@psu.edu	Kobayashi Issa	https://web.archive.org/web/20221209210248/http://haikuguy.com/issa/	1817	Issa1817katydid1	mountain chill-- in the rice cake tub a katydid		JP	No
Mon Mar 21 08:37:13 EDT 2022	ard19@psu.edu	Kobayashi Issa	https://web.archive.org/web/20221209210248/http://haikuguy.com/issa/	1817	Issa1817katydid2	little straw mat-- on the mountain of rice katydid		JP	No
Mon Mar 21 08:37:35 EDT 2022	ard19@psu.edu	Kobayashi Issa	https://web.archive.org/web/20221209210248/http://haikuguy.com/issa/	1817	Issa1817katydid3	on one side the sound of the piss pot... on the other, a katydid		JP	No
Mon Mar 21 08:07:25 EDT 2022	ard19@psu.edu	Kobayashi Issa	https://web.archive.org/web/20221209210248/http://haikuguy.com/issa/	1817	Issa1817lice1	plum blossoming-- how the lice's grandchildren play!		JP	No
Mon Mar 21 08:07:49 EDT 2022	ard19@psu.edu	Kobayashi Issa	https://web.archive.org/web/20221209210248/http://haikuguy.com/issa/	1817	Issa1817lice2	into the big river tossing her lice... pretty woman		JP	No
Sun Mar 20 23:35:18 EDT 2022	ard19@psu.edu	Kobayashi Issa	https://web.archive.org/web/20221209210248/http://haikuguy.com/issa/	1817	Issa1817locust1	just for fun the locust goes swimming... lake		JP	No
Sun Mar 20 23:35:40 EDT 2022	ard19@psu.edu	Kobayashi Issa	https://web.archive.org/web/20221209210248/http://haikuguy.com/issa/	1817	Issa1817locust2	a quick dip in the lake... locust		JP	No
Sun Mar 20 23:36:00 EDT 2022	ard19@psu.edu	Kobayashi Issa	https://web.archive.org/web/20221209210248/http://haikuguy.com/issa/	1817	Issa1817locust3	catching a ride on the ditch water... locust		JP	No
Mon Mar 21 17:07:54 EDT 2022	ard19@psu.edu	Kobayashi Issa	https://web.archive.org/web/20221209210248/http://haikuguy.com/issa/	1817	Issa1817mosquito1	recycling-- waste paper mosquito net! mosquito net!		JP	No
Mon Mar 21 17:08:10 EDT 2022	ard19@psu.edu	Kobayashi Issa	https://web.archive.org/web/20221209210248/http://haikuguy.com/issa/	1817	Issa1817mosquito2	the moon shines-- this paper mosquito net my home		JP	No
Mon Mar 21 17:08:21 EDT 2022	ard19@psu.edu	Kobayashi Issa	https://web.archive.org/web/20221209210248/http://haikuguy.com/issa/	1817	Issa1817mosquito3	moon at the gate-- the mosquito-eating bats prosper		JP	No
Mon Mar 21 17:08:51 EDT 2022	ard19@psu.edu	Kobayashi Issa	https://web.archive.org/web/20221209210248/http://haikuguy.com/issa/	1817	Issa1817mosquito4	at dawn he goes nagging and grumbling... mosquito		JP	No
Mon Mar 21 17:09:34 EDT 2022	ard19@psu.edu	Kobayashi Issa	https://web.archive.org/web/20221209210248/http://haikuguy.com/issa/	1817	Issa1817mosquito5	a sudden attack from behind... clever mosquito		JP	No
Mon Mar 21 17:10:13 EDT 2022	ard19@psu.edu	Kobayashi Issa	https://web.archive.org/web/20221209210248/http://haikuguy.com/issa/	1817	Issa1817mosquito6	evening mosquito laughing at my inattention		JP	No
Mon Mar 21 17:07:40 EDT 2022	ard19@psu.edu	Kobayashi Issa	https://web.archive.org/web/20221209210248/http://haikuguy.com/issa/	1817	Issa1817mosquitoes1	for the mosquitoes life is good... a naked party		JP	No
Mon Mar 21 17:09:06 EDT 2022	ard19@psu.edu	Kobayashi Issa	https://web.archive.org/web/20221209210248/http://haikuguy.com/issa/	1817	Issa1817mosquitoes2	my hut's mosquitoes go out to make a living... moon at dusk		JP	No
Mon Mar 21 17:09:18 EDT 2022	ard19@psu.edu	Kobayashi Issa	https://web.archive.org/web/20221209210248/http://haikuguy.com/issa/	1817	Issa1817mosquitoes3	hut's mosquitoes-- my hand's done with shooing them		JP	No
Mon Mar 21 17:09:53 EDT 2022	ard19@psu.edu	Kobayashi Issa	https://web.archive.org/web/20221209210248/http://haikuguy.com/issa/	1817	Issa1817mosquitoes4	whining mosquitoes leave in a straight line... row house		JP	No
Sun Mar 20 13:44:55 EDT 2022	ard19@psu.edu	Kobayashi Issa	https://web.archive.org/web/20221209210248/http://haikuguy.com/issa/	1817	Issa1817spring_butterfly	a spring butterfly peaceful, calm in the seat of honor		JP	No
Sun Mar 20 23:49:53 EDT 2022	ard19@psu.edu	Kobayashi Issa	https://web.archive.org/web/20221209210248/http://haikuguy.com/issa/	1817	Issa1817worm	the big chestnut shares his prickly home with a worm		JP	No
Sat Mar 19 23:02:13 EDT 2022	ard19@psu.edu	Kobayashi Issa	https://web.archive.org/web/20221209210248/http://haikuguy.com/issa/	1818	Issa1818bee	the ordinary bee struts like a peacock... Buddha's birthday flowers	Translator's notes: Gabi Greve explains that hanamid√¥ ('blossom temple hall') is a miniature hall set up at Buddhist temples and decorated with colorful flowers on Gautauma Buddha's birthday, celebrated on the Eighth Day of Fourth Month. Small statues of the child Buddha are also decorated with flowers, and hydrangea tea is poured over the statue by visitors. The bee is enjoying the blossoms, Is…	JP	No
Sat Mar 19 23:01:00 EDT 2022	ard19@psu.edu	Kobayashi Issa	https://web.archive.org/web/20221209210248/http://haikuguy.com/issa/	1818	Issa1818beehive	beehive-- safe on holy Jiz√¥'s elbow		JP	No
Sat Mar 19 22:58:03 EDT 2022	ard19@psu.edu	Kobayashi Issa	https://web.archive.org/web/20221209210248/http://haikuguy.com/issa/	1818	Issa1818bees1	secluded house-- the bees also memorize the way back		JP	No
Sat Mar 19 22:59:05 EDT 2022	ard19@psu.edu	Kobayashi Issa	https://web.archive.org/web/20221209210248/http://haikuguy.com/issa/	1818	Issa1818bees2	at the crossroads temple usurping the bees... sparrows		JP	No
Sat Mar 19 22:59:45 EDT 2022	ard19@psu.edu	Kobayashi Issa	https://web.archive.org/web/20221209210248/http://haikuguy.com/issa/	1818	Issa1818bees3	bees buzzing people grow quiet in the temple		JP	No
Sun Mar 20 12:02:11 EDT 2022	ard19@psu.edu	Kobayashi Issa	https://web.archive.org/web/20221209210248/http://haikuguy.com/issa/	1818	Issa1818bug	so carefully rolled by a bug... new green leaf		JP	No
Sun Mar 20 13:46:07 EDT 2022	ard19@psu.edu	Kobayashi Issa	https://web.archive.org/web/20221209210248/http://haikuguy.com/issa/	1818	Issa1818butterfly1	becoming beautiful Buddhas, butterfly husband and wife		JP	No
Sun Mar 20 13:49:03 EDT 2022	ard19@psu.edu	Kobayashi Issa	https://web.archive.org/web/20221209210248/http://haikuguy.com/issa/	1818	Issa1818butterfly10	butterfly dance-- someone plays samisen in the little village		JP	No
Sun Mar 20 13:49:15 EDT 2022	ard19@psu.edu	Kobayashi Issa	https://web.archive.org/web/20221209210248/http://haikuguy.com/issa/	1818	Issa1818butterfly11	dance, butterfly! someone plays samisen amid tufted grasses		JP	No
Sun Mar 20 13:46:20 EDT 2022	ard19@psu.edu	Kobayashi Issa	https://web.archive.org/web/20221209210248/http://haikuguy.com/issa/	1818	Issa1818butterfly2	playing with the big cat's tail... a little butterfly		JP	No
Sun Mar 20 13:46:37 EDT 2022	ard19@psu.edu	Kobayashi Issa	https://web.archive.org/web/20221209210248/http://haikuguy.com/issa/	1818	Issa1818butterfly3	from a hole in the temple's pulpit, swish! little butterfly		JP	No
Sun Mar 20 13:47:39 EDT 2022	ard19@psu.edu	Kobayashi Issa	https://web.archive.org/web/20221209210248/http://haikuguy.com/issa/	1818	Issa1818butterfly4	separation among butterflies too... white gang, yellow gang		JP	No
Sun Mar 20 13:47:51 EDT 2022	ard19@psu.edu	Kobayashi Issa	https://web.archive.org/web/20221209210248/http://haikuguy.com/issa/	1818	Issa1818butterfly5	a butterfly flits-- the vast blue sky over Tiger Gate		JP	No
Sun Mar 20 13:48:01 EDT 2022	ard19@psu.edu	Kobayashi Issa	https://web.archive.org/web/20221209210248/http://haikuguy.com/issa/	1818	Issa1818butterfly6	butterfly departs-- even Shinran's pine seems to know		JP	No
Sun Mar 20 13:48:15 EDT 2022	ard19@psu.edu	Kobayashi Issa	https://web.archive.org/web/20221209210248/http://haikuguy.com/issa/	1818	Issa1818butterfly7	Tiger Gate-- the butterfly, too enters with courage		JP	No
Sun Mar 20 13:48:27 EDT 2022	ard19@psu.edu	Kobayashi Issa	https://web.archive.org/web/20221209210248/http://haikuguy.com/issa/	1818	Issa1818butterfly8	one straw mat-- a butterfly is drying too		JP	No
Sun Mar 20 13:48:52 EDT 2022	ard19@psu.edu	Kobayashi Issa	https://web.archive.org/web/20221209210248/http://haikuguy.com/issa/	1818	Issa1818butterfly9	swinging the broom underneath, asleep little butterfly		JP	No
Sun Mar 20 14:07:48 EDT 2022	ard19@psu.edu	Kobayashi Issa	https://web.archive.org/web/20221209210248/http://haikuguy.com/issa/	1818	Issa1818caterpillar	the white caterpillar on the chestnut tree... also is hot!		JP	No
Sun Mar 20 14:52:12 EDT 2022	ard19@psu.edu	Kobayashi Issa	https://web.archive.org/web/20221209210248/http://haikuguy.com/issa/	1818	Issa1818cicada	cicada, from morning on its ruckus... mountain home		JP	No
Sun Mar 20 15:06:04 EDT 2022	ard19@psu.edu	Kobayashi Issa	https://web.archive.org/web/20221209210248/http://haikuguy.com/issa/	1818	Issa1818cricket	a good world! crickets ring a black kite wheels		JP	No
Sun Mar 20 15:17:39 EDT 2022	ard19@psu.edu	Kobayashi Issa	https://web.archive.org/web/20221209210248/http://haikuguy.com/issa/	1818	Issa1818dragonfly	leaving my shoulder for the Buddha's... dragonfly		JP	No
Mon Mar 21 14:13:52 EDT 2022	ard19@psu.edu	Kobayashi Issa	https://web.archive.org/web/20221209210248/http://haikuguy.com/issa/	1818	Issa1818fireflies1	yellow rose don't die! until evenings of fireflies		JP	No
Mon Mar 21 14:14:34 EDT 2022	ard19@psu.edu	Kobayashi Issa	https://web.archive.org/web/20221209210248/http://haikuguy.com/issa/	1818	Issa1818fireflies2	one swarm comes from Ishiyama... fireflies		JP	No
Mon Mar 21 14:14:51 EDT 2022	ard19@psu.edu	Kobayashi Issa	https://web.archive.org/web/20221209210248/http://haikuguy.com/issa/	1818	Issa1818fireflies3	round and round a perk for the carriage... fireflies		JP	No
Mon Mar 21 14:15:41 EDT 2022	ard19@psu.edu	Kobayashi Issa	https://web.archive.org/web/20221209210248/http://haikuguy.com/issa/	1818	Issa1818fireflies4	in the west battling like ancients monks fireflies		JP	No
Mon Mar 21 14:17:27 EDT 2022	ard19@psu.edu	Kobayashi Issa	https://web.archive.org/web/20221209210248/http://haikuguy.com/issa/	1818	Issa1818fireflies5	smack in the middle of the Old Quarter... fireflies		JP	No
Mon Mar 21 14:14:06 EDT 2022	ard19@psu.edu	Kobayashi Issa	https://web.archive.org/web/20221209210248/http://haikuguy.com/issa/	1818	Issa1818firefly1	by way of welcome a sacred branch floating too... firefly flits		JP	No
Mon Mar 21 14:17:13 EDT 2022	ard19@psu.edu	Kobayashi Issa	https://web.archive.org/web/20221209210248/http://haikuguy.com/issa/	1818	Issa1818firefly10	firefly lights-- a turtle not called for close at hand		JP	No
Mon Mar 21 14:17:48 EDT 2022	ard19@psu.edu	Kobayashi Issa	https://web.archive.org/web/20221209210248/http://haikuguy.com/issa/	1818	Issa1818firefly11	big town-- without a sideways glance the firefly passes		JP	No
Mon Mar 21 14:18:02 EDT 2022	ard19@psu.edu	Kobayashi Issa	https://web.archive.org/web/20221209210248/http://haikuguy.com/issa/	1818	Issa1818firefly12	on my sleeve catching his breath... worn-out firefly		JP	No
Mon Mar 21 14:14:21 EDT 2022	ard19@psu.edu	Kobayashi Issa	https://web.archive.org/web/20221209210248/http://haikuguy.com/issa/	1818	Issa1818firefly2	voices calling here and there, perplexing the firefly		JP	No
Mon Mar 21 14:15:13 EDT 2022	ard19@psu.edu	Kobayashi Issa	https://web.archive.org/web/20221209210248/http://haikuguy.com/issa/	1818	Issa1818firefly3	when we quarrel out you go! first firefly		JP	No
Mon Mar 21 14:15:24 EDT 2022	ard19@psu.edu	Kobayashi Issa	https://web.archive.org/web/20221209210248/http://haikuguy.com/issa/	1818	Issa1818firefly4	fly, firefly! to this rustic, as-it-is house of mine		JP	No
Mon Mar 21 14:15:54 EDT 2022	ard19@psu.edu	Kobayashi Issa	https://web.archive.org/web/20221209210248/http://haikuguy.com/issa/	1818	Issa1818firefly5	does my sleeping mat look rustic? flitting firefly		JP	No
Mon Mar 21 14:16:12 EDT 2022	ard19@psu.edu	Kobayashi Issa	https://web.archive.org/web/20221209210248/http://haikuguy.com/issa/	1818	Issa1818firefly6	sleeping mat-- rain drips, drops a firefly takes off		JP	No
Mon Mar 21 14:16:30 EDT 2022	ard19@psu.edu	Kobayashi Issa	https://web.archive.org/web/20221209210248/http://haikuguy.com/issa/	1818	Issa1818firefly7	the first firefly deftly swerves away... wind from my hand		JP	No
Mon Mar 21 14:16:44 EDT 2022	ard19@psu.edu	Kobayashi Issa	https://web.archive.org/web/20221209210248/http://haikuguy.com/issa/	1818	Issa1818firefly8	first firefly-- without sideways glance passes by		JP	No
Mon Mar 21 14:16:57 EDT 2022	ard19@psu.edu	Kobayashi Issa	https://web.archive.org/web/20221209210248/http://haikuguy.com/issa/	1818	Issa1818firefly9	Bancho Town-- with all his might the firefly flits		JP	No
Mon Mar 21 11:40:32 EDT 2022	ard19@psu.edu	Kobayashi Issa	https://web.archive.org/web/20221209210248/http://haikuguy.com/issa/	1818	Issa1818flea1	she counts flea bites while her child suckles		JP	No
Mon Mar 21 11:40:46 EDT 2022	ard19@psu.edu	Kobayashi Issa	https://web.archive.org/web/20221209210248/http://haikuguy.com/issa/	1818	Issa1818flea2	chasing the flea-- the child bursts into tears		JP	No
Mon Mar 21 11:39:34 EDT 2022	ard19@psu.edu	Kobayashi Issa	https://web.archive.org/web/20221209210248/http://haikuguy.com/issa/	1818	Issa1818fleas1	siesta work for the stepchild... picking brother's fleas		JP	No
Mon Mar 21 11:39:59 EDT 2022	ard19@psu.edu	Kobayashi Issa	https://web.archive.org/web/20221209210248/http://haikuguy.com/issa/	1818	Issa1818fleas2	getting up-- at the river beach I send fleas flying		JP	No
Mon Mar 21 11:40:15 EDT 2022	ard19@psu.edu	Kobayashi Issa	https://web.archive.org/web/20221209210248/http://haikuguy.com/issa/	1818	Issa1818fleas3	child's fleas-- it's leisure time work picking them		JP	No
Mon Mar 21 11:41:11 EDT 2022	ard19@psu.edu	Kobayashi Issa	https://web.archive.org/web/20221209210248/http://haikuguy.com/issa/	1818	Issa1818fleas4	the stepchild's chore-- during baby's midday nap picking fleas		JP	No
Mon Mar 21 11:13:05 EDT 2022	ard19@psu.edu	Kobayashi Issa	https://web.archive.org/web/20221209210248/http://haikuguy.com/issa/	1818	Issa1818insect	the caged insect sings a love song to his wife		JP	No
Mon Mar 21 11:12:25 EDT 2022	ard19@psu.edu	Kobayashi Issa	https://web.archive.org/web/20221209210248/http://haikuguy.com/issa/	1818	Issa1818insects1	straw sandals and insects dangling... deep tree shade		JP	No
Mon Mar 21 11:12:40 EDT 2022	ard19@psu.edu	Kobayashi Issa	https://web.archive.org/web/20221209210248/http://haikuguy.com/issa/	1818	Issa1818insects2	chirr-chirr! insects also work their looms... stars of Tanabata		JP	No
Mon Mar 21 08:37:55 EDT 2022	ard19@psu.edu	Kobayashi Issa	https://web.archive.org/web/20221209210248/http://haikuguy.com/issa/	1818	Issa1818katydid1	a quick song inside the lantern... katydid		JP	No
Mon Mar 21 08:38:21 EDT 2022	ard19@psu.edu	Kobayashi Issa	https://web.archive.org/web/20221209210248/http://haikuguy.com/issa/	1818	Issa1818katydid2	the katydid in the paper bag... still singing		JP	No
Sun Mar 20 23:36:20 EDT 2022	ard19@psu.edu	Kobayashi Issa	https://web.archive.org/web/20221209210248/http://haikuguy.com/issa/	1818	Issa1818locust1	spreading a straw mat at the gate's field... a locust lands		JP	No
Sun Mar 20 23:36:43 EDT 2022	ard19@psu.edu	Kobayashi Issa	https://web.archive.org/web/20221209210248/http://haikuguy.com/issa/	1818	Issa1818locust2	crossing the sweep of the sickle's blade... a brave locust		JP	No
Mon Mar 21 17:10:30 EDT 2022	ard19@psu.edu	Kobayashi Issa	https://web.archive.org/web/20221209210248/http://haikuguy.com/issa/	1818	Issa1818mosquito1	sleeping late under my mosquito net... call of the tofu vendor		JP	No
Mon Mar 21 17:13:50 EDT 2022	ard19@psu.edu	Kobayashi Issa	https://web.archive.org/web/20221209210248/http://haikuguy.com/issa/	1818	Issa1818mosquito10	stumbling down dead drunk... the mosquito		JP	No
Mon Mar 21 17:10:42 EDT 2022	ard19@psu.edu	Kobayashi Issa	https://web.archive.org/web/20221209210248/http://haikuguy.com/issa/	1818	Issa1818mosquito2	swatting prayer beads at a pesky mosquito... memorial service		JP	No
Mon Mar 21 17:10:55 EDT 2022	ard19@psu.edu	Kobayashi Issa	https://web.archive.org/web/20221209210248/http://haikuguy.com/issa/	1818	Issa1818mosquito3	a mosquito whines-- an old keg my pillow		JP	No
Mon Mar 21 17:11:10 EDT 2022	ard19@psu.edu	Kobayashi Issa	https://web.archive.org/web/20221209210248/http://haikuguy.com/issa/	1818	Issa1818mosquito4	from the third column of the mosquito swarm... a sickle moon		JP	No
Mon Mar 21 17:11:24 EDT 2022	ard19@psu.edu	Kobayashi Issa	https://web.archive.org/web/20221209210248/http://haikuguy.com/issa/	1818	Issa1818mosquito5	mosquito column-- unbroken from here to the field		JP	No
Mon Mar 21 17:12:12 EDT 2022	ard19@psu.edu	Kobayashi Issa	https://web.archive.org/web/20221209210248/http://haikuguy.com/issa/	1818	Issa1818mosquito6	since you came mosquito, have some too... bedtime sake		JP	No
Mon Mar 21 17:12:24 EDT 2022	ard19@psu.edu	Kobayashi Issa	https://web.archive.org/web/20221209210248/http://haikuguy.com/issa/	1818	Issa1818mosquito7	too much sake-- the mosquito's crazy clamor		JP	No
Mon Mar 21 17:12:40 EDT 2022	ard19@psu.edu	Kobayashi Issa	https://web.archive.org/web/20221209210248/http://haikuguy.com/issa/	1818	Issa1818mosquito8	from the outdoor shrine's bottle of offered sake... a mosquito		JP	No
Mon Mar 21 17:13:14 EDT 2022	ard19@psu.edu	Kobayashi Issa	https://web.archive.org/web/20221209210248/http://haikuguy.com/issa/	1818	Issa1818mosquito9	from one then two the mosquito swarm... builds		JP	No
Mon Mar 21 17:12:55 EDT 2022	ard19@psu.edu	Kobayashi Issa	https://web.archive.org/web/20221209210248/http://haikuguy.com/issa/	1818	Issa1818mosquitoes1	forming columns and such is playtime... for mosquitoes		JP	No
Mon Mar 21 17:14:14 EDT 2022	ard19@psu.edu	Kobayashi Issa	https://web.archive.org/web/20221209210248/http://haikuguy.com/issa/	1818	Issa1818mosquitoes2	quite a crowd packed in the main temple... mosquitoes		JP	No
Mon Mar 21 17:16:12 EDT 2022	ard19@psu.edu	Kobayashi Issa	https://web.archive.org/web/20221209210248/http://haikuguy.com/issa/	1818	Issa1818mosquitoes3	main temple mosquitoes-- my nail can hardly crack them		JP	No
Mon Mar 21 17:16:27 EDT 2022	ard19@psu.edu	Kobayashi Issa	https://web.archive.org/web/20221209210248/http://haikuguy.com/issa/	1818	Issa1818mosquitoes4	straight up and down-- the mosquitoes swarm a column		JP	No
Sun Mar 20 23:11:29 EDT 2022	ard19@psu.edu	Kobayashi Issa	https://web.archive.org/web/20221209210248/http://haikuguy.com/issa/	1818	Issa1818silkworms1	called 'mister' by those who raise them... silkworms		JP	No
Sun Mar 20 23:11:56 EDT 2022	ard19@psu.edu	Kobayashi Issa	https://web.archive.org/web/20221209210248/http://haikuguy.com/issa/	1818	Issa1818silkworms2	a promising sound-- silkworms in the tray stuff themselves		JP	No
Sun Mar 20 23:12:20 EDT 2022	ard19@psu.edu	Kobayashi Issa	https://web.archive.org/web/20221209210248/http://haikuguy.com/issa/	1818	Issa1818silkworms3	like people silkworms in the tray take a siesta		JP	No
Sun Mar 20 23:13:03 EDT 2022	ard19@psu.edu	Kobayashi Issa	https://web.archive.org/web/20221209210248/http://haikuguy.com/issa/	1818	Issa1818silkworms4	the whole village pays them court... silkworms		JP	No
Sun Mar 20 23:13:36 EDT 2022	ard19@psu.edu	Kobayashi Issa	https://web.archive.org/web/20221209210248/http://haikuguy.com/issa/	1818	Issa1818silkworms5	the whole family serves the midnight meal for silkworms		JP	No
Sun Mar 20 13:45:55 EDT 2022	ard19@psu.edu	Kobayashi Issa	https://web.archive.org/web/20221209210248/http://haikuguy.com/issa/	1818	Issa1818white_butterfly1	festival day-- white robed monks and a white butterfly		JP	No
Sun Mar 20 13:47:29 EDT 2022	ard19@psu.edu	Kobayashi Issa	https://web.archive.org/web/20221209210248/http://haikuguy.com/issa/	1818	Issa1818white_butterfly2	shrine fence-- on a white flower a white butterfly		JP	No
Sat Mar 19 18:04:39 EDT 2022	ard19@psu.edu	Kobayashi Issa	https://web.archive.org/web/20221209210248/http://haikuguy.com/issa/	1818	Issa1818winged_ants	upside-down the bucket's drying day... winged ants flying	Translator's notes: Issa is referring to a wood-chewing carpenter ant that swarms when it breeds in the summer	JP	No
Sun Mar 20 23:50:28 EDT 2022	ard19@psu.edu	Kobayashi Issa	https://web.archive.org/web/20221209210248/http://haikuguy.com/issa/	1818	Issa1818worm	plum blossom world-- worms in straw raincoats are here too	Psychidae	JP	No
Sat Mar 19 18:06:39 EDT 2022	ard19@psu.edu	Kobayashi Issa	https://web.archive.org/web/20221209210248/http://haikuguy.com/issa/	1819	Issa1819ants	the ants' road from peaks of clouds to here	Translator's notes, in part: Shinji Ogawa weighs in: This is a very high quality haiku. In a summer day, children observe an ants' line coming from unknown and going to unknown. The scale of the haiku is so large that it reminds us of Issa's other haiku, on a snail climbing up Mount Fuji. This haiku on the ants' road is so imaginative yet so natural.	JP	No
Sat Mar 19 23:03:17 EDT 2022	ard19@psu.edu	Kobayashi Issa	https://web.archive.org/web/20221209210248/http://haikuguy.com/issa/	1819	Issa1819bees	New Year's handball-- onesies, twosies, three peas, four bees!		JP	No
Sun Mar 20 13:49:35 EDT 2022	ard19@psu.edu	Kobayashi Issa	https://web.archive.org/web/20221209210248/http://haikuguy.com/issa/	1819	Issa1819butterfly1	sporting with the big cat's tail... a little butterfly		JP	No
Sun Mar 20 13:49:46 EDT 2022	ard19@psu.edu	Kobayashi Issa	https://web.archive.org/web/20221209210248/http://haikuguy.com/issa/	1819	Issa1819butterfly2	from the weeds that little butterfly is born!		JP	No
Sun Mar 20 13:49:59 EDT 2022	ard19@psu.edu	Kobayashi Issa	https://web.archive.org/web/20221209210248/http://haikuguy.com/issa/	1819	Issa1819butterfly3	in the trash heap that little butterfly is born!		JP	No
Sun Mar 20 13:50:11 EDT 2022	ard19@psu.edu	Kobayashi Issa	https://web.archive.org/web/20221209210248/http://haikuguy.com/issa/	1819	Issa1819butterfly4	the butterfly's soft landing... in the tea kettle!		JP	No
Sun Mar 20 13:50:29 EDT 2022	ard19@psu.edu	Kobayashi Issa	https://web.archive.org/web/20221209210248/http://haikuguy.com/issa/	1819	Issa1819butterfly5	flitting butterfly-- every corner of my hut is inspected		JP	No
Sun Mar 20 13:50:40 EDT 2022	ard19@psu.edu	Kobayashi Issa	https://web.archive.org/web/20221209210248/http://haikuguy.com/issa/	1819	Issa1819butterfly6	rubbing Binzuru's holy nose... little butterfly		JP	No
Sun Mar 20 14:52:27 EDT 2022	ard19@psu.edu	Kobayashi Issa	https://web.archive.org/web/20221209210248/http://haikuguy.com/issa/	1819	Issa1819cicada1	Hey puppy come here!' sings a cicada		JP	No
Sun Mar 20 14:52:39 EDT 2022	ard19@psu.edu	Kobayashi Issa	https://web.archive.org/web/20221209210248/http://haikuguy.com/issa/	1819	Issa1819cicada2	a cicada chirrs-- the pinwheel so utterly red		JP	No
Sun Mar 20 14:52:56 EDT 2022	ard19@psu.edu	Kobayashi Issa	https://web.archive.org/web/20221209210248/http://haikuguy.com/issa/	1819	Issa1819cicada3	first cicada Look at the floating world! Look! Loo-ook!		JP	No
Sun Mar 20 14:53:13 EDT 2022	ard19@psu.edu	Kobayashi Issa	https://web.archive.org/web/20221209210248/http://haikuguy.com/issa/	1819	Issa1819cicada4	cicada in the pine how much will you cry till it's noon?		JP	No
Sun Mar 20 14:53:47 EDT 2022	ard19@psu.edu	Kobayashi Issa	https://web.archive.org/web/20221209210248/http://haikuguy.com/issa/	1819	Issa1819cicada5	from deep in the temple gong a chirring cicada		JP	No
Sun Mar 20 15:06:11 EDT 2022	ard19@psu.edu	Kobayashi Issa	https://web.archive.org/web/20221209210248/http://haikuguy.com/issa/	1819	Issa1819cricket	the cricket hops atop the winnowing fan's dust pile		JP	No
Sun Mar 20 15:17:57 EDT 2022	ard19@psu.edu	Kobayashi Issa	https://web.archive.org/web/20221209210248/http://haikuguy.com/issa/	1819	Issa1819dragonfly	the dragonfly too folds hands in prayer... rice blossoms		JP	No
Sun Mar 20 12:02:39 EDT 2022	ard19@psu.edu	Kobayashi Issa	https://web.archive.org/web/20221209210248/http://haikuguy.com/issa/	1819	Issa1819fart_bug	pointing at the fart bug... laughing Buddha		JP	No
Mon Mar 21 14:21:47 EDT 2022	ard19@psu.edu	Kobayashi Issa	https://web.archive.org/web/20221209210248/http://haikuguy.com/issa/	1819	Issa1819fireflies1	firefly seller-- fireflies fly to freedom in the night		JP	No
Mon Mar 21 14:21:59 EDT 2022	ard19@psu.edu	Kobayashi Issa	https://web.archive.org/web/20221209210248/http://haikuguy.com/issa/	1819	Issa1819fireflies2	daughter, look! fireflies come to be sold one after another		JP	No
Mon Mar 21 14:22:10 EDT 2022	ard19@psu.edu	Kobayashi Issa	https://web.archive.org/web/20221209210248/http://haikuguy.com/issa/	1819	Issa1819fireflies3	don't come starve here! fireflies at my gate		JP	No
Mon Mar 21 14:22:29 EDT 2022	ard19@psu.edu	Kobayashi Issa	https://web.archive.org/web/20221209210248/http://haikuguy.com/issa/	1819	Issa1819fireflies4	skinny fireflies flitting softly, softly... drift down		JP	No
Mon Mar 21 14:18:13 EDT 2022	ard19@psu.edu	Kobayashi Issa	https://web.archive.org/web/20221209210248/http://haikuguy.com/issa/	1819	Issa1819firefly1	a big firefly slowly bobbing... passes by		JP	No
Mon Mar 21 14:20:35 EDT 2022	ard19@psu.edu	Kobayashi Issa	https://web.archive.org/web/20221209210248/http://haikuguy.com/issa/	1819	Issa1819firefly10	though wrapped in tissue paper... a firefly's light		JP	No
Mon Mar 21 14:20:49 EDT 2022	ard19@psu.edu	Kobayashi Issa	https://web.archive.org/web/20221209210248/http://haikuguy.com/issa/	1819	Issa1819firefly11	toward people's voices well, well! first firefly		JP	No
Mon Mar 21 14:21:04 EDT 2022	ard19@psu.edu	Kobayashi Issa	https://web.archive.org/web/20221209210248/http://haikuguy.com/issa/	1819	Issa1819firefly12	picking players for the children's game... come, firefly!		JP	No
Mon Mar 21 14:21:23 EDT 2022	ard19@psu.edu	Kobayashi Issa	https://web.archive.org/web/20221209210248/http://haikuguy.com/issa/	1819	Issa1819firefly13	come, firefly! to my self-made silver dew		JP	No
Mon Mar 21 14:21:35 EDT 2022	ard19@psu.edu	Kobayashi Issa	https://web.archive.org/web/20221209210248/http://haikuguy.com/issa/	1819	Issa1819firefly14	firefly lights-- if you keep still even on your head		JP	No
Mon Mar 21 14:22:43 EDT 2022	ard19@psu.edu	Kobayashi Issa	https://web.archive.org/web/20221209210248/http://haikuguy.com/issa/	1819	Issa1819firefly15	tease me in a good way... first firefly		JP	No
Mon Mar 21 14:22:55 EDT 2022	ard19@psu.edu	Kobayashi Issa	https://web.archive.org/web/20221209210248/http://haikuguy.com/issa/	1819	Issa1819firefly16	do you think my sleeve is your parent? fleeing firefly		JP	No
Mon Mar 21 14:18:28 EDT 2022	ard19@psu.edu	Kobayashi Issa	https://web.archive.org/web/20221209210248/http://haikuguy.com/issa/	1819	Issa1819firefly2	his chest heaving he's chased indoors... firefly		JP	No
Mon Mar 21 14:18:41 EDT 2022	ard19@psu.edu	Kobayashi Issa	https://web.archive.org/web/20221209210248/http://haikuguy.com/issa/	1819	Issa1819firefly3	this wrinkled hand not to your taste? firefly		JP	No
Mon Mar 21 14:18:56 EDT 2022	ard19@psu.edu	Kobayashi Issa	https://web.archive.org/web/20221209210248/http://haikuguy.com/issa/	1819	Issa1819firefly4	seeking sanctuary with a sigh of relief? first firefly		JP	No
Mon Mar 21 14:19:14 EDT 2022	ard19@psu.edu	Kobayashi Issa	https://web.archive.org/web/20221209210248/http://haikuguy.com/issa/	1819	Issa1819firefly5	teasing us two or three times... a firefly		JP	No
Mon Mar 21 14:19:27 EDT 2022	ard19@psu.edu	Kobayashi Issa	https://web.archive.org/web/20221209210248/http://haikuguy.com/issa/	1819	Issa1819firefly6	first firefly though the hand is skillful slips free		JP	No
Mon Mar 21 14:19:46 EDT 2022	ard19@psu.edu	Kobayashi Issa	https://web.archive.org/web/20221209210248/http://haikuguy.com/issa/	1819	Issa1819firefly7	first firefly-- uncaught by the hand flies free		JP	No
Mon Mar 21 14:20:07 EDT 2022	ard19@psu.edu	Kobayashi Issa	https://web.archive.org/web/20221209210248/http://haikuguy.com/issa/	1819	Issa1819firefly8	flitting firefly-- uncaught by the hand uncaught again!		JP	No
Mon Mar 21 14:20:23 EDT 2022	ard19@psu.edu	Kobayashi Issa	https://web.archive.org/web/20221209210248/http://haikuguy.com/issa/	1819	Issa1819firefly9	first firefly-- just teasing me then rushing away		JP	No
Mon Mar 21 11:41:32 EDT 2022	ard19@psu.edu	Kobayashi Issa	https://web.archive.org/web/20221209210248/http://haikuguy.com/issa/	1819	Issa1819flea1	a flea on the little plague god floats away		JP	No
Mon Mar 21 11:42:02 EDT 2022	ard19@psu.edu	Kobayashi Issa	https://web.archive.org/web/20221209210248/http://haikuguy.com/issa/	1819	Issa1819flea2	don't jump flea! that's Sumida River over there		JP	No
Mon Mar 21 11:42:17 EDT 2022	ard19@psu.edu	Kobayashi Issa	https://web.archive.org/web/20221209210248/http://haikuguy.com/issa/	1819	Issa1819flea3	if you jump flea jump on the lotus		JP	No
Mon Mar 21 11:41:48 EDT 2022	ard19@psu.edu	Kobayashi Issa	https://web.archive.org/web/20221209210248/http://haikuguy.com/issa/	1819	Issa1819fleas	in a grassy meadow she rubs them off... cat's fleas		JP	No
Sat Mar 19 23:20:09 EDT 2022	ard19@psu.edu	Kobayashi Issa	https://web.archive.org/web/20221209210248/http://haikuguy.com/issa/	1819	Issa1819fly_butterfly1	swattting at a fly-- a butterfly too rushes away	date is 1819 or later	JP	No
Sat Mar 19 23:48:39 EDT 2022	ard19@psu.edu	Kobayashi Issa	https://web.archive.org/web/20221209210248/http://haikuguy.com/issa/	1819	Issa1819fly_butterfly2	swatting at a fly-- a butterfly too sneaks away		JP	No
Sat Mar 19 23:19:20 EDT 2022	ard19@psu.edu	Kobayashi Issa	https://web.archive.org/web/20221209210248/http://haikuguy.com/issa/	1819	Issa1819fly1	where the fly on my arm rubbed his hands... swat!	date is 1819 or later	JP	No
Sat Mar 19 23:45:28 EDT 2022	ard19@psu.edu	Kobayashi Issa	https://web.archive.org/web/20221209210248/http://haikuguy.com/issa/	1819	Issa1819fly2	the fly clings tightly to my back... Kuju River		JP	No
Sat Mar 19 23:46:11 EDT 2022	ard19@psu.edu	Kobayashi Issa	https://web.archive.org/web/20221209210248/http://haikuguy.com/issa/	1819	Issa1819fly3	fly on my umbrella-hat from today on a citizen of Edo!		JP	No
Sat Mar 19 23:46:51 EDT 2022	ard19@psu.edu	Kobayashi Issa	https://web.archive.org/web/20221209210248/http://haikuguy.com/issa/	1819	Issa1819fly4	the fly on my umbrella-hat beats me inside		JP	No
Sat Mar 19 23:47:42 EDT 2022	ard19@psu.edu	Kobayashi Issa	https://web.archive.org/web/20221209210248/http://haikuguy.com/issa/	1819	Issa1819fly5	a lacquered tray-- whoops! the fly slips		JP	No
Sat Mar 19 23:49:32 EDT 2022	ard19@psu.edu	Kobayashi Issa	https://web.archive.org/web/20221209210248/http://haikuguy.com/issa/	1819	Issa1819fly6	one man, one fly one large sitting room		JP	No
Sat Mar 19 23:50:40 EDT 2022	ard19@psu.edu	Kobayashi Issa	https://web.archive.org/web/20221209210248/http://haikuguy.com/issa/	1819	Issa1819fly7	the plague god with a fly on top... floats away	Translator's notes: On the last day of Sixth Month, a doll of straw or reed is set adrift on a river to exorcise disease and accident. A fly hitchhikes.	JP	No
Sun Mar 20 23:51:26 EDT 2022	ard19@psu.edu	Kobayashi Issa	https://web.archive.org/web/20221209210248/http://haikuguy.com/issa/	1819	Issa1819inchworm	measured by an inchworm too... my house's pillar		JP	No
Mon Mar 21 08:38:37 EDT 2022	ard19@psu.edu	Kobayashi Issa	https://web.archive.org/web/20221209210248/http://haikuguy.com/issa/	1819	Issa1819katydid	a katydid in the scarecrow's gut singing		JP	No
Sun Mar 20 22:58:25 EDT 2022	ard19@psu.edu	Kobayashi Issa	https://web.archive.org/web/20221209210248/http://haikuguy.com/issa/	1819	Issa1819mantis	the praying mantis's brave chest, half an inch... look!		JP	No
Mon Mar 21 17:19:29 EDT 2022	ard19@psu.edu	Kobayashi Issa	https://web.archive.org/web/20221209210248/http://haikuguy.com/issa/	1819	Issa1819mosquito_larva	up to heaven the mosquito larva flies... sickle moon		JP	No
Mon Mar 21 17:19:02 EDT 2022	ard19@psu.edu	Kobayashi Issa	https://web.archive.org/web/20221209210248/http://haikuguy.com/issa/	1819	Issa1819mosquito_larvae1	today too mosquito larvae and me at sunset		JP	No
Mon Mar 21 17:19:14 EDT 2022	ard19@psu.edu	Kobayashi Issa	https://web.archive.org/web/20221209210248/http://haikuguy.com/issa/	1819	Issa1819mosquito_larvae2	today again mosquito larvae... tomorrow the same		JP	No
Mon Mar 21 17:16:44 EDT 2022	ard19@psu.edu	Kobayashi Issa	https://web.archive.org/web/20221209210248/http://haikuguy.com/issa/	1819	Issa1819mosquito1	even the horses sleep in light green mosquito nets!		JP	No
Mon Mar 21 17:19:54 EDT 2022	ard19@psu.edu	Kobayashi Issa	https://web.archive.org/web/20221209210248/http://haikuguy.com/issa/	1819	Issa1819mosquito10	pesky mosquito-- into an old well he sneaks		JP	No
Mon Mar 21 17:20:06 EDT 2022	ard19@psu.edu	Kobayashi Issa	https://web.archive.org/web/20221209210248/http://haikuguy.com/issa/	1819	Issa1819mosquito11	to the lullaby of mosquitoes she sleeps		JP	No
Mon Mar 21 17:20:37 EDT 2022	ard19@psu.edu	Kobayashi Issa	https://web.archive.org/web/20221209210248/http://haikuguy.com/issa/	1819	Issa1819mosquito12	this is cute too-- the year's first mosquito's whiny voice		JP	No
Mon Mar 21 17:20:49 EDT 2022	ard19@psu.edu	Kobayashi Issa	https://web.archive.org/web/20221209210248/http://haikuguy.com/issa/	1819	Issa1819mosquito13	first voices raised for the celebration... mosquitos		JP	No
Mon Mar 21 17:21:31 EDT 2022	ard19@psu.edu	Kobayashi Issa	https://web.archive.org/web/20221209210248/http://haikuguy.com/issa/	1819	Issa1819mosquito14	the whining mosquito also thinks I'm old... edge of my ear		JP	No
Mon Mar 21 17:21:48 EDT 2022	ard19@psu.edu	Kobayashi Issa	https://web.archive.org/web/20221209210248/http://haikuguy.com/issa/	1819	Issa1819mosquito15	from the direction of all praise to Amida Buddha! a mosquito's buzz		JP	No
Mon Mar 21 17:21:59 EDT 2022	ard19@psu.edu	Kobayashi Issa	https://web.archive.org/web/20221209210248/http://haikuguy.com/issa/	1819	Issa1819mosquito16	a bedroom mosquito's first buzz in the flame		JP	No
Mon Mar 21 17:22:12 EDT 2022	ard19@psu.edu	Kobayashi Issa	https://web.archive.org/web/20221209210248/http://haikuguy.com/issa/	1819	Issa1819mosquito17	a bedroom mosquito poof! in the flame		JP	No
Mon Mar 21 17:22:42 EDT 2022	ard19@psu.edu	Kobayashi Issa	https://web.archive.org/web/20221209210248/http://haikuguy.com/issa/	1819	Issa1819mosquito18	one mosquito perfectly quiet... and relentless!		JP	No
Mon Mar 21 17:23:04 EDT 2022	ard19@psu.edu	Kobayashi Issa	https://web.archive.org/web/20221209210248/http://haikuguy.com/issa/	1819	Issa1819mosquito19	first voice rising in the evening sky... a mosquito		JP	No
Mon Mar 21 17:18:04 EDT 2022	ard19@psu.edu	Kobayashi Issa	https://web.archive.org/web/20221209210248/http://haikuguy.com/issa/	1819	Issa1819mosquito6	from the beginning it has hung loose... my paper mosquito net		JP	No
Mon Mar 21 17:19:44 EDT 2022	ard19@psu.edu	Kobayashi Issa	https://web.archive.org/web/20221209210248/http://haikuguy.com/issa/	1819	Issa1819mosquitoes1	morning's mosquitoes-- behind Amida Buddha they hide		JP	No
Mon Mar 21 17:20:22 EDT 2022	ard19@psu.edu	Kobayashi Issa	https://web.archive.org/web/20221209210248/http://haikuguy.com/issa/	1819	Issa1819mosquitoes2	a smattering of mosquitoes-- from today on an old man's world		JP	No
Mon Mar 21 17:21:04 EDT 2022	ard19@psu.edu	Kobayashi Issa	https://web.archive.org/web/20221209210248/http://haikuguy.com/issa/	1819	Issa1819mosquitoes3	making even the cherry tree curse... mosquitoes		JP	No
Mon Mar 21 17:21:18 EDT 2022	ard19@psu.edu	Kobayashi Issa	https://web.archive.org/web/20221209210248/http://haikuguy.com/issa/	1819	Issa1819mosquitoes4	like clockwork the first sound of evening... mosquitoes		JP	No
Mon Mar 21 17:22:53 EDT 2022	ard19@psu.edu	Kobayashi Issa	https://web.archive.org/web/20221209210248/http://haikuguy.com/issa/	1819	Issa1819mosquitoes5	noontime mosquitoes all hidden... even in thickets		JP	No
Sun Mar 20 11:46:38 EDT 2022	ard19@psu.edu	Kobayashi Issa	https://web.archive.org/web/20221209210248/http://haikuguy.com/issa/	1819	Issa1819moth	moth who ends in fire-- hated by people		JP	No
Sun Mar 20 14:53:31 EDT 2022	ard19@psu.edu	Kobayashi Issa	https://web.archive.org/web/20221209210248/http://haikuguy.com/issa/	1819	Issa1819mountain_cicada	a mountain cicada-- into my sleeve he goes		JP	No
Sat Mar 19 17:53:45 EDT 2022	ard19@psu.edu	Kobayashi Issa	https://web.archive.org/web/20221209210248/http://haikuguy.com/issa/	1819	Issa1819winged_ants	until the winged ants come out a fortunate pillar	Translator's notes: Issa is referring to a wood-chewing carpenter ant that swarms when it breeds in the summer	JP	No
Sat Mar 19 18:08:30 EDT 2022	ard19@psu.edu	Kobayashi Issa	https://web.archive.org/web/20221209210248/http://haikuguy.com/issa/	1820	Issa1820ants_tiger_moth	fleeing the hell of thicket ants... tiger moth	Translator's notes: Shinji Ogawa notes, 'The tiger moth may be close to the lamp.' The insect's name, hitorimushi, literally means, 'fire-taken bug.' Shinji adds, 'I believe that...the tiger moth fleeing the hell of thicket ants becomes interesting only by assuming that the moth is after all only flying into the lamps' flame.'	JP	No
Sun Mar 20 14:54:16 EDT 2022	ard19@psu.edu	Kobayashi Issa	https://web.archive.org/web/20221209210248/http://haikuguy.com/issa/	1820	Issa1820autumn_cicada	fallen face-up but singing... autumn cicada		JP	No
Sun Mar 20 13:51:18 EDT 2022	ard19@psu.edu	Kobayashi Issa	https://web.archive.org/web/20221209210248/http://haikuguy.com/issa/	1820	Issa1820butterflies1	the yellow gang the white gang... butterflies come out		JP	No
Sun Mar 20 13:51:34 EDT 2022	ard19@psu.edu	Kobayashi Issa	https://web.archive.org/web/20221209210248/http://haikuguy.com/issa/	1820	Issa1820butterflies2	yellow gang, white gang the butterflies claim their turf		JP	No
Sun Mar 20 13:52:09 EDT 2022	ard19@psu.edu	Kobayashi Issa	https://web.archive.org/web/20221209210248/http://haikuguy.com/issa/	1820	Issa1820butterflies3	white versus yellow-- the butterflies also fight		JP	No
Sun Mar 20 13:52:20 EDT 2022	ard19@psu.edu	Kobayashi Issa	https://web.archive.org/web/20221209210248/http://haikuguy.com/issa/	1820	Issa1820butterflies4	sedge mat-- look! look! butterflies you've stained it		JP	No
Sun Mar 20 13:51:06 EDT 2022	ard19@psu.edu	Kobayashi Issa	https://web.archive.org/web/20221209210248/http://haikuguy.com/issa/	1820	Issa1820butterfly1	the butterfly I passed two miles back is ahead now		JP	No
Sun Mar 20 13:51:45 EDT 2022	ard19@psu.edu	Kobayashi Issa	https://web.archive.org/web/20221209210248/http://haikuguy.com/issa/	1820	Issa1820butterfly2	I pity you for following me little butterfly		JP	No
Sun Mar 20 13:51:59 EDT 2022	ard19@psu.edu	Kobayashi Issa	https://web.archive.org/web/20221209210248/http://haikuguy.com/issa/	1820	Issa1820butterfly3	a shock to the arriving butterfly a fence		JP	No
Sun Mar 20 13:52:33 EDT 2022	ard19@psu.edu	Kobayashi Issa	https://web.archive.org/web/20221209210248/http://haikuguy.com/issa/	1820	Issa1820butterfly4	foraging for food in my thatched hut little butterfly		JP	No
Sun Mar 20 13:52:50 EDT 2022	ard19@psu.edu	Kobayashi Issa	https://web.archive.org/web/20221209210248/http://haikuguy.com/issa/	1820	Issa1820butterfly5	first butterfly don't get stained on my straw mat!		JP	No
Sun Mar 20 13:53:00 EDT 2022	ard19@psu.edu	Kobayashi Issa	https://web.archive.org/web/20221209210248/http://haikuguy.com/issa/	1820	Issa1820butterfly6	claiming the big sake cup... a little butterfly		JP	No
Sun Mar 20 13:53:12 EDT 2022	ard19@psu.edu	Kobayashi Issa	https://web.archive.org/web/20221209210248/http://haikuguy.com/issa/	1820	Issa1820butterfly7	my arm for its pillow the butterfly sleeps		JP	No
Sun Mar 20 14:54:05 EDT 2022	ard19@psu.edu	Kobayashi Issa	https://web.archive.org/web/20221209210248/http://haikuguy.com/issa/	1820	Issa1820cicada_husk	scowling at the sickle moon... cicada husk		JP	No
Sun Mar 20 15:06:24 EDT 2022	ard19@psu.edu	Kobayashi Issa	https://web.archive.org/web/20221209210248/http://haikuguy.com/issa/	1820	Issa1820cricket1	deep inside a cricket is singing... oven		JP	No
Sun Mar 20 15:06:37 EDT 2022	ard19@psu.edu	Kobayashi Issa	https://web.archive.org/web/20221209210248/http://haikuguy.com/issa/	1820	Issa1820cricket2	the cricket Cricky! Cricky! laughing by himself		JP	No
Sun Mar 20 15:07:10 EDT 2022	ard19@psu.edu	Kobayashi Issa	https://web.archive.org/web/20221209210248/http://haikuguy.com/issa/	1820	Issa1820cricket3	cricket on a frosty night... bragging!		JP	No
Sun Mar 20 15:18:12 EDT 2022	ard19@psu.edu	Kobayashi Issa	https://web.archive.org/web/20221209210248/http://haikuguy.com/issa/	1820	Issa1820dragonfly1	stuffing himself on the morning dew dragonfly		JP	No
Sun Mar 20 15:20:17 EDT 2022	ard19@psu.edu	Kobayashi Issa	https://web.archive.org/web/20221209210248/http://haikuguy.com/issa/	1820	Issa1820dragonfly10	scowling at the sickle moon... a dragonfly		JP	No
Sun Mar 20 15:18:23 EDT 2022	ard19@psu.edu	Kobayashi Issa	https://web.archive.org/web/20221209210248/http://haikuguy.com/issa/	1820	Issa1820dragonfly2	today too dragging his tail... dragonfly		JP	No
Sun Mar 20 15:18:37 EDT 2022	ard19@psu.edu	Kobayashi Issa	https://web.archive.org/web/20221209210248/http://haikuguy.com/issa/	1820	Issa1820dragonfly3	the distant mountain reflected in his eyes... dragonfly		JP	No
Sun Mar 20 15:18:56 EDT 2022	ard19@psu.edu	Kobayashi Issa	https://web.archive.org/web/20221209210248/http://haikuguy.com/issa/	1820	Issa1820dragonfly4	departing from the dragonfly's top... his head		JP	No
Sun Mar 20 15:19:09 EDT 2022	ard19@psu.edu	Kobayashi Issa	https://web.archive.org/web/20221209210248/http://haikuguy.com/issa/	1820	Issa1820dragonfly5	slipping right off the dragonfly... his head		JP	No
Sun Mar 20 15:19:21 EDT 2022	ard19@psu.edu	Kobayashi Issa	https://web.archive.org/web/20221209210248/http://haikuguy.com/issa/	1820	Issa1820dragonfly6	a dragonfly copies the red leaves... Tatsuta River		JP	No
Sun Mar 20 15:19:34 EDT 2022	ard19@psu.edu	Kobayashi Issa	https://web.archive.org/web/20221209210248/http://haikuguy.com/issa/	1820	Issa1820dragonfly7	like the weaver's chopstick for her loom... a dragonfly		JP	No
Sun Mar 20 15:19:51 EDT 2022	ard19@psu.edu	Kobayashi Issa	https://web.archive.org/web/20221209210248/http://haikuguy.com/issa/	1820	Issa1820dragonfly8	atop the hundred foot-tall pole... a dragonfly		JP	No
Sun Mar 20 15:20:05 EDT 2022	ard19@psu.edu	Kobayashi Issa	https://web.archive.org/web/20221209210248/http://haikuguy.com/issa/	1820	Issa1820dragonfly9	scowling at the sickle moon... a dragonfly		JP	No
Sun Mar 20 12:03:15 EDT 2022	ard19@psu.edu	Kobayashi Issa	https://web.archive.org/web/20221209210248/http://haikuguy.com/issa/	1820	Issa1820fart_bug1	better than me at long distance! farting bug		JP	No
Sun Mar 20 12:03:41 EDT 2022	ard19@psu.edu	Kobayashi Issa	https://web.archive.org/web/20221209210248/http://haikuguy.com/issa/	1820	Issa1820fart_bug2	on the tip of Buddha's nose... a fart bug		JP	No
Mon Mar 21 14:23:11 EDT 2022	ard19@psu.edu	Kobayashi Issa	https://web.archive.org/web/20221209210248/http://haikuguy.com/issa/	1820	Issa1820fireflies1	planting a willow will become nights of fireflies		JP	No
Mon Mar 21 14:24:09 EDT 2022	ard19@psu.edu	Kobayashi Issa	https://web.archive.org/web/20221209210248/http://haikuguy.com/issa/	1820	Issa1820fireflies2	reed house-- sweeping and sweeping but fireflies come		JP	No
Mon Mar 21 14:28:25 EDT 2022	ard19@psu.edu	Kobayashi Issa	https://web.archive.org/web/20221209210248/http://haikuguy.com/issa/	1820	Issa1820fireflies3	make your peace! Nishiyama fireflies Seta fireflies		JP	No
Mon Mar 21 14:23:37 EDT 2022	ard19@psu.edu	Kobayashi Issa	https://web.archive.org/web/20221209210248/http://haikuguy.com/issa/	1820	Issa1820firefly1	though wrapped in a butterbur leaf... firefly's light		JP	No
Mon Mar 21 14:27:02 EDT 2022	ard19@psu.edu	Kobayashi Issa	https://web.archive.org/web/20221209210248/http://haikuguy.com/issa/	1820	Issa1820firefly10	firefly cage-- Koremitsu has been summoned here		JP	No
Mon Mar 21 14:27:21 EDT 2022	ard19@psu.edu	Kobayashi Issa	https://web.archive.org/web/20221209210248/http://haikuguy.com/issa/	1820	Issa1820firefly11	get out of Sin City get out! first firefly		JP	No
Mon Mar 21 14:27:35 EDT 2022	ard19@psu.edu	Kobayashi Issa	https://web.archive.org/web/20221209210248/http://haikuguy.com/issa/	1820	Issa1820firefly12	being an orphan I cast no light... firefly		JP	No
Mon Mar 21 14:27:48 EDT 2022	ard19@psu.edu	Kobayashi Issa	https://web.archive.org/web/20221209210248/http://haikuguy.com/issa/	1820	Issa1820firefly13	toward the calling voice flying with gusto... firefly		JP	No
Mon Mar 21 14:28:09 EDT 2022	ard19@psu.edu	Kobayashi Issa	https://web.archive.org/web/20221209210248/http://haikuguy.com/issa/	1820	Issa1820firefly14	do you think my sleeve is grass? crawling firefly		JP	No
Mon Mar 21 14:28:42 EDT 2022	ard19@psu.edu	Kobayashi Issa	https://web.archive.org/web/20221209210248/http://haikuguy.com/issa/	1820	Issa1820firefly15	deftly escaping its cage in the bowl... firefly		JP	No
Mon Mar 21 14:23:56 EDT 2022	ard19@psu.edu	Kobayashi Issa	https://web.archive.org/web/20221209210248/http://haikuguy.com/issa/	1820	Issa1820firefly2	reed house-- just a glimmer left of the flitting firefly		JP	No
Mon Mar 21 14:24:29 EDT 2022	ard19@psu.edu	Kobayashi Issa	https://web.archive.org/web/20221209210248/http://haikuguy.com/issa/	1820	Issa1820firefly3	in fresh-grabbed grass, look! the first firefly		JP	No
Mon Mar 21 14:24:45 EDT 2022	ard19@psu.edu	Kobayashi Issa	https://web.archive.org/web/20221209210248/http://haikuguy.com/issa/	1820	Issa1820firefly4	evicted from the sunset bell... firefly		JP	No
Mon Mar 21 14:25:00 EDT 2022	ard19@psu.edu	Kobayashi Issa	https://web.archive.org/web/20221209210248/http://haikuguy.com/issa/	1820	Issa1820firefly5	big firefly you'd better go! go! someone's calling		JP	No
Mon Mar 21 14:25:34 EDT 2022	ard19@psu.edu	Kobayashi Issa	https://web.archive.org/web/20221209210248/http://haikuguy.com/issa/	1820	Issa1820firefly6	after leaving Kyoto catching your breath? first firefly		JP	No
Mon Mar 21 14:26:17 EDT 2022	ard19@psu.edu	Kobayashi Issa	https://web.archive.org/web/20221209210248/http://haikuguy.com/issa/	1820	Issa1820firefly7	a firefly flits-- teardrops are bound to fall		JP	No
Mon Mar 21 14:26:32 EDT 2022	ard19@psu.edu	Kobayashi Issa	https://web.archive.org/web/20221209210248/http://haikuguy.com/issa/	1820	Issa1820firefly8	pretending to sleep landing on my head... a firefly		JP	No
Mon Mar 21 14:26:45 EDT 2022	ard19@psu.edu	Kobayashi Issa	https://web.archive.org/web/20221209210248/http://haikuguy.com/issa/	1820	Issa1820firefly9	first firefly why the cold shoulder? it's me!		JP	No
Mon Mar 21 11:42:59 EDT 2022	ard19@psu.edu	Kobayashi Issa	https://web.archive.org/web/20221209210248/http://haikuguy.com/issa/	1820	Issa1820fleas1	the mother cat gnawing her kitten's fleas		JP	No
Mon Mar 21 11:43:15 EDT 2022	ard19@psu.edu	Kobayashi Issa	https://web.archive.org/web/20221209210248/http://haikuguy.com/issa/	1820	Issa1820fleas2	in a grassy field rubbing off fleas... the cat		JP	No
Mon Mar 21 11:43:32 EDT 2022	ard19@psu.edu	Kobayashi Issa	https://web.archive.org/web/20221209210248/http://haikuguy.com/issa/	1820	Issa1820fleas3	my sleeping mat-- where the mouse drops her fleas		JP	No
Mon Mar 21 11:43:45 EDT 2022	ard19@psu.edu	Kobayashi Issa	https://web.archive.org/web/20221209210248/http://haikuguy.com/issa/	1820	Issa1820fleas4	having gnawed their fleas and put them to bed, she leaves... mother cat		JP	No
Mon Mar 21 08:52:13 EDT 2022	ard19@psu.edu	Kobayashi Issa	https://web.archive.org/web/20221209210248/http://haikuguy.com/issa/	1820	Issa1820flies	amid blades of grass this world is good! buzz the flies		JP	No
Mon Mar 21 11:42:34 EDT 2022	ard19@psu.edu	Kobayashi Issa	https://web.archive.org/web/20221209210248/http://haikuguy.com/issa/	1820	Issa1820flies_fleas_mosquitoes	living long the flies, fleas, mosquitoes... a poor village		JP	No
Sun Mar 20 15:30:16 EDT 2022	ard19@psu.edu	Kobayashi Issa	https://web.archive.org/web/20221209210248/http://haikuguy.com/issa/	1820	Issa1820hornet	the hornet too knowing the eaves returns		JP	No
Mon Mar 21 11:13:38 EDT 2022	ard19@psu.edu	Kobayashi Issa	https://web.archive.org/web/20221209210248/http://haikuguy.com/issa/	1820	Issa1820insects1	O insects of summer there's time yet for lovemaking!		JP	No
Mon Mar 21 11:13:55 EDT 2022	ard19@psu.edu	Kobayashi Issa	https://web.archive.org/web/20221209210248/http://haikuguy.com/issa/	1820	Issa1820insects2	a deer cries and the insects aren't sleeping either		JP	No
Mon Mar 21 11:14:13 EDT 2022	ard19@psu.edu	Kobayashi Issa	https://web.archive.org/web/20221209210248/http://haikuguy.com/issa/	1820	Issa1820insects3	singing insects, too make music in this world		JP	No
Mon Mar 21 11:14:27 EDT 2022	ard19@psu.edu	Kobayashi Issa	https://web.archive.org/web/20221209210248/http://haikuguy.com/issa/	1820	Issa1820insects4	O insects don't you complain too! this autumn		JP	No
Mon Mar 21 11:14:42 EDT 2022	ard19@psu.edu	Kobayashi Issa	https://web.archive.org/web/20221209210248/http://haikuguy.com/issa/	1820	Issa1820insects5	for singing insects complaining is a feat		JP	No
Mon Mar 21 11:15:03 EDT 2022	ard19@psu.edu	Kobayashi Issa	https://web.archive.org/web/20221209210248/http://haikuguy.com/issa/	1820	Issa1820insects6	the singing insects so prone to complaining!		JP	No
Mon Mar 21 11:15:18 EDT 2022	ard19@psu.edu	Kobayashi Issa	https://web.archive.org/web/20221209210248/http://haikuguy.com/issa/	1820	Issa1820insects7	in this world among insects too... good singers, bad singers		JP	No
Mon Mar 21 11:15:33 EDT 2022	ard19@psu.edu	Kobayashi Issa	https://web.archive.org/web/20221209210248/http://haikuguy.com/issa/	1820	Issa1820insects8	what a clamor! even for the insects night work		JP	No
Mon Mar 21 08:38:58 EDT 2022	ard19@psu.edu	Kobayashi Issa	https://web.archive.org/web/20221209210248/http://haikuguy.com/issa/	1820	Issa1820katydid1	katydids-- when three of them gather they quarrel		JP	No
Mon Mar 21 08:39:15 EDT 2022	ard19@psu.edu	Kobayashi Issa	https://web.archive.org/web/20221209210248/http://haikuguy.com/issa/	1820	Issa1820katydid2	the katydid-- even while they sell him singing		JP	No
Mon Mar 21 08:39:38 EDT 2022	ard19@psu.edu	Kobayashi Issa	https://web.archive.org/web/20221209210248/http://haikuguy.com/issa/	1820	Issa1820katydid3	from the hole in the money box... a katydid		JP	No
Mon Mar 21 08:39:59 EDT 2022	ard19@psu.edu	Kobayashi Issa	https://web.archive.org/web/20221209210248/http://haikuguy.com/issa/	1820	Issa1820katydid4	to the beat of grinding teeth the katydid sings		JP	No
Mon Mar 21 08:40:24 EDT 2022	ard19@psu.edu	Kobayashi Issa	https://web.archive.org/web/20221209210248/http://haikuguy.com/issa/	1820	Issa1820katydid5	atop the scripture reader's head... a katydid		JP	No
Sun Mar 20 23:37:04 EDT 2022	ard19@psu.edu	Kobayashi Issa	https://web.archive.org/web/20221209210248/http://haikuguy.com/issa/	1820	Issa1820locust	locusts flying The word is good! All good!		JP	No
Sun Mar 20 15:35:24 EDT 2022	ard19@psu.edu	Kobayashi Issa	https://web.archive.org/web/20221209210248/http://haikuguy.com/issa/	1820	Issa1820louse1	in honor of the equinox crawling into my sleeve... a louse		JP	No
Sun Mar 20 15:35:40 EDT 2022	ard19@psu.edu	Kobayashi Issa	https://web.archive.org/web/20221209210248/http://haikuguy.com/issa/	1820	Issa1820louse2	this pomegranate tastes like me enjoy it, little louse!		JP	No
Sun Mar 20 22:58:40 EDT 2022	ard19@psu.edu	Kobayashi Issa	https://web.archive.org/web/20221209210248/http://haikuguy.com/issa/	1820	Issa1820mantis	the praying mantis's shy expression... wild roses		JP	No
Mon Mar 21 14:25:14 EDT 2022	ard19@psu.edu	Kobayashi Issa	https://web.archive.org/web/20221209210248/http://haikuguy.com/issa/	1820	Issa1820mosquito_firefly1	stumbling into mosquito smudge smoke... a firefly		JP	No
Mon Mar 21 17:24:56 EDT 2022	ard19@psu.edu	Kobayashi Issa	https://web.archive.org/web/20221209210248/http://haikuguy.com/issa/	1820	Issa1820mosquito_firefly2	stumbling into mosquito smudge smoke... a firefly		JP	No
Mon Mar 21 17:23:15 EDT 2022	ard19@psu.edu	Kobayashi Issa	https://web.archive.org/web/20221209210248/http://haikuguy.com/issa/	1820	Issa1820mosquito1	sleeping under new mosquito nets... horses of Edo		JP	No
Mon Mar 21 17:23:38 EDT 2022	ard19@psu.edu	Kobayashi Issa	https://web.archive.org/web/20221209210248/http://haikuguy.com/issa/	1820	Issa1820mosquito2	even the poor workhorses of Edo sleep... in mosquito nets!		JP	No
Mon Mar 21 17:23:54 EDT 2022	ard19@psu.edu	Kobayashi Issa	https://web.archive.org/web/20221209210248/http://haikuguy.com/issa/	1820	Issa1820mosquito3	dangling a mosquito net I go out to eat... evening's tea-and-rice		JP	No
Mon Mar 21 17:24:10 EDT 2022	ard19@psu.edu	Kobayashi Issa	https://web.archive.org/web/20221209210248/http://haikuguy.com/issa/	1820	Issa1820mosquito4	the potted orchid in the mosquito net trembles		JP	No
Mon Mar 21 17:24:27 EDT 2022	ard19@psu.edu	Kobayashi Issa	https://web.archive.org/web/20221209210248/http://haikuguy.com/issa/	1820	Issa1820mosquito5	using up one incense stick... mosquito smudge pot		JP	No
Mon Mar 21 17:25:48 EDT 2022	ard19@psu.edu	Kobayashi Issa	https://web.archive.org/web/20221209210248/http://haikuguy.com/issa/	1820	Issa1820mosquito6	blade of grass sprouted from a wall mosquito's den		JP	No
Mon Mar 21 17:26:29 EDT 2022	ard19@psu.edu	Kobayashi Issa	https://web.archive.org/web/20221209210248/http://haikuguy.com/issa/	1820	Issa1820mosquito7	on a blade of grass the mosquito plays dead		JP	No
Mon Mar 21 17:26:43 EDT 2022	ard19@psu.edu	Kobayashi Issa	https://web.archive.org/web/20221209210248/http://haikuguy.com/issa/	1820	Issa1820mosquito8	holding fast to the stone Buddha a mosquito		JP	No
Mon Mar 21 17:24:44 EDT 2022	ard19@psu.edu	Kobayashi Issa	https://web.archive.org/web/20221209210248/http://haikuguy.com/issa/	1820	Issa1820mosquitoes1	though they bite they're Kyoto mosquitoes... evening cool		JP	No
Mon Mar 21 17:25:20 EDT 2022	ard19@psu.edu	Kobayashi Issa	https://web.archive.org/web/20221209210248/http://haikuguy.com/issa/	1820	Issa1820mosquitoes2	hut's mosquitoes-- first to raise their voices		JP	No
Mon Mar 21 17:25:37 EDT 2022	ard19@psu.edu	Kobayashi Issa	https://web.archive.org/web/20221209210248/http://haikuguy.com/issa/	1820	Issa1820mosquitoes3	mosquitoes revel to their hearts' content... watchman's shack		JP	No
Mon Mar 21 17:25:59 EDT 2022	ard19@psu.edu	Kobayashi Issa	https://web.archive.org/web/20221209210248/http://haikuguy.com/issa/	1820	Issa1820mosquitoes4	mosquitoes too stage quite a riot... Edo nook		JP	No
Mon Mar 21 17:26:13 EDT 2022	ard19@psu.edu	Kobayashi Issa	https://web.archive.org/web/20221209210248/http://haikuguy.com/issa/	1820	Issa1820mosquitoes5	the loathsome live too long... mosquitoes		JP	No
Mon Mar 21 17:26:55 EDT 2022	ard19@psu.edu	Kobayashi Issa	https://web.archive.org/web/20221209210248/http://haikuguy.com/issa/	1820	Issa1820mosquitoes6	living long the flies, fleas, mosquitoes... a poor village		JP	No
Sun Mar 20 11:48:51 EDT 2022	ard19@psu.edu	Kobayashi Issa	https://web.archive.org/web/20221209210248/http://haikuguy.com/issa/	1820	Issa1820moth1	this is the way it chooses to go... moth to flame		JP	No
Sun Mar 20 11:49:26 EDT 2022	ard19@psu.edu	Kobayashi Issa	https://web.archive.org/web/20221209210248/http://haikuguy.com/issa/	1820	Issa1820moth2	now is not a good time to come! flame-drawn moth		JP	No
Sun Mar 20 11:52:42 EDT 2022	ard19@psu.edu	Kobayashi Issa	https://web.archive.org/web/20221209210248/http://haikuguy.com/issa/	1820	Issa1820moth3	idle gossip-- our lantern put out by a moth		JP	No
Sun Mar 20 11:47:38 EDT 2022	ard19@psu.edu	Kobayashi Issa	https://web.archive.org/web/20221209210248/http://haikuguy.com/issa/	1820	Issa1820moths	my hut's lamp-- even moths don't come to the flame		JP	No
Sun Mar 20 23:14:01 EDT 2022	ard19@psu.edu	Kobayashi Issa	https://web.archive.org/web/20221209210248/http://haikuguy.com/issa/	1820	Issa1820silkworm	Silkworm doctor silkworm doctor, hurry!' little girl		JP	No
Sun Mar 20 23:14:30 EDT 2022	ard19@psu.edu	Kobayashi Issa	https://web.archive.org/web/20221209210248/http://haikuguy.com/issa/	1820	Issa1820silkworms	playing doctor for the silkworms... little girl		JP	No
Sun Mar 20 11:48:09 EDT 2022	ard19@psu.edu	Kobayashi Issa	https://web.archive.org/web/20221209210248/http://haikuguy.com/issa/	1820	Issa1820tiger_moth1	don't strike sunset's bell... tiger moth		JP	No
Sun Mar 20 11:49:58 EDT 2022	ard19@psu.edu	Kobayashi Issa	https://web.archive.org/web/20221209210248/http://haikuguy.com/issa/	1820	Issa1820tiger_moth2	to a hut with no lamp hidden in trees a tiger moth flits		JP	No
Sun Mar 20 11:50:29 EDT 2022	ard19@psu.edu	Kobayashi Issa	https://web.archive.org/web/20221209210248/http://haikuguy.com/issa/	1820	Issa1820tiger_moth3	in this break in the rain once again... tiger moth		JP	No
Sun Mar 20 11:50:53 EDT 2022	ard19@psu.edu	Kobayashi Issa	https://web.archive.org/web/20221209210248/http://haikuguy.com/issa/	1820	Issa1820tiger_moth4	why is playing with fire such fun... tiger moth?		JP	No
Sun Mar 20 11:51:23 EDT 2022	ard19@psu.edu	Kobayashi Issa	https://web.archive.org/web/20221209210248/http://haikuguy.com/issa/	1820	Issa1820tiger_moth5	a tiger moth! our conversation interrupted		JP	No
Sun Mar 20 11:51:53 EDT 2022	ard19@psu.edu	Kobayashi Issa	https://web.archive.org/web/20221209210248/http://haikuguy.com/issa/	1820	Issa1820tiger_moth6	chased by the spotted cat... tiger moth		JP	No
Sun Mar 20 11:53:18 EDT 2022	ard19@psu.edu	Kobayashi Issa	https://web.archive.org/web/20221209210248/http://haikuguy.com/issa/	1820	Issa1820tiger_moth7	twice or thrice circling aimlessly... clumsy tiger moth		JP	No
Sun Mar 20 23:22:26 EDT 2022	ard19@psu.edu	Kobayashi Issa	https://web.archive.org/web/20221209210248/http://haikuguy.com/issa/	1820	Issa1820water_strider	on Oi River swishing without thought... water strider		JP	No
Sat Mar 19 18:09:22 EDT 2022	ard19@psu.edu	Kobayashi Issa	https://web.archive.org/web/20221209210248/http://haikuguy.com/issa/	1821	Issa1821ants1	looking like ants person after person... an evening lark		JP	No
Sat Mar 19 18:10:17 EDT 2022	ard19@psu.edu	Kobayashi Issa	https://web.archive.org/web/20221209210248/http://haikuguy.com/issa/	1821	Issa1821ants2	the ants rush to make a road... Buddha's birthday flowers	Translator's notes: Gabi Greve explains that hanamid√¥ ('blossom temple hall') is a miniature hall set up at Buddhist temples and decorated with colorful flowers on Gautauma Buddha's birthday, celebrated on the Eighth Day of Fourth Month. Small statues of the child Buddha are also decorated with flowers, and hydrangea tea is poured over the statue by visitors.	JP	No
Sat Mar 19 23:05:14 EDT 2022	ard19@psu.edu	Kobayashi Issa	https://web.archive.org/web/20221209210248/http://haikuguy.com/issa/	1821	Issa1821bee_honey	the parent bee its honey being stolen buzzes near	Translator's notes: Evidently, Issa didn't realize that the only identifiable 'parent' bee would be the queen, not the ones buzzing about the honey thief	JP	No
Sat Mar 19 23:07:15 EDT 2022	ard19@psu.edu	Kobayashi Issa	https://web.archive.org/web/20221209210248/http://haikuguy.com/issa/	1821	Issa1821beehive	renting a spot next to the beehive... sparrows		JP	No
Sat Mar 19 23:06:31 EDT 2022	ard19@psu.edu	Kobayashi Issa	https://web.archive.org/web/20221209210248/http://haikuguy.com/issa/	1821	Issa1821bees	the bees with children are work-a-holics... making honey	Translator's notes: Did Issa realize that the 'parent' bee was the queen and not the nectar-gatherers? Whether he did or not, in this haiku of 1821 he attributes the diligent work ethic of the bees to the fact that there are children to fed, back in the hive. In an ordinary scene of bees buzzing from flower to flower, Issa sees parental love.	JP	No
Sun Mar 20 12:04:07 EDT 2022	ard19@psu.edu	Kobayashi Issa	https://web.archive.org/web/20221209210248/http://haikuguy.com/issa/	1821	Issa1821bug	morning dew-- washing my face adding a bug		JP	No
Sun Mar 20 13:53:23 EDT 2022	ard19@psu.edu	Kobayashi Issa	https://web.archive.org/web/20221209210248/http://haikuguy.com/issa/	1821	Issa1821butterflies1	when butterflies are pale blue, pale blue cherry blossoms		JP	No
Sun Mar 20 13:53:43 EDT 2022	ard19@psu.edu	Kobayashi Issa	https://web.archive.org/web/20221209210248/http://haikuguy.com/issa/	1821	Issa1821butterflies2	from birth on for butterflies, playing is their job		JP	No
Sun Mar 20 13:57:26 EDT 2022	ard19@psu.edu	Kobayashi Issa	https://web.archive.org/web/20221209210248/http://haikuguy.com/issa/	1821	Issa1821butterflies3	two butterflies pass through together... purification hoop		JP	No
Sun Mar 20 12:04:35 EDT 2022	ard19@psu.edu	Kobayashi Issa	https://web.archive.org/web/20221209210248/http://haikuguy.com/issa/	1821	Issa1821butterfly_dragonfly	butterfly and dragonfly are blown away... fart bug		JP	No
Sun Mar 20 13:58:07 EDT 2022	ard19@psu.edu	Kobayashi Issa	https://web.archive.org/web/20221209210248/http://haikuguy.com/issa/	1821	Issa1821butterfly_dragonfly_fart_bug	butterfly and dragonfly are blown away... fart bug		JP	No
Sun Mar 20 13:53:53 EDT 2022	ard19@psu.edu	Kobayashi Issa	https://web.archive.org/web/20221209210248/http://haikuguy.com/issa/	1821	Issa1821butterfly1	well behaved-- the butterfly, too wears light blue		JP	No
Sun Mar 20 13:57:55 EDT 2022	ard19@psu.edu	Kobayashi Issa	https://web.archive.org/web/20221209210248/http://haikuguy.com/issa/	1821	Issa1821butterfly10	next year become a butterfly! snake in your hole		JP	No
Sun Mar 20 13:54:34 EDT 2022	ard19@psu.edu	Kobayashi Issa	https://web.archive.org/web/20221209210248/http://haikuguy.com/issa/	1821	Issa1821butterfly2	counting heads of the shrine visitors... little butterfly		JP	No
Sun Mar 20 13:54:52 EDT 2022	ard19@psu.edu	Kobayashi Issa	https://web.archive.org/web/20221209210248/http://haikuguy.com/issa/	1821	Issa1821butterfly3	butterfly dancing-- under the horse's gut unaware		JP	No
Sun Mar 20 13:55:03 EDT 2022	ard19@psu.edu	Kobayashi Issa	https://web.archive.org/web/20221209210248/http://haikuguy.com/issa/	1821	Issa1821butterfly4	butterfly, look! parents and child, three sleep together		JP	No
Sun Mar 20 13:55:41 EDT 2022	ard19@psu.edu	Kobayashi Issa	https://web.archive.org/web/20221209210248/http://haikuguy.com/issa/	1821	Issa1821butterfly5	sleeping in a row-- little butterfly, cat high priest		JP	No
Sun Mar 20 13:56:18 EDT 2022	ard19@psu.edu	Kobayashi Issa	https://web.archive.org/web/20221209210248/http://haikuguy.com/issa/	1821	Issa1821butterfly6	gambling in the field-- from the pot a little butterfly		JP	No
Sun Mar 20 13:56:39 EDT 2022	ard19@psu.edu	Kobayashi Issa	https://web.archive.org/web/20221209210248/http://haikuguy.com/issa/	1821	Issa1821butterfly7	taking a dip in the creek's bath water... little butterfly		JP	No
Sun Mar 20 13:56:50 EDT 2022	ard19@psu.edu	Kobayashi Issa	https://web.archive.org/web/20221209210248/http://haikuguy.com/issa/	1821	Issa1821butterfly8	in the hot tub on someone's head... butterfly's rest stop		JP	No
Sun Mar 20 13:57:13 EDT 2022	ard19@psu.edu	Kobayashi Issa	https://web.archive.org/web/20221209210248/http://haikuguy.com/issa/	1821	Issa1821butterfly9	mountain temple-- the butterfly sips Buddha's tea water		JP	No
Sun Mar 20 14:54:37 EDT 2022	ard19@psu.edu	Kobayashi Issa	https://web.archive.org/web/20221209210248/http://haikuguy.com/issa/	1821	Issa1821cicada1	are you watching the puppy's dream? cicada singing at night		JP	No
Sun Mar 20 14:54:51 EDT 2022	ard19@psu.edu	Kobayashi Issa	https://web.archive.org/web/20221209210248/http://haikuguy.com/issa/	1821	Issa1821cicada2	chirring as he climbs cicada on the lacquered post		JP	No
Sun Mar 20 14:55:17 EDT 2022	ard19@psu.edu	Kobayashi Issa	https://web.archive.org/web/20221209210248/http://haikuguy.com/issa/	1821	Issa1821cicada3	temple in the thicket-- even at night, now and then cicada song		JP	No
Sun Mar 20 14:55:02 EDT 2022	ard19@psu.edu	Kobayashi Issa	https://web.archive.org/web/20221209210248/http://haikuguy.com/issa/	1821	Issa1821cicadas1	so many cicadas so many raindrops from the eaves! great temple hall		JP	No
Sun Mar 20 14:55:30 EDT 2022	ard19@psu.edu	Kobayashi Issa	https://web.archive.org/web/20221209210248/http://haikuguy.com/issa/	1821	Issa1821cicadas2	night frost-- the ring-ringing in my ears like cicadas		JP	No
Sun Mar 20 15:20:55 EDT 2022	ard19@psu.edu	Kobayashi Issa	https://web.archive.org/web/20221209210248/http://haikuguy.com/issa/	1821	Issa1821dragonfly1	the dragonfly on the deer's head... a siesta		JP	No
Sun Mar 20 15:21:07 EDT 2022	ard19@psu.edu	Kobayashi Issa	https://web.archive.org/web/20221209210248/http://haikuguy.com/issa/	1821	Issa1821dragonfly2	dragonfly-- flying smack into the dog's head		JP	No
Sun Mar 20 15:21:20 EDT 2022	ard19@psu.edu	Kobayashi Issa	https://web.archive.org/web/20221209210248/http://haikuguy.com/issa/	1821	Issa1821dragonfly3	under the eaves the dragonfly checks in... alone		JP	No
Sun Mar 20 15:21:32 EDT 2022	ard19@psu.edu	Kobayashi Issa	https://web.archive.org/web/20221209210248/http://haikuguy.com/issa/	1821	Issa1821dragonfly4	quickly checking in for his lonely stay... a dragonfly		JP	No
Sun Mar 20 12:05:08 EDT 2022	ard19@psu.edu	Kobayashi Issa	https://web.archive.org/web/20221209210248/http://haikuguy.com/issa/	1821	Issa1821fart_bug	blown away by the fart bug... dragonfly		JP	No
Mon Mar 21 14:28:55 EDT 2022	ard19@psu.edu	Kobayashi Issa	https://web.archive.org/web/20221209210248/http://haikuguy.com/issa/	1821	Issa1821fireflies1	sweeping them off the horse's back... fireflies		JP	No
Mon Mar 21 14:31:08 EDT 2022	ard19@psu.edu	Kobayashi Issa	https://web.archive.org/web/20221209210248/http://haikuguy.com/issa/	1821	Issa1821fireflies2	from my pillow to the soles of my feet fireflies		JP	No
Mon Mar 21 14:29:09 EDT 2022	ard19@psu.edu	Kobayashi Issa	https://web.archive.org/web/20221209210248/http://haikuguy.com/issa/	1821	Issa1821firefly1	taking stock of canes and clogs... firefly		JP	No
Mon Mar 21 14:29:22 EDT 2022	ard19@psu.edu	Kobayashi Issa	https://web.archive.org/web/20221209210248/http://haikuguy.com/issa/	1821	Issa1821firefly2	the firefly on the horse's back swish! swept away		JP	No
Mon Mar 21 14:29:34 EDT 2022	ard19@psu.edu	Kobayashi Issa	https://web.archive.org/web/20221209210248/http://haikuguy.com/issa/	1821	Issa1821firefly3	pinned by the puppy then set free... firefly		JP	No
Mon Mar 21 14:29:55 EDT 2022	ard19@psu.edu	Kobayashi Issa	https://web.archive.org/web/20221209210248/http://haikuguy.com/issa/	1821	Issa1821firefly4	getting lost in the dark with me... firefly		JP	No
Mon Mar 21 14:30:10 EDT 2022	ard19@psu.edu	Kobayashi Issa	https://web.archive.org/web/20221209210248/http://haikuguy.com/issa/	1821	Issa1821firefly5	secluded house-- a firefly resort		JP	No
Mon Mar 21 14:30:22 EDT 2022	ard19@psu.edu	Kobayashi Issa	https://web.archive.org/web/20221209210248/http://haikuguy.com/issa/	1821	Issa1821firefly6	a firefly on the head of a priest... unaware		JP	No
Mon Mar 21 14:30:39 EDT 2022	ard19@psu.edu	Kobayashi Issa	https://web.archive.org/web/20221209210248/http://haikuguy.com/issa/	1821	Issa1821firefly7	up my sleeve not on purpose... a firefly		JP	No
Mon Mar 21 14:30:52 EDT 2022	ard19@psu.edu	Kobayashi Issa	https://web.archive.org/web/20221209210248/http://haikuguy.com/issa/	1821	Issa1821firefly8	first firefly how many nights did you sleep in Buddha's flowers?		JP	No
Mon Mar 21 14:31:27 EDT 2022	ard19@psu.edu	Kobayashi Issa	https://web.archive.org/web/20221209210248/http://haikuguy.com/issa/	1821	Issa1821firefly9	in this world becoming an escape artist... firefly		JP	No
Mon Mar 21 11:46:27 EDT 2022	ard19@psu.edu	Kobayashi Issa	https://web.archive.org/web/20221209210248/http://haikuguy.com/issa/	1821	Issa1821flea	in the lake heading for the mountain... the flea swims		JP	No
Mon Mar 21 11:44:00 EDT 2022	ard19@psu.edu	Kobayashi Issa	https://web.archive.org/web/20221209210248/http://haikuguy.com/issa/	1821	Issa1821fleas1	rousting his skinny fleas the cat too... evening's purification		JP	No
Mon Mar 21 11:45:38 EDT 2022	ard19@psu.edu	Kobayashi Issa	https://web.archive.org/web/20221209210248/http://haikuguy.com/issa/	1821	Issa1821fleas2	trudging along enduring his fleas... country cat		JP	No
Mon Mar 21 11:45:58 EDT 2022	ard19@psu.edu	Kobayashi Issa	https://web.archive.org/web/20221209210248/http://haikuguy.com/issa/	1821	Issa1821fleas3	the cat's fleas pit-a-pat jump back on... evening falls		JP	No
Mon Mar 21 11:46:13 EDT 2022	ard19@psu.edu	Kobayashi Issa	https://web.archive.org/web/20221209210248/http://haikuguy.com/issa/	1821	Issa1821fleas4	are the fleas and flies doing OK... back home?		JP	No
Mon Mar 21 11:47:06 EDT 2022	ard19@psu.edu	Kobayashi Issa	https://web.archive.org/web/20221209210248/http://haikuguy.com/issa/	1821	Issa1821fleas5	my home-- next door to a thicket of fleas		JP	No
Sat Mar 19 23:53:04 EDT 2022	ard19@psu.edu	Kobayashi Issa	https://web.archive.org/web/20221209210248/http://haikuguy.com/issa/	1821	Issa1821fly1	chasing the fly swarm with his mouth... dog at the gate		JP	No
Sat Mar 19 23:53:43 EDT 2022	ard19@psu.edu	Kobayashi Issa	https://web.archive.org/web/20221209210248/http://haikuguy.com/issa/	1821	Issa1821fly2	even the old cow has a fly-whisking tail		JP	No
Sat Mar 19 23:54:24 EDT 2022	ard19@psu.edu	Kobayashi Issa	https://web.archive.org/web/20221209210248/http://haikuguy.com/issa/	1821	Issa1821fly3	the old hand swats a fly already gone		JP	No
Sat Mar 19 23:55:27 EDT 2022	ard19@psu.edu	Kobayashi Issa	https://web.archive.org/web/20221209210248/http://haikuguy.com/issa/	1821	Issa1821fly4	gaping mouthed and fly-hungry... dog at the gate		JP	No
Sat Mar 19 23:56:14 EDT 2022	ard19@psu.edu	Kobayashi Issa	https://web.archive.org/web/20221209210248/http://haikuguy.com/issa/	1821	Issa1821fly5	summer's first fly crawls along reluctantly... tatami mat		JP	No
Sat Mar 19 23:56:54 EDT 2022	ard19@psu.edu	Kobayashi Issa	https://web.archive.org/web/20221209210248/http://haikuguy.com/issa/	1821	Issa1821fly6	temple fly mimic-- hands praying beads		JP	No
Sat Mar 19 23:58:12 EDT 2022	ard19@psu.edu	Kobayashi Issa	https://web.archive.org/web/20221209210248/http://haikuguy.com/issa/	1821	Issa1821fly7	first fly-- being a guest for him the green tatami mat		JP	No
Sat Mar 19 23:58:44 EDT 2022	ard19@psu.edu	Kobayashi Issa	https://web.archive.org/web/20221209210248/http://haikuguy.com/issa/	1821	Issa1821fly8	don't swat the fly! rubbing hands rubbing feet		JP	No
Sat Mar 19 23:08:30 EDT 2022	ard19@psu.edu	Kobayashi Issa	https://web.archive.org/web/20221209210248/http://haikuguy.com/issa/	1821	Issa1821horseflies_bees	not swatting horseflies not swatting bees... moon-gazing	Translator's notes: Literally, Issa is refusing to 'catch' the horseflies and bees, but 'swat' works better in English, if one accepts Sakuo Nakamura's description of the scene. He pictures the insects surrounding the poet's head, bothering him. And yet, Issa lets them be, concentrating only on the moon. Sakuo adds, 'At that moment, he enters into Nirvana.'	JP	No
Sun Mar 20 23:52:28 EDT 2022	ard19@psu.edu	Kobayashi Issa	https://web.archive.org/web/20221209210248/http://haikuguy.com/issa/	1821	Issa1821inchworm	carefully measured by the inchworm... chrysanthemum		JP	No
Mon Mar 21 11:15:47 EDT 2022	ard19@psu.edu	Kobayashi Issa	https://web.archive.org/web/20221209210248/http://haikuguy.com/issa/	1821	Issa1821insect1	an insect too quickly shakes a bell... purification ritual		JP	No
Mon Mar 21 11:16:35 EDT 2022	ard19@psu.edu	Kobayashi Issa	https://web.archive.org/web/20221209210248/http://haikuguy.com/issa/	1821	Issa1821insect2	an upset insect! his whole body shakes as he sings		JP	No
Mon Mar 21 11:16:52 EDT 2022	ard19@psu.edu	Kobayashi Issa	https://web.archive.org/web/20221209210248/http://haikuguy.com/issa/	1821	Issa1821insect3	listening to the insect chorus right after night's second piss		JP	No
Mon Mar 21 11:17:09 EDT 2022	ard19@psu.edu	Kobayashi Issa	https://web.archive.org/web/20221209210248/http://haikuguy.com/issa/	1821	Issa1821insect4	The world is better! better!' the insect dances too		JP	No
Mon Mar 21 11:16:07 EDT 2022	ard19@psu.edu	Kobayashi Issa	https://web.archive.org/web/20221209210248/http://haikuguy.com/issa/	1821	Issa1821insects1	on one side the cats' quarrel, on the other insects sing		JP	No
Mon Mar 21 11:16:20 EDT 2022	ard19@psu.edu	Kobayashi Issa	https://web.archive.org/web/20221209210248/http://haikuguy.com/issa/	1821	Issa1821insects2	It's cold!' the insects' complaining has begun		JP	No
Mon Mar 21 11:17:25 EDT 2022	ard19@psu.edu	Kobayashi Issa	https://web.archive.org/web/20221209210248/http://haikuguy.com/issa/	1821	Issa1821insects3	insects chirp in the night-- what of your mothers? your fathers?		JP	No
Mon Mar 21 08:40:43 EDT 2022	ard19@psu.edu	Kobayashi Issa	https://web.archive.org/web/20221209210248/http://haikuguy.com/issa/	1821	Issa1821katydid1	katydid-- on his way to being sold still singing		JP	No
Mon Mar 21 08:41:18 EDT 2022	ard19@psu.edu	Kobayashi Issa	https://web.archive.org/web/20221209210248/http://haikuguy.com/issa/	1821	Issa1821katydid2	katydid-- noon and night, nothing but nagging!		JP	No
Mon Mar 21 08:41:43 EDT 2022	ard19@psu.edu	Kobayashi Issa	https://web.archive.org/web/20221209210248/http://haikuguy.com/issa/	1821	Issa1821katydid3	I'm taking a leak look out! look out! katydid		JP	No
Mon Mar 21 08:09:10 EDT 2022	ard19@psu.edu	Kobayashi Issa	https://web.archive.org/web/20221209210248/http://haikuguy.com/issa/	1821	Issa1821lice	it's springtime! even the thicket's lice move into the field		JP	No
Sun Mar 20 13:54:03 EDT 2022	ard19@psu.edu	Kobayashi Issa	https://web.archive.org/web/20221209210248/http://haikuguy.com/issa/	1821	Issa1821light_blue_butterfly1	the crazy one calms down a bit... light blue butterfly		JP	No
Sun Mar 20 13:57:01 EDT 2022	ard19@psu.edu	Kobayashi Issa	https://web.archive.org/web/20221209210248/http://haikuguy.com/issa/	1821	Issa1821light_blue_butterfly2	with a light heart in this world... light blue butterfly		JP	No
Sun Mar 20 23:37:24 EDT 2022	ard19@psu.edu	Kobayashi Issa	https://web.archive.org/web/20221209210248/http://haikuguy.com/issa/	1821	Issa1821locusts	flying into people kicking them hard... locusts		JP	No
Sun Mar 20 13:55:22 EDT 2022	ard19@psu.edu	Kobayashi Issa	https://web.archive.org/web/20221209210248/http://haikuguy.com/issa/	1821	Issa1821meadow_butterflies	I crawl in to join the sleepers... meadow butterflies		JP	No
Mon Mar 21 17:27:54 EDT 2022	ard19@psu.edu	Kobayashi Issa	https://web.archive.org/web/20221209210248/http://haikuguy.com/issa/	1821	Issa1821mosquito_larva	a mosquito larva plays alone... lacquered tub		JP	No
Sun Mar 20 13:57:42 EDT 2022	ard19@psu.edu	Kobayashi Issa	https://web.archive.org/web/20221209210248/http://haikuguy.com/issa/	1821	Issa1821mosquito_larvae_butterfly	peeking at the mosquito larvae dance... little butterfly		JP	No
Mon Mar 21 17:27:33 EDT 2022	ard19@psu.edu	Kobayashi Issa	https://web.archive.org/web/20221209210248/http://haikuguy.com/issa/	1821	Issa1821mosquito_larvae1	mosquito larvae dance in memoriam... the tomb's puddle		JP	No
Mon Mar 21 17:28:32 EDT 2022	ard19@psu.edu	Kobayashi Issa	https://web.archive.org/web/20221209210248/http://haikuguy.com/issa/	1821	Issa1821mosquito_larvae2	mosquito larvae too do a festival dance... oh! hey!		JP	No
Mon Mar 21 17:28:49 EDT 2022	ard19@psu.edu	Kobayashi Issa	https://web.archive.org/web/20221209210248/http://haikuguy.com/issa/	1821	Issa1821mosquito_larvae3	a good evening-- the mosquito larvae too enjoy the coolness		JP	No
Mon Mar 21 17:27:13 EDT 2022	ard19@psu.edu	Kobayashi Issa	https://web.archive.org/web/20221209210248/http://haikuguy.com/issa/	1821	Issa1821mosquito1	exploring with mosquito larvae... a cherry leaf		JP	No
Mon Mar 21 17:29:09 EDT 2022	ard19@psu.edu	Kobayashi Issa	https://web.archive.org/web/20221209210248/http://haikuguy.com/issa/	1821	Issa1821mosquito2	mosquito swarms-- from the dog's butt and head		JP	No
Mon Mar 21 17:29:51 EDT 2022	ard19@psu.edu	Kobayashi Issa	https://web.archive.org/web/20221209210248/http://haikuguy.com/issa/	1821	Issa1821mosquito3	dying without ever tasting a person... mountain mosquito		JP	No
Mon Mar 21 17:30:05 EDT 2022	ard19@psu.edu	Kobayashi Issa	https://web.archive.org/web/20221209210248/http://haikuguy.com/issa/	1821	Issa1821mosquito4	one mosquito I know is deaf... here again?		JP	No
Mon Mar 21 17:30:20 EDT 2022	ard19@psu.edu	Kobayashi Issa	https://web.archive.org/web/20221209210248/http://haikuguy.com/issa/	1821	Issa1821mosquito5	the afternoon mosquito pricks my other hand... comparison shopping		JP	No
Mon Mar 21 17:32:02 EDT 2022	ard19@psu.edu	Kobayashi Issa	https://web.archive.org/web/20221209210248/http://haikuguy.com/issa/	1821	Issa1821mosquito6	till now not escaping the mosquito's torment... a cold night		JP	No
Mon Mar 21 17:32:15 EDT 2022	ard19@psu.edu	Kobayashi Issa	https://web.archive.org/web/20221209210248/http://haikuguy.com/issa/	1821	Issa1821mosquito7	the weak mosquito whines to amuse... a cold night		JP	No
Mon Mar 21 17:29:25 EDT 2022	ard19@psu.edu	Kobayashi Issa	https://web.archive.org/web/20221209210248/http://haikuguy.com/issa/	1821	Issa1821mosquitoes1	voices whining escaping torture by fire... mosquitoes		JP	No
Mon Mar 21 17:29:38 EDT 2022	ard19@psu.edu	Kobayashi Issa	https://web.archive.org/web/20221209210248/http://haikuguy.com/issa/	1821	Issa1821mosquitoes2	from the hanging bell they come clamoring... mosquitoes		JP	No
Mon Mar 21 17:31:46 EDT 2022	ard19@psu.edu	Kobayashi Issa	https://web.archive.org/web/20221209210248/http://haikuguy.com/issa/	1821	Issa1821mosquitoes3	men of leisure-- 'Mosquitoes have come!' they say		JP	No
Sun Mar 20 13:54:14 EDT 2022	ard19@psu.edu	Kobayashi Issa	https://web.archive.org/web/20221209210248/http://haikuguy.com/issa/	1821	Issa1821pale_blue_butterfly	playing their games on the sly... pale blue butterflies		JP	No
Sun Mar 20 15:20:32 EDT 2022	ard19@psu.edu	Kobayashi Issa	https://web.archive.org/web/20221209210248/http://haikuguy.com/issa/	1821	Issa1821red_dragonfly	coming along to the Bon Festival... red dragonfly		JP	No
Sun Mar 20 23:19:56 EDT 2022	ard19@psu.edu	Kobayashi Issa	https://web.archive.org/web/20221209210248/http://haikuguy.com/issa/	1821	Issa1821spider1	a spider descends in vain... Buddha's birthday flowers		JP	No
Sun Mar 20 23:20:23 EDT 2022	ard19@psu.edu	Kobayashi Issa	https://web.archive.org/web/20221209210248/http://haikuguy.com/issa/	1821	Issa1821spider2	corner spider rest easy, my soot-broom is idle		JP	No
Sat Mar 19 18:15:02 EDT 2022	ard19@psu.edu	Kobayashi Issa	https://web.archive.org/web/20221209210248/http://haikuguy.com/issa/	1822	Issa1822ants	just coming out the earthworm dragged off by ants		JP	No
Sat Mar 19 23:09:09 EDT 2022	ard19@psu.edu	Kobayashi Issa	https://web.archive.org/web/20221209210248/http://haikuguy.com/issa/	1822	Issa1822beehive1	leasing a spot for the beehive... the post		JP	No
Sat Mar 19 23:10:11 EDT 2022	ard19@psu.edu	Kobayashi Issa	https://web.archive.org/web/20221209210248/http://haikuguy.com/issa/	1822	Issa1822beehive2	the beehive dangles from the Deva King's wrist	Translator's notes: Two fierce Deva Kings (ni√¥) stand guard at a temple gate. Bees have hung their nest from one of the guardians' wrists	JP	No
Sat Mar 19 23:11:21 EDT 2022	ard19@psu.edu	Kobayashi Issa	https://web.archive.org/web/20221209210248/http://haikuguy.com/issa/	1822	Issa1822beehive3	the beehive hushes up... a Buddhist sermon		JP	No
Sat Mar 19 23:12:17 EDT 2022	ard19@psu.edu	Kobayashi Issa	https://web.archive.org/web/20221209210248/http://haikuguy.com/issa/	1822	Issa1822bees	the mountain bees, too yearn to live there... town of people		JP	No
[truncated: 1,896 more rows]
